# Supplementary material for: Structural determinants for GPCR-mediated inhibition of TASK K2P channels by diacylglycerol and its dysfunction in disease
Source: EMBO J. 2026 Feb 25;45(7):2400–12. doi: 10.1038/s44318-026-00710-6 (PMC13043741; doi:10.1038/s44318-026-00710-6)
Supplement: Supplementary file 4 — Source data Fig. 1 [file 44318_2026_710_MOESM4_ESM.zip]

Archive with 11 entries (5 files):
- Figure 1/
- Figure 1/Panel A/
- Figure 1/Panel A/1A.xlsx
- Figure 1/Panel B/
- Figure 1/Panel B/1B.svg
- Figure 1/Panel C/
- Figure 1/Panel C/1C.xlsx
- Figure 1/Panel D/
- Figure 1/Panel D/1D.xlsx
- Figure 1/Panel E/
- Figure 1/Panel E/1E.xlsx
