# Supplementary material for: Structural determinants for GPCR-mediated inhibition of TASK K2P channels by diacylglycerol and its dysfunction in disease
Source: EMBO J. 2026 Feb 25;45(7):2400–12. doi: 10.1038/s44318-026-00710-6 (PMC13043741; doi:10.1038/s44318-026-00710-6)
Supplement: Supplementary file 4 — Source data Fig. 1 [file 44318_2026_710_MOESM4_ESM.zip › Figure 1/Panel A/1A.xlsx]

## Sheet: Fig. 1A
		WT	F125Y	F125V	F125A	F125T	F125S	Q126N	Q126E	G129K	G129A	G129S	G129N	G129Q	G129D	G129E
		0.7433
		0.70243
		0.62159
		0.64298
		1.09155
		0.62717
		1.33767
		0.56416
		0.60582
		0.89162
		0.63948
		0.89982
		1.37553
		0.86757
		1.01897
		2.40511
		1.12891
		2.07521
		0.7611
		-
		-
		-
		-
		-
		-
		-
		-
		0.59963
		0.73959
		1.10963
		0.79104
		0.74628
		1.2434
		0.50113
		0.85335
		0.63385
		0.73599
		0.71668
		0.71668
		1.42932
		1.44391
		1.83201
		0.69774
		1.95075
		0.65898
		1.30917
		1.3294
		1.33094
		0.97249
		0.65806
		0.69733									1.65694	1.92687	2.30671
		1.028									0.98487	2.30999	2.38473
		0.8978									0.50431	1.88938	2.53212
		1.78453									1.56594	2.01109	2.35986
		0.86665									0.70199	2.15868	2.37219
		1.53708									0.96708	1.85559	2.08184
		1.43571									1.33629	2.07083	2.62956
		0.53034									1.1033	1.68048	2.56358
		1.49579									1.3557	1.2778	2.39325
		1.06311									0.85479	1.97311	2.26071
		1.31854									1.43253	1.45894	2.48166
		1.82874									2.03049	2.15814	2.23455
		1.38896									1.84776		0.95589
											1.74111		1.14016
		0.44134									0.74243
		1.07674									1.39998
		0.58085									1.09381
		1.61821									1.81988
		0.8493									0.69619
		0.32194									1.19296
		0.52121									0.6984
		0.81917									1.40402
		1.30649
		0.41977
		0.60889
		1.11704
		0.92733
		0.65372
		1.48985
		0.93651
		0.81225
		1.13124
		0.76673
		1.48993
		0.66068
		1.6692
		0.58501
		1.41885
		1.55558
		0.9707
		0.5798
		0.8293
		0.60252
		0.36727
		0.74119								0.1369	1.77301	2.24736	2.54548
		0.70645								0.13096	1.26542		3.65035
		0.58679								0.16301	2.9268	2.13903	1.67403
										0.34234	1.05685	2.24843	2.63485
		0.32299								0.17512	1.21102	2.03137	3.78544
		1.13879								0.13874	1.05957	2.94681	4.17922
		0.71096								0.15804	0.93986	1.61897	4.18503
		0.89239								0.15956	0.7258	1.98092	2.53115
		0.88108								0.16834	0.91334	3.67936	3.63887
		0.61261								0.12765		2.52375	2.10912
										0.16054	1.78585		3.51993
		0.70237								0.16532	1.29317	2.19027	2.42275
		2.02881								0.24636	1.71493	3.20769	2.25754
		1.72646								0.30224	1.02998	1.96548	2.97703
		1.5811								0.30865	1.2852	1.45454	1.45701
		1.55584								0.21801	0.99641	1.68162	2.99478
		0.63699								0.11453	1.23924	2.74365	3.41342
		0.99101								0.20419	1.09072	2.93819	3.15373
		1.93977								0.6348	0.43436	1.69925
		2.26868								0.24449	0.87582
		0.28623								0.3681	1.45601
		0.3896								0.2062	1.1109
		0.72373								0.13225	1.03677
		0.57618								0.18636	0.90047
										0.32852
										0.17308
										0.10166
											0.37014
											1.63402
											0.44152
											0.76112
											0.72384
											0.54671
											0.63703
											0.41765
											0.50047
											0.30354
		1.04789									1.79302	2.49261	2.68546
		0.42911									2.0369	2.6732	2.54023
		0.45365									2.27127	2.54396	2.66282
		0.69386									2.43631	1.74937	2.99208
		1.56136									2.66885	2.79819	3.44581
		1.16676									2.50261	2.31997	3.31637
		0.51025									1.00152	2.34374	3.38651
											1.91509	2.28729	3.33447
		0.54698									0.75571	1.34466	2.54395
		0.65406									1.23522		3.26172
											1.29042	1.86428	3.49834
											1.33368	2.41888	3.33368
		1.14391										2.48692	3.24813
		0.73702									0.95353	1.61945	3.38692
											1.44857	2.45828	3.26731
		1.56166									2.17963	2.91598	3.15466
		1.59244									1.85761	1.48693	3.29046
		0.43789									1.76062	1.18285	3.09383
											2.63015	2.21769	3.32603
		0.95625										1.15981	3.32019
		1.93447										1.52008	3.22059
		0.57865									2.08073	2.57374	3.33588
		0.7109									1.84174	1.34689	3.20946
		1.86885									1.96387	1.97486	3.3134
		1.32056										1.79587	3.21558
		0.54768										1.35089	3.23426
		1.54581										2.12775
												1.45484	2.46706
												2.85908	1.30622
												2.4644	2.09458
													2.25392
												1.19424	2.53367
												2.70599	2.88358
												1.96647
												1.83056
												2.65714
												2.2834
												1.63541
		1.05525													4.29485	3.48768
		0.92947													3.79452	4.21925
		1.11864													3.97665	4.27515
		1.22868													4.23347	4.50528
		0.85595													3.76002	4.44242
		0.98327													4.02132	3.8891
		0.7829													4.41039	4.31056
		1.11187													3.96566	4.33937
		1.06441													3.89066	3.86949
		1.06093													3.72968	2.54474
		1.05657													3.78102	4.05321
		0.75207													3.90991	4.43547
															4.35029	4.51377
																4.28671
		1.06462												3.64601
		0.94083												3.21198
		0.62631												3.30532
		1.17076												3.059
														2.76235
		0.68491												3.56161
														3.21219
		0.91919												3.1761
		1.65274												2.9665
		1.3148												2.72253
		2.57252												3.35326
		1.00838												2.96744
		1.05456												2.58014
		0.94236												2.85045
		1.03669												3.48094
		1.20524												3.11666
		0.7838												3.74134
		0.638												2.44294
		0.56713												3.36583
		1.27275												3.66804
		0.58581												2.45254
		0.97374												3.18324
		0.71196												3.54444
		0.41931												3.14119
		0.85359												3.83265
														2.04644
									2.95689
									2.17171
									2.43211
									2.44904
									3.22193
									3.11677
									2.66044
									1.77831
									2.20893
									2.4551
									3.39397
									2.40857
									2.34213
									2.82499
									2.63279
									1.43232
									2.50915
									2.32585
									2.78081
		0.84637
		0.62698
		0.85405
		1.15568
		0.59114
		1.14589
		0.95831
		1.04075
		0.89659
		1.43277
		0.85484
		1.38868
		0.6206
		0.91701
		1.18129
		1.12088
		1.20549
		1.16267
														3.68978	1.99389	2.53894
														2.90988	2.17102	2.56574
														3.2566	1.84851	3.4639
														2.67611	2.34749	2.66689
														3.13809	2.33447	2.39365
														3.74632	1.99676	2.15112
														3.4207	2.3435	3.39085
														3.91618	2.88023	3.09282
														2.7786	2.44883	2.58723
														3.3612	1.94147	2.56184
														2.29497	2.162	2.70935
														2.98268	2.39768	2.32166
														2.60358	2.36224	2.72318
														2.9556	1.94362	2.31868
														3.3808	2.10424	2.81054
														2.99917	2.07771	2.26853
														2.19957	3.13483	2.73932
														2.99608		3.05095
																2.82971
		0.98845							1.69978
		0.9365							2.17027
		1.46585							1.99261
		0.78316							2.02873
		0.72244							1.71424
		1.44378							2.02935
		1.12069							2.4278
		0.79945							1.7735
		1.10021							2.51371
		1.36308							1.89043
		1.24217							1.75457
		1.29556							1.859
		0.41239							1.6275
		0.96675							2.21552
		0.65424							1.75794
		0.77591							1.84947
		0.71458							1.71197
		1.17656							1.95682
		1.38282							2.24854
		0.99985
		1.02228
		1.26748
		0.88999
		0.63417
		0.84165
		0.90601	0.30586				1.30273
		0.90033	0.46304		0.97361		1.5816
		0.77166	0.33603		1.58665		1.52173
		1.21298	0.37854		1.00548		1.5219
		1.09715	0.52284		1.02127		1.27251
		0.95687	0.43997		1.03883		1.25278
		1.07368	0.30943		1.19772		1.43017
		1.07388	0.44228		0.90104		1.49631
		1.36625	0.28747				1.48226
		0.85949	0.45433				1.60129
		1.04274
		0.73897
		0.75009	0.38542		1.26573
		1.3583	0.62751		1.12877		1.18289
		0.83992	0.57305		1.12608		1.51624
		0.7664	0.49707		1.1228		1.14637
		0.99168	0.45017		0.94953		1.69819
		1.05414	0.52719		0.91027		1.28877
		1.0557	0.60919		1.21362		1.61592
		0.97672	0.49569		0.99747		1.38619
		1.08022	0.43595		1.12697		1.6265
		1.31781	0.50449		1.03701		1.52953
		1.01358	0.48465		0.99436		1.6914
		0.85143	0.43647		1.01347		1.56978
		0.93573	0.49653		0.94435		1.55029
		1.31449	0.54057		0.96683		1.71206
		0.69379	0.6354		0.92713
					0.95632
					1.04234
					0.98916
		0.87059
		0.7851
		1.19668
		0.98328
		1.16435
		0.79641
		1.03738
		1.30069
		1.05051
		0.81501
		1.10104						1.09509
		1.16609						1.1499
		1.04338						1.24963
		0.99229						1.31314
		1.04336						1.05358
		1.24721						1.07377
		0.80529						1.10341
		1.22078						1.08734
		1.16003						0.93728
		0.9637						1.14717
		1.09686						1.32675
		1.00089						1.01049
		1.39993						1.01252
		1.0909						0.94701
		0.69302						1.31155
		0.64345
		0.33179
		1.29151
		0.70649
		1.01822
		0.96516
		1.23449
		1.23542
		0.91402
		0.63468
		0.80769	0.28771		1.12204		2.41151	0.97271
		0.98795	0.38193		1.66492		2.64141	0.99948
		1.20498	0.23874		1.33692		2.73475	0.82031
		0.88493	0.34291		1.38103		2.27364	0.76373
		0.65943	0.24927		1.68711		3.26403	1.07698
		1.16097	0.20181		1.57936			0.81475
		0.97746	0.24053		1.29771		3.32633	1.79647
		1.28102	0.25029		1.57253		2.55074	1.00281
		0.87811	0.18015		1.98603		2.33549	0.81488
		0.87002	0.34004		1.36333		2.0184	0.56483
		0.96748	0.22772		1.90095		2.42845	0.59985
		0.96713	0.11879		1.45194		2.90809	1.11226
		1.04194	0.19344		1.27742		2.67712	0.75115
		1.12259	0.30206		1.60862		3.05873	1.17063
		1.18829	0.21405		1.59491		3.21312	0.56876
			0.33481		1.46491		3.22031	0.71127
			0.18781		1.36268			1.38644
			0.44735		1.61417			0.97007
			0.20147		1.29685			1.1176
			0.30769		1.48506
			0.27934		1.47886
			0.30288		1.95832
			0.33437
		0.70255
		1.16335
		1.16911
		0.80179
		1.22921
		1.17506
		0.83685
		0.92208
		0.64127
		0.63781
		1.16419
		0.91327
		1.19887
		0.79347
		1.29685
		1.35427
		1.02031
		0.70295
		0.77881
		1.18811
		1.30982
		0.88264
		1.2654
		0.78705
		0.99175
		1.07316
		1.05265		1.14508		1.85213
		1.24281		0.79077
		1.08118		1.02055		1.3479
		0.83816		1.0449		1.50069
		0.97794		1.29659		1.5638
		0.62376		1.30105		1.63279
		0.90685		0.88311		1.64509
		1.00074		1.09166		1.33267
		1.01433		1.10927		1.50659
		1.17581		0.91694		1.43607
		0.62273		0.83402		1.4042
		0.98952		0.93114		1.16643
		0.97523		0.93915		0.962
				1.72545		0.75862
						0.73339
		1.01336
		1.0599
		1.1245
		0.91872
		1.04854
		1.06071
		1.0751
		0.89911
		1.1852
		1.20953
		0.97489
		1.10398
		1.00008
		0.78386
		0.87707
		0.9969
		1.2067
		0.96015
		0.65522		1.77842		1.37274
		1.01704		1.25917		0.89192
		1.08781		1.29435		1.21967
		0.83916		1.47285		1.05021
		0.82743		1.09662		1.01016
		0.85269		1.28747		1.10414
		1.29635		1.28344		1.4019
		1.40483		1.46209		1.39116
		1.08551		1.17358		1.54939
		0.73916		0.93656		1.279
		1.07111		1.31441		1.48705
		1.01712		1.531		1.57189
		1.00974		1.53377		1.23235
		1.09683		1.40692		1.80673
				0.95145		1.37322
						1.81036
						1.50832
						1.39961
						1.57118
		0.96792
		0.75654
		0.74713
		1.29692
		0.92542
		0.99874
		0.77504
		1.03979
		1.12966
		1.04676
		0.92069
		1.3775
		0.69115
		0.77316
		0.78087
		0.91312
		0.7028
		1.30285
		0.95173
		1.04101
		1.3825
		0.92254
		0.83211
		1.49391
		1.26127
		0.91263
		1.05621
		1.07197
		0.85985
		1.05915
		1.00388
		1.00908
		0.93528
		1.00792
		1.05288
		0.6888
		0.78195
		0.82136
		0.88598
		0.90543
		1.23106
		1.51596
		0.7059
		0.94818
		0.99401
		1.05348
		1.17406
		1.29383
	n	403	48	29	47	33	38	34	38	27	76	65	64	44	30	33
	MW	1	0.370923	1.20041	1.27495	1.3598	1.97472	1.02452	2.24536	0.214665	1.30981	2.09497	2.81225	3.10675	3.02023	3.28355
	SD	0.328511	0.131648	0.261951	0.29875	0.282594	0.685413	0.253153	0.474589	0.111701	0.599119	0.537526	0.674746	0.450168	0.927164	0.820082
	SE	0.0163643	0.0190018	0.0486431	0.0435772	0.0491933	0.111189	0.0434154	0.0769885	0.0214968	0.0687237	0.0666719	0.0843432	0.0678654	0.169276	0.142758
