# Supplementary material for: Structural determinants for GPCR-mediated inhibition of TASK K2P channels by diacylglycerol and its dysfunction in disease
Source: EMBO J. 2026 Feb 25;45(7):2400–12. doi: 10.1038/s44318-026-00710-6 (PMC13043741; doi:10.1038/s44318-026-00710-6)
Supplement: Supplementary file 4 — Source data Fig. 1 [file 44318_2026_710_MOESM4_ESM.zip › Figure 1/Panel C/1C.xlsx]

## Sheet: Fig. 1C
		Time (s)	WT (µA)	G129E (µA)
		0	4.67269	17.7895
		1.2	4.65041	17.7559
		2.4	4.66416	17.7486
		3.6	4.65032	17.7338
		4.8	4.63673	17.7725
		6	4.65638	17.7881
		7.2	4.67227	17.7411
		8.4	4.69625	17.7421
		9.6	4.65397	17.6316
		10.8	4.63998	17.803
		12	4.65488	17.7533
		13.2	4.65282	17.4923
		14.4	4.68471	17.4084
		15.6	4.66894	17.494																																					% ATP inhibition		Popen
		16.8	4.65739	17.4937																																				Mutation	Mean	SEM	Mean	SEM
		18	4.65566	17.4492																																				WT	55.3179	3.94712	0.012	0.002
		19.2	4.65775	17.5649																																				H98A	52.1457	3.37074	0.012	0.002
		20.4	4.68773	17.583																																				3xM	5.59595	1.19847	0.24
		21.6	4.65071	17.5859																																				Q126E	20.7444	1.36913	0.2	0.03
		22.8	4.67514	17.6557																																				F125A	33.6968	2.6548	0.033	0.023
		24	4.68983	17.7113																																				F125S	15.7083	1.26412	0.24	0.09
		25.2	4.65673	17.6066																																				Q126N	34.8485	3.58943	0.021	0.005
		26.4	4.63445	17.0911																																				R131H	7.05866	2.23994	0.27
		27.6	4.66673	16.4601																																				G129A	43.7433	3.45456	0.05	0.02
		28.8	4.68513	16.0834																																				G129N	3.26835	2.35972	0.42	0.01
		30	4.68858	15.8946																																				G129S	38.0613	2.76244	0.12	0.02
		31.2	4.67915	15.8064																																				G129D	20.313	2.25802	0.39	0.02
		32.4	4.71207	15.6111																																				G129E	9.13373	1.14078	0.68	0.07
		33.6	4.66465	15.5744																																				G129Q	7.98621	0.80181	0.48	0.05
		34.8	4.61142	15.5632																																				F125T	9.59519	1.61699	0.169	0.03
		36	4.56805	15.573																																				F125V	27.2726	2.67483	0.068	0.017
		37.2	4.45523	15.5717																																				T121M	43.4874	2.91364	0.019
		38.4	4.4028	15.5729
		39.6	4.33044	15.537
		40.8	4.2645	15.504
		42	4.23064	15.4812
		43.2	4.05357	15.4504
		44.4	3.95657	15.4255
		45.6	3.83125	15.384
		46.8	3.67589	15.3363
		48	3.5705	15.287
		49.2	3.45603	15.2548
		50.4	3.30369	15.2161
		51.6	3.2072	15.1804
		52.8	3.10453	15.1333
		54	2.98642	15.1169
		55.2	2.88955	15.0918
		56.4	2.8115	15.0697
		57.6	2.69473	15.0502
		58.8	2.62252	15.0333
		60	2.56151	15.0258
		61.2	2.48802	14.9931
		62.4	2.42856	14.9617
		63.6	2.3826	14.94
		64.8	2.34252	14.916
		66	2.26985	14.8815
		67.2	2.19009	14.8541
		68.4	2.1724	14.8118
		69.6	2.11678	14.7623
		70.8	2.06092	14.7166
		72	2.00943	14.673
		73.2	1.98134	14.7444
		74.4	1.95488	14.7375
		75.6	1.90357	14.7086
		76.8	1.85817	14.6833
		78	1.83648	14.7557
		79.2	1.82042	14.8222
		80.4	1.81045	14.7856
		81.6	1.74895	14.8161
		82.8	1.73918	14.7381
		84	1.74956	14.72
		85.2	1.73052	14.7078
		86.4	1.69169	14.7019
		87.6	1.67073	14.7125
		88.8	1.68299	14.6293
		90	1.67801	14.6437
		91.2	1.63743	14.6636
		92.4	1.61681	14.6812
		93.6	1.60941	14.7151
		94.8	1.631	14.7479
		96	1.59115	14.6784
		97.2	1.57712	14.7354
		98.4	1.55531	14.6982
		99.6	1.55312	14.7622
		100.8	1.55132	14.8235
		102	1.5336	14.8752
		103.2	1.51317	14.8264
		104.4	1.50767	14.7724
		105.6	1.50625	14.8148
		106.8	1.50961	14.7343
		108	1.49499	14.7533
		109.2	1.48561	14.774
		110.4	1.48769	14.7964
		111.6	1.49021	14.8116
		112.8	1.48231	14.8143
		114	1.47807	14.7329
		115.2	1.47348	14.7559
		116.4	1.47707	14.7839
		117.6	1.47164	14.8085
		118.8	1.47154	14.7448
