# Supplementary material for: Structural determinants for GPCR-mediated inhibition of TASK K2P channels by diacylglycerol and its dysfunction in disease
Source: EMBO J. 2026 Feb 25;45(7):2400–12. doi: 10.1038/s44318-026-00710-6 (PMC13043741; doi:10.1038/s44318-026-00710-6)
Supplement: Supplementary file 4 — Source data Fig. 1 [file 44318_2026_710_MOESM4_ESM.zip › Figure 1/Panel D/1D.xlsx]

## Sheet: Fig. 1D
		WT	F125A	F125V	F125S	F125T	G129A	G129S	G129D	G129E	G129N	G129Q
		0.30901	0.50039	0.80304	0.80144	0.98298	0.33623	0.28241	0.89633	0.93177	0.9032	0.83525
		0.51636	0.69872	0.73485	0.82138	0.99185	0.25583	0.35637	0.86312	0.85482	0.9877	0.86622
		0.3076	0.78741	0.76125	0.85505	0.983	0.84898	0.44683	0.75833	0.83713	0.89641	0.92769
		0.62488	0.43108	0.90068	0.80208	0.75446	0.47787	0.58918	0.76612	0.95762	0.84038	0.89135
		0.37911	0.68947	0.97059	0.85443	0.95254	0.46296	0.18578	0.67018	0.93019	0.95354	0.89323
		0.57288	0.59774	0.66406	0.85036	0.9301	0.40226	0.28264	0.68321	0.85144	0.95355	0.89973
		0.59072	0.67166	0.72515	0.85771	0.8312	0.58732	0.56736	0.73007	0.92583	0.90361	0.93263
		0.55532	0.56482	0.64976	0.87396	0.94495	0.42149	0.38862	0.8505	0.82383	0.96627	0.8867
		0.21652	0.69989	0.79457	0.84413	0.99966	0.49351	0.57316	0.71638	0.9616	0.81725	0.88129
		0.80234	0.8333	0.78482	0.91389	0.98027	0.45097	0.70139	0.79865	0.9371	0.89248	0.89497
		0.24905	0.96653	0.88265	0.94785	0.97209	0.4021	0.34591	0.5206	0.9166	0.88081	0.89951
		0.30901	0.56566	0.85412	0.87214	0.97029	0.67708	0.43534	0.53425	0.86945	0.92279	0.86218
		0.51636	0.68039	0.65401	0.85919	0.88239	0.69026	0.73421	0.762	0.89076	0.92271	0.90271
		0.3076	0.61721	0.77346	0.82506	0.88202	0.59617	0.66529	0.96945	0.87269	0.98852	0.90348																													% ATP inhibition		Popen
		0.62488	0.63429	0.72143	0.83777	0.83426	0.38444	0.58729	0.75403	0.88479	0.77884	0.91868																												Mutation	Mean	SEM	Mean	SEM
		0.37911	0.66068	0.76389	0.78405	0.88293	0.45149	0.56276	0.74973	0.85026	0.98728	0.86147																												WT	55.3179	3.94712	0.012	0.002
		0.57288	0.45834	0.3543	0.87844	0.72954	0.56737	0.56562	0.74739	0.83925	0.84287	0.88941																												H98A	52.1457	3.37074	0.012	0.002
		0.59072	0.73501	0.48505	0.87363	0.8158	-	0.44415	0.86029	0.85061	0.8194	0.86543																												3xM	5.59595	1.19847	0.24
		0.55532	0.68069	0.63869	0.8859	0.85185	-	0.36391	0.89683	0.87868	0.7699	0.83281																												Q126E	20.7444	1.36913	0.2	0.03
		0.21652	0.58857	0.76193	0.63721	0.8273	-	0.61428	0.91381	0.8546	0.82929	0.95817																												F125A	33.6968	2.6548	0.033	0.023
		0.80234	0.53406	0.58797	0.77231	0.90579	-	0.4873	0.77771	0.84246	0.93816	0.97357																												F125S	15.7083	1.26412	0.24	0.09
		0.24905	0.87142	0.71136	0.77282	0.93432	-	0.59023	0.7889	0.87839	0.84668	0.98528																												Q126N	34.8485	3.58943	0.021	0.005
		-	0.46029	0.78858	0.87815	0.7275	-	0.56993	0.90067	0.90098	0.84922	0.93007																												R131H	7.05866	2.23994	0.27
		-	0.76681	0.68837	0.80591	0.89905	-	0.73636	0.95341	0.90578	0.98873	0.9269																												G129A	43.7433	3.45456	0.05	0.02
		-	0.52772	-	0.88109	0.92955	-	0.72854	0.72504	0.894	-	0.92901																												G129N	3.26835	2.35972	0.42	0.01
		-	0.87307	-	0.80394	-	-	0.74658	0.90983	0.894	-	0.94716																												G129S	38.0613	2.76244	0.12	0.02
		-	0.80662	-	0.76258	-	-	0.98388	0.89198	-	-	0.9483																												G129D	20.313	2.25802	0.39	0.02
		-	-	-	0.86299	-	-	0.82071	0.66875	-	-	0.97376																												G129E	9.13373	1.14078	0.68	0.07
		-	-	-	-	-	-	0.38971	-	-	-	0.94981																												G129Q	7.98621	0.80181	0.48	0.05
		-	-	-	-	-	-	0.62456	-	-	-	0.99658																												F125T	9.59519	1.61699	0.169	0.03
		-	-	-	-	-	-	0.29089	-	-	-	0.96385																												F125V	27.2726	2.67483	0.068	0.017
		-	-	-	-	-	-	0.43604	-	-	-	0.94537																												T121M	43.4874	2.91364	0.019
		-	-	-	-	-	-	0.71856	-	-	-	-
		-	-	-	-	-	-	0.79221	-	-	-	-
		-	-	-	-	-	-	0.4455	-	-	-	-
		-	-	-	-	-	-	0.61267	-	-	-	-
		-	-	-	-	-	-	0.35421	-	-	-	-
		-	-	-	-	-	-	0.61092	-	-	-	-
	n	22	27	24	28	25	17	38	28	26	24	32
	MW	0.465799	0.663031	0.727274	0.836266	0.895828	0.500372	0.542929	0.78777	0.885947	0.894983	0.914768
	SD	0.180595	0.137947	0.13104	0.058948	0.0818356	0.146311	0.176695	0.113327	0.0386646	0.0677853	0.0426707
	SE	0.038503	0.026548	0.0267484	0.0111401	0.0163671	0.0354856	0.0286637	0.0214168	0.00758274	0.0138366	0.00754318
