# Supplementary material for: Structural determinants for GPCR-mediated inhibition of TASK K2P channels by diacylglycerol and its dysfunction in disease
Source: EMBO J. 2026 Feb 25;45(7):2400–12. doi: 10.1038/s44318-026-00710-6 (PMC13043741; doi:10.1038/s44318-026-00710-6)
Supplement: Supplementary file 4 — Source data Fig. 1 [file 44318_2026_710_MOESM4_ESM.zip › Figure 1/Panel E/1E.xlsx]

## Sheet: Fig. 1E
			GPCR (ATP) inhibition [%]		Popen
		Mutation	Mean	SEM	Mean	SEM
		WT	55.3179	3.94712	0.012	0.002
		H98A	52.1457	3.37074	0.012	0.002
		Q126E	20.7444	1.36913	0.2	0.03
		F125A	33.6968	2.6548	0.033	0.023
		F125S	15.7083	1.26412	0.24	0.09
		Q126N	34.8485	3.58943	0.021	0.005
		R131H	7.05866	2.23994	0.27	-
		G129A	43.7433	3.45456	0.05	0.02
		G129N	3.26835	2.35972	0.42	0.01
		G129S	38.0613	2.76244	0.12	0.02
		G129D	20.313	2.25802	0.39	0.02
		G129E	9.13373	1.14078	0.68	0.07
		G129Q	7.98621	0.80181	0.48	0.05
		F125T	9.59519	1.61699	0.169	0.03
		F125V	27.2726	2.67483	0.068	0.017
