# Supplementary material for: Structural determinants for GPCR-mediated inhibition of TASK K2P channels by diacylglycerol and its dysfunction in disease
Source: EMBO J. 2026 Feb 25;45(7):2400–12. doi: 10.1038/s44318-026-00710-6 (PMC13043741; doi:10.1038/s44318-026-00710-6)
Supplement: Supplementary file 5 — Source data Fig. 2 [file 44318_2026_710_MOESM5_ESM.zip]

Archive with 9 entries (4 files):
- Figure 2/
- Figure 2/Panel A/
- Figure 2/Panel A/2A.xlsx
- Figure 2/Panel B/
- Figure 2/Panel B/2B.svg
- Figure 2/Panel C/
- Figure 2/Panel C/2C.xlsx
- Figure 2/Panel D/
- Figure 2/Panel D/2D.xlsx
