# Supplementary material for: Structural determinants for GPCR-mediated inhibition of TASK K2P channels by diacylglycerol and its dysfunction in disease
Source: EMBO J. 2026 Feb 25;45(7):2400–12. doi: 10.1038/s44318-026-00710-6 (PMC13043741; doi:10.1038/s44318-026-00710-6)
Supplement: Supplementary file 5 — Source data Fig. 2 [file 44318_2026_710_MOESM5_ESM.zip › Figure 2/Panel A/2A.xlsx]

## Sheet: Fig. 2A
		pHe 7.4	pHe 8.5
		0.3977	1.09846
		0.26358	0.86838
		0.33604	0.66453
		0.36086	1.10095
		0.40339	1.25361
		0.56862	1.00862
		0.449	1.29984
		0.38968	1.37753
		0.5738	1.15616
		0.30026	1.55574
		1.06527	1.22382
		0.73251	1.71463
		0.83381	1.26058
		1.15934	1.26032
		0.51859	0.85069
		0.69059	0.88087
		0.66034	0.61007
		0.69775	1.09381
		0.74774	0.67479
		1.01863	0.8693
		0.87252	0.73115
		0.46159	0.72593
		0.87925	0.66206
		0.95636	0.44617
		0.55099	-
		0.43859	-
		0.29041	-
		1.07293	-
		0.52066	-
		0.33743	-
		0.66786	-
		0.61381	-
		0.49263	-
		0.91954	-
		0.93065	-
		0.69015	-
		0.36631	-
		0.26937	-
	n	38	24
	MW	0.618383	1.01617
	SD	0.255397	0.320224
	SE	0.0414308	0.0653654
	P	7.14*10-6		T-Test
