# Supplementary material for: Structural determinants for GPCR-mediated inhibition of TASK K2P channels by diacylglycerol and its dysfunction in disease
Source: EMBO J. 2026 Feb 25;45(7):2400–12. doi: 10.1038/s44318-026-00710-6 (PMC13043741; doi:10.1038/s44318-026-00710-6)
Supplement: Supplementary file 5 — Source data Fig. 2 [file 44318_2026_710_MOESM5_ESM.zip › Figure 2/Panel C/2C.xlsx]

## Sheet: 2C
		c(NS3623) [µM]	Normalised curent	SE	n
		0.01	0.01	0	26
		0.1	0.02	0.01	26
		1	0.03	0	25
		5	0.23	0.02	26
		10	0.44	0.03	26
		20	0.7	0.02	26
		50	0.96	0.01	26
		100	0.98	0.01	25
		c(NS3623) [µM]	Fold activation	SE	n
		1	2.99	0.49	25
		5	26.96	4.71	26
		10	55.29	9.08	26
		20	86.07	12.33	26
		50	119.46	17.54	26
		100	120.88	18.48	25
