# Supplementary material for: Structural determinants for GPCR-mediated inhibition of TASK K2P channels by diacylglycerol and its dysfunction in disease
Source: EMBO J. 2026 Feb 25;45(7):2400–12. doi: 10.1038/s44318-026-00710-6 (PMC13043741; doi:10.1038/s44318-026-00710-6)
Supplement: Supplementary file 5 — Source data Fig. 2 [file 44318_2026_710_MOESM5_ESM.zip › Figure 2/Panel D/2D.xlsx]

## Sheet: Fig. 2D
		Control	NS3623
		0.23765	0.65669
		0.25938	0.82424
		0.22543	0.85931
		0.28968	0.72339
		0.19682	0.90953
		0.25548	0.73611
		0.46082	-
		0.30206	-
		0.2285	-
		0.26518	-
		0.26043	-
		0.28721	-
		0.31379	-
		0.30903	-
	n	14	6
	MW	0.277961	0.784878
	SD	0.0627732	0.0950988
	SE	0.0167768	0.0388239
	P	6.80*10-6		T-Test
