# Supplementary material for: Structural determinants for GPCR-mediated inhibition of TASK K2P channels by diacylglycerol and its dysfunction in disease
Source: EMBO J. 2026 Feb 25;45(7):2400–12. doi: 10.1038/s44318-026-00710-6 (PMC13043741; doi:10.1038/s44318-026-00710-6)
Supplement: Supplementary file 6 — Source data Fig. 3 [file 44318_2026_710_MOESM6_ESM.zip]

Archive with 11 entries (5 files):
- Figure 3/
- Figure 3/Panel A/
- Figure 3/Panel A/3A.svg
- Figure 3/Panel B/
- Figure 3/Panel B/3B.xlsx
- Figure 3/Panel C/
- Figure 3/Panel C/3C.xlsx
- Figure 3/Panel D/
- Figure 3/Panel D/3D.svg
- Figure 3/Panel E/
- Figure 3/Panel E/3E.xlsx
