# Supplementary material for: Structural determinants for GPCR-mediated inhibition of TASK K2P channels by diacylglycerol and its dysfunction in disease
Source: EMBO J. 2026 Feb 25;45(7):2400–12. doi: 10.1038/s44318-026-00710-6 (PMC13043741; doi:10.1038/s44318-026-00710-6)
Supplement: Supplementary file 6 — Source data Fig. 3 [file 44318_2026_710_MOESM6_ESM.zip › Figure 3/Panel B/3B.xlsx]

## Sheet: 3B
		WT basal
		c(DiC8) [µM]	Normalised curent	SE	n
		0.0001	0.99	0.01	17
		0.001	0.83	0.04	14
		0.01	0.63	0.05	15
		0.1	0.43	0.06	15
		1	0.23	0.04	16
		10	0.06	0.01	17
		G129A
		c(DiC8) [µM]	Normalised curent	SE	n
		0.0001	0.99	0.01	5
		0.001	0.96	0.02	5
		0.01	0.75	0.01	4
		0.1	0.51	0.06	4
		1	0.37	0.06	5
		10	0.03	0.01	5
		G129S
		c(DiC8) [µM]	Normalised curent	SE	n
		0.0001	1	0	7
		0.001	0.93	0.03	7
		0.01	0.82	0.07	6
		0.1	0.65	0.08	7
		1	0.56	0.01	5
		10	0.15	0.02	5
		100	0.07	0.03	4
		G129N
		c(DiC8) [µM]	Normalised curent	SE	n
		0.0001	1	0	10
		0.001	0.99	0	8
		0.01	0.93	0.02	10
		0.1	0.85	0.03	9
		1	0.75	0.03	9
		10	0.31	0.05	9
		100	0.18	0.05	5
		G129D
		c(DiC8) [µM]	Normalised curent	SE	n
		0.0001	0.96	0.02	7
		0.001	1	0	6
		0.01	0.96	0.01	6
		0.1	0.96	0.02	5
		1	0.88	0.04	4
		10	0.38	0.06	7
		100	0.2	0.03	5
		G129Q
		c(DiC8) [µM]	Normalised curent	SE	n
		0.0001	1	0	7
		0.001	1	0	6
		0.01	0.97	0.01	6
		0.1	0.85	0.03	6
		1	0.75	0.03	7
		10	0.45	0.03	6
		100	0.29	0.02	6
		G129E
		c(DiC8) [µM]	Normalised curent	SE	n
		0.0001	1	0	7
		0.001	0.99	0.01	7
		0.01	0.98	0.01	7
		0.1	0.95	0.01	7
		1	0.9	0.01	7
		10	0.81	0.03	7
		100	0.67	0.03	4
