# Supplementary material for: Structural determinants for GPCR-mediated inhibition of TASK K2P channels by diacylglycerol and its dysfunction in disease
Source: EMBO J. 2026 Feb 25;45(7):2400–12. doi: 10.1038/s44318-026-00710-6 (PMC13043741; doi:10.1038/s44318-026-00710-6)
Supplement: Supplementary file 6 — Source data Fig. 3 [file 44318_2026_710_MOESM6_ESM.zip › Figure 3/Panel C/3C.xlsx]

## Sheet: Fig. 3C
		WT	G129A	G129S	G129N	G129Q	G129D	G129E
		0.001	0.349	0.146	1913	23641	5434	25920
		0.017	0.218	0.375	3708	4909	5799	4863
		0.287	0.093	0.640	2045	0.649	4823	128822
		0.188	0.139	3181	2500	5303	2821	58365
		0.011	0.214	0.584	4141	2961	4507	73872
		0.008	-	0.435	6505	2644	3766	124833
		0.007	-	2371	7597	3837	19944	57226
		0.014	-	-	9684	-	-	-
		0.018	-	-	3183	-	-	-
		0.005	-	-	-	-	-	-
		0.031	-	-	-	-	-	-
		1237	-	-	-	-	-	-
		0.411	-	-	-	-	-	-
		0.037	-	-	-	-	-	-
		1102	-	-	-	-	-	-
		0.323	-	-	-	-	-	-
		0.010	-	-	-	-	-	-
	n	17	5	7	9	6	7	7
	MW	0.218	0.203	1105	4586	6278	6728	67700
	SD	0.382	0.097	1176	2730	7812	5913	46420
	SE	0.093	0.044	0.445	0.910	2953	2235	17545
	P	v.s. WT	n.s. (0.176)	0.003	3.02*10-6	4.48*10-5	1.93*10-5	1.93*10-5	Wilcoxon Rank Test
