# Supplementary material for: Structural determinants for GPCR-mediated inhibition of TASK K2P channels by diacylglycerol and its dysfunction in disease
Source: EMBO J. 2026 Feb 25;45(7):2400–12. doi: 10.1038/s44318-026-00710-6 (PMC13043741; doi:10.1038/s44318-026-00710-6)
Supplement: Supplementary file 6 — Source data Fig. 3 [file 44318_2026_710_MOESM6_ESM.zip › Figure 3/Panel E/3E.xlsx]

## Sheet: 3E
		WT basal
		c(DiC8) [µM]	Normalised curent	SE	n
		0.0001	0.99	0.01	17
		0.001	0.83	0.04	14
		0.01	0.63	0.05	15
		0.1	0.43	0.06	15
		1	0.23	0.04	16
		10	0.06	0.01	17
		WT + 50 µM NS3623
		c(DiC8) [µM]	Normalised curent	SE	n
		0.001	1	0	9
		0.01	0.94	0.02	4
		0.1	0.83	0.03	8
		1	0.68	0.03	8
		10	0.28	0.06	5
