# Supplementary material for: Structural determinants for GPCR-mediated inhibition of TASK K2P channels by diacylglycerol and its dysfunction in disease
Source: EMBO J. 2026 Feb 25;45(7):2400–12. doi: 10.1038/s44318-026-00710-6 (PMC13043741; doi:10.1038/s44318-026-00710-6)
Supplement: Supplementary file 7 — Source data Fig. 4 [file 44318_2026_710_MOESM7_ESM.zip]

Archive with 5 entries (2 files):
- Figure 4/
- Figure 4/Panel A/
- Figure 4/Panel A/4A.svg
- Figure 4/Panel B/
- Figure 4/Panel B/4B.xlsx
