# Supplementary material for: Structural determinants for GPCR-mediated inhibition of TASK K2P channels by diacylglycerol and its dysfunction in disease
Source: EMBO J. 2026 Feb 25;45(7):2400–12. doi: 10.1038/s44318-026-00710-6 (PMC13043741; doi:10.1038/s44318-026-00710-6)
Supplement: Supplementary file 7 — Source data Fig. 4 [file 44318_2026_710_MOESM7_ESM.zip › Figure 4/Panel B/4B.xlsx]

## Sheet: 4B
	CONTROL				CONTROL				CONTROL					1microM DiC8				1microM DiC8				1microM DiC8
	Open times histogram		Fit		Closed times histogram		Fit		Burst duration histogram		Fit			Open times histogram		Fit		Closed times histogram		Fit		Burst duration histogram		Fit
	Ln{open times/ms}	N^0.5	x	y	Ln{closed times/ms}	N^0.5	x	y	Ln{burst duration/ms}	N^0.5	x	y		Ln{open times/ms}	N^0.5	x	y	Ln{closed times/ms}	N^0.5	x	y	Ln{burst duration/ms}	N^0.5	x	y
	-1.6621	32.7261	-1.74485	32.6345	-1.6621	59.7327	-1.73406	61.2117	-1.94996	3.31662	-2.02191	3.08559		-1.6621	22.5389	-1.73406	22.7783	-1.6621	11.1803	-1.73406	11.3664	-1.94996	14.6287	-1.94996	16.3941
	-1.51823	36.1663	-1.73376	32.7825	-1.51823	60.44	-1.72311	61.1812	-1.806	3.4641	-2.01068	3.0904		-1.51823	23.3024	-1.72832	22.8118	-1.51823	10.9087	-1.72231	11.3434	-1.806	16.7332	-1.93887	16.4573
	-1.37429	38.4838	-1.72266	32.9308	-1.37429	58.9915	-1.71216	61.1469	-1.6621	3.4641	-1.99944	3.09513		-1.37429	24.3926	-1.72258	22.8452	-1.37429	10.8628	-1.71056	11.3202	-1.6621	18.4391	-1.92777	16.5205
	-1.23039	40.398	-1.71157	33.0794	-1.23039	56.1159	-1.70121	61.1088	-1.51823	2.44949	-1.98821	3.09977		-1.23039	25.1396	-1.71684	22.8785	-1.23039	9.69536	-1.69882	11.2968	-1.51823	18.9737	-1.91668	16.5836
	-1.08649	42.2729	-1.70048	33.2283	-1.08649	52.2494	-1.69026	61.0668	-1.37429	3.16228	-1.97697	3.10432		-1.08649	26.1725	-1.7111	22.9116	-1.08649	9.21954	-1.68707	11.2731	-1.37429	20.2978	-1.90559	16.6467
	-0.94256	44.1928	-1.68939	33.3775	-0.94256	47.3075	-1.67932	61.0209	-1.23039	2.44949	-1.96573	3.10878		-0.94256	26.0384	-1.70536	22.9445	-0.94256	9.27362	-1.67533	11.2491	-1.23039	20.6155	-1.8945	16.7097
	-0.79864	45.7602	-1.6783	33.527	-0.79864	43.6005	-1.66837	60.971	-1.08649	3.74166	-1.9545	3.11316		-0.79864	24.6577	-1.69962	22.9774	-0.79864	8.88819	-1.66358	11.2248	-1.08649	21.2603	-1.8834	16.7726
	-0.65473	46.8828	-1.6672	33.6768	-0.65473	38.1576	-1.6621	60.9406	-0.94256	3.74166	-1.94326	3.11744		-0.65473	24.5561	-1.69388	23.01	-0.65473	8	-1.65184	11.2003	-0.94256	21.3776	-1.87231	16.8354
	-0.51083	47.613	-1.6621	33.7457	-0.51083	34.6699	-1.65742	60.9171	-0.79864	3.4641	-1.93202	3.12164		-0.51083	23.6643	-1.68814	23.0426	-0.51083	7.4162	-1.64009	11.1755	-0.79864	20.7605	-1.86122	16.8981
	-0.36691	49.7092	-1.65611	33.8268	-0.36691	28.7576	-1.64647	60.8593	-0.65473	3.74166	-1.92079	3.12576		-0.36691	23	-1.6824	23.075	-0.36691	6.55744	-1.62834	11.1504	-0.65473	21.0476	-1.85013	16.9606
	-0.22301	51.342	-1.64502	33.977	-0.22301	24.5764	-1.63552	60.7974	-0.51083	4.58258	-1.90955	3.12978		-0.22301	20.0499	-1.67666	23.1072	-0.22301	7.4162	-1.6166	11.125	-0.51083	20.7123	-1.83904	17.0231
	-0.07909	52.2015	-1.63393	34.1276	-0.07909	19.799	-1.62457	60.7315	-0.36691	3.87298	-1.89831	3.13372		-0.07909	19.6214	-1.67092	23.1393	-0.07909	7.07107	-1.60485	11.0993	-0.36691	21.0713	-1.82794	17.0855
	0.06485	51.303	-1.62283	34.2784	0.06485	17.3782	-1.61363	60.6615	-0.22301	3.60555	-1.88708	3.13758		0.06485	16.0312	-1.66518	23.1712	0.06485	7.07107	-1.59311	11.0733	-0.22301	19.0526	-1.81685	17.1477
	0.20872	51.3323	-1.61174	34.4294	0.20872	14.1421	-1.60268	60.5875	-0.07909	4.12311	-1.87584	3.14134		0.20872	14.7987	-1.65944	23.203	0.20872	7.68115	-1.58136	11.047	-0.07909	18.6548	-1.806	17.2084
	0.35263	50.1996	-1.60065	34.5806	0.35263	12.7279	-1.59173	60.5093	0.06485	5.2915	-1.86461	3.14502		0.35263	12.49	-1.6537	23.2347	0.35263	6.78233	-1.56962	11.0203	0.06485	17.3782	-1.80576	17.2098
	0.49658	49.4571	-1.58956	34.7321	0.49658	11.0905	-1.58078	60.4269	0.20872	4.89898	-1.85337	3.14862		0.49658	10.3441	-1.64796	23.2661	0.49658	8.18535	-1.55787	10.9933	0.20872	16.0624	-1.79467	17.2718
	0.64048	47.8748	-1.57847	34.8838	0.64048	10.9087	-1.56983	60.3404	0.35263	5.74456	-1.84213	3.15213		0.64048	8.12404	-1.64222	23.2975	0.64048	8.94427	-1.54612	10.9659	0.35263	15.2971	-1.78357	17.3336
	0.78436	45.2327	-1.56737	35.0357	0.78436	9.64365	-1.55888	60.2497	0.49658	6.245	-1.8309	3.15555		0.78436	7.07107	-1.63648	23.3286	0.78436	8.12404	-1.53438	10.9383	0.49658	14.3527	-1.77248	17.3952
	0.9283	41.497	-1.55628	35.1878	0.9283	10.0499	-1.54794	60.1547	0.64048	5.91608	-1.81966	3.15889		0.9283	5.2915	-1.63074	23.3596	0.9283	10.1489	-1.52263	10.9102	0.64048	12.6491	-1.76139	17.4567
	1.0722	38.1182	-1.54519	35.3401	1.0722	9.94987	-1.53699	60.0556	0.78436	6.40312	-1.80842	3.16215		1.0722	2.82843	-1.625	23.3904	1.0722	9.16515	-1.51089	10.8818	0.78436	10.9087	-1.7503	17.518
	1.2161	34.2199	-1.5341	35.4926	1.2161	10	-1.52604	59.9521	0.9283	7.07107	-1.79719	3.16533		1.2161	2.44949	-1.61926	23.4211	1.2161	8.77496	-1.49914	10.853	0.9283	8.7178	-1.7392	17.5792
	1.36003	29.9166	-1.523	35.6453	1.36003	9.32738	-1.51823	59.8757	1.0722	7.81025	-1.78595	3.16842		1.36003	1.73205	-1.61352	23.4516	1.36003	9.89949	-1.48739	10.8239	1.0722	7	-1.72811	17.6402
	1.50394	25.02	-1.51823	35.7111	1.50394	8.94427	-1.51509	59.8445	1.2161	8.48528	-1.77471	3.17144		1.50394	1.41421	-1.60778	23.4819	1.50394	10.247	-1.47565	10.7943	1.2161	5.91608	-1.71702	17.701
	1.64785	20.1494	-1.51191	35.7981	1.64785	8.66025	-1.50414	59.7325	1.36003	9.53939	-1.76348	3.17437		1.64785	0	-1.60204	23.5121	1.64785	10.8166	-1.4639	10.7644	1.36003	3.60555	-1.70593	17.7615
	1.79176	16.4012	-1.50082	35.9511	1.79176	9.38083	-1.4932	59.6162	1.50394	9.27362	-1.75224	3.17723		1.79176	1	-1.5963	23.5421	1.79176	11.9583	-1.45216	10.7341	1.50394	2.82843	-1.69484	17.8219
	1.93567	11.5326	-1.48973	36.1043	1.93567	10.2956	-1.48225	59.4956	1.64785	8.60233	-1.74101	3.18001		1.93567	0	-1.59056	23.5719	1.93567	12.4499	-1.44041	10.7034	1.64785	1.41421	-1.68374	17.8821
	2.07958	8.544	-1.47863	36.2576	2.07958	9.84886	-1.4713	59.3707	1.79176	10.6302	-1.72977	3.18271		2.07958	0	-1.58482	23.6015	2.07958	12.7672	-1.42867	10.6722	1.79176	2.82843	-1.67265	17.942
	2.2235	5.91608	-1.46754	36.411	2.2235	10.0995	-1.46035	59.2414	1.93567	10.7238	-1.71853	3.18534		2.2235	0	-1.57908	23.6309	2.2235	13.4536	-1.41692	10.6407	1.93567	2.44949	-1.6621	17.9988
	2.36744	3.87298	-1.45645	36.5646	2.36744	10.2956	-1.4494	59.1078	2.07958	11.7473	-1.7073	3.18789		2.36744	0	-1.57334	23.6602	2.36744	15.3297	-1.40517	10.6087	2.07958	1	-1.66156	18.0017
	2.51131	2	-1.44536	36.7183	2.51131	11.4017	-1.43845	58.9697	2.2235	12.2475	-1.69606	3.19038		2.51131	0	-1.5676	23.6893	2.51131	15.7162	-1.39343	10.5763	2.2235	1	-1.65047	18.0612
	2.65521	1	-1.43427	36.8721	2.65521	11.7047	-1.42751	58.8274	2.36744	11.8322	-1.68482	3.19279		2.65521	0	-1.56186	23.7182	2.65521	17.1756	-1.38168	10.5435	2.36744	1	-1.63937	18.1204
	2.79917	1	-1.42317	37.0259	2.79917	12.2882	-1.41656	58.6806	2.51131	12.6095	-1.67359	3.19514		2.79917	0	-1.55612	23.7469	2.79917	16.6733	-1.36994	10.5102	2.51131	0	-1.62828	18.1794
	2.94307	0	-1.41208	37.1799	2.94307	11.2694	-1.40561	58.5294	2.65521	12.6095	-1.66235	3.19741		2.94307	0	-1.55038	23.7754	2.94307	17.0587	-1.35819	10.4765	2.65521	0	-1.61719	18.2381
	3.08694	0	-1.40099	37.334	3.08694	12.8063	-1.39466	58.3739	2.79917	13.3791	-1.65111	3.19963		3.08694	0	-1.54464	23.8037	3.08694	18.4932	-1.34644	10.4424	2.79917	0	-1.6061	18.2965
	3.23088	1	-1.3899	37.4881	3.23088	12.1244	-1.38371	58.2139	2.94307	13.7477	-1.63988	3.20178		3.23088	0	-1.5389	23.8318	3.23088	18.5203	-1.3347	10.4078	2.94307	0	-1.595	18.3547
	3.37478	0	-1.3788	37.6422	3.37478	13.2288	-1.37429	58.0726	3.08694	13.0767	-1.62864	3.20387		3.37478	0	-1.53316	23.8598	3.37478	18.868	-1.32295	10.3728	3.08694	0	-1.58391	18.4126
	3.51868	0	-1.37429	37.705	3.51868	11.6619	-1.37277	58.0495	3.23088	12.2066	-1.61741	3.20589		3.51868	0	-1.52742	23.8875	3.51868	19.1311	-1.31121	10.3374	3.23088	0	-1.57282	18.4701
	3.66261	0	-1.36771	37.7964	3.66261	12.3288	-1.36182	57.8807	3.37478	12.6886	-1.60617	3.20787		3.66261	0	-1.52168	23.915	3.66261	18.5742	-1.29946	10.3015	3.37478	0	-1.56173	18.5274
	3.80653	0	-1.35662	37.9507	3.80653	12.3693	-1.35087	57.7076	3.51868	13.1149	-1.59493	3.20979		3.80653	0	-1.51594	23.9424	3.80653	18.3303	-1.28772	10.2651	3.51868	0	-1.55064	18.5843
	3.95044	0	-1.34553	38.105	3.95044	11.3137	-1.33992	57.53	3.66261	11.4455	-1.5837	3.21165		3.95044	0	-1.5102	23.9695	3.95044	18.6815	-1.27597	10.2283	3.66261	0	-1.53954	18.641
	4.09434	0	-1.33444	38.2592	4.09434	11.1355	-1.32897	57.3479	3.80653	11.5758	-1.57246	3.21347		4.09434	0	-1.50446	23.9964	4.09434	18.5742	-1.26422	10.1911	3.80653	0	-1.52845	18.6972
			-1.32334	38.4135	4.23826	12	-1.31802	57.1615	3.95044	9.53939	-1.56122	3.21524		4.23826	0	-1.49872	24.0231	4.23826	17.7764	-1.25248	10.1534	3.95044	0	-1.51823	18.7488
			-1.31225	38.5678	4.38216	11.4455	-1.30708	56.9707	4.09434	8.66025	-1.54999	3.21697		4.38216	0	-1.49298	24.0496	4.38216	16.3401	-1.24073	10.1153	4.09434	0	-1.51736	18.7532
			-1.30116	38.7221	4.52608	9.59166	-1.29613	56.7755	4.23826	8.18535	-1.53875	3.21865		4.52608	0	-1.48725	24.0759	4.52608	15.9374	-1.22899	10.0767	4.23826	0	-1.50627	18.8088
			-1.29007	38.8763	4.67002	8.7178	-1.28518	56.576	4.38216	6.32456	-1.52751	3.2203		4.67002	0	-1.48151	24.102	4.67002	15.1987	-1.21724	10.0377	4.38216	0	-1.49517	18.864
			-1.27897	39.0305	4.81389	8.06226	-1.27423	56.372	4.52608	4.69042	-1.51628	3.22191		4.81389	0	-1.47577	24.1278	4.81389	14.5602	-1.2055	9.99829	4.52608	0	-1.48408	18.9188
			-1.26788	39.1846	4.9578	5.91608	-1.26328	56.1637	4.67002	4.69042	-1.50504	3.22348		4.9578	0	-1.47003	24.1535	4.9578	12.4499	-1.19375	9.95844	4.67002	0	-1.47299	18.9733
			-1.25679	39.3386	5.10175	5.38516	-1.25233	55.951	4.81389	3.74166	-1.49381	3.22503		5.10175	0	-1.46429	24.1789	5.10175	10.3923	-1.182	9.91817	4.81389	0	-1.4619	19.0274
			-1.2457	39.4926	5.24565	3.31662	-1.24139	55.734	4.9578	2.64575	-1.48257	3.22655		5.24565	0	-1.45855	24.2041	5.24565	8.88819	-1.17026	9.87749	4.9578	0	-1.4508	19.0811
			-1.23461	39.6464	5.38953	3.16228	-1.23044	55.5127	5.10175	1.73205	-1.47133	3.22805		5.38953	0	-1.45281	24.229	5.38953	6.245	-1.15851	9.83641	5.10175	0	-1.43971	19.1343
			-1.23039	39.7049	5.53347	3	-1.23039	55.5116	5.24565	0	-1.4601	3.22953		5.53347	0	-1.44707	24.2538	5.53347	7.14143	-1.14677	9.79493	5.24565	0	-1.42862	19.1871
			-1.22351	39.8002	5.67737	1.73205	-1.21949	55.2871	5.38953	1	-1.44886	3.23099		5.67737	0	-1.44133	24.2783	5.67737	4.47214	-1.13502	9.75307	5.38953	0	-1.41753	19.2396
			-1.21242	39.9538	5.82127	2.23607	-1.20854	55.0572	5.53347	0	-1.43762	3.23244		5.82127	0	-1.43559	24.3026	5.82127	4.3589	-1.12327	9.71082	5.53347	0	-1.40644	19.2915
			-1.20133	40.1073	5.9652	1	-1.19759	54.823	5.67737	0	-1.42639	3.23389		5.9652	0	-1.42985	24.3266	5.9652	2.23607	-1.11153	9.66821	5.67737	0	-1.39534	19.343
			-1.19024	40.2607	6.10911	1	-1.18665	54.5846	5.82127	0	-1.41515	3.23532		6.10911	0	-1.42411	24.3504	6.10911	1.73205	-1.09978	9.62525	5.82127	0	-1.38425	19.3941
			-1.17914	40.4139	6.25302	1.41421	-1.1757	54.342	5.9652	0	-1.40391	3.23676		6.25302	0	-1.41837	24.374	6.25302	1	-1.08804	9.58194	5.9652	0	-1.37429	19.4395
			-1.16805	40.5669	6.39693	1	-1.16475	54.0952	6.10911	0	-1.39268	3.2382		6.39693	0	-1.41263	24.3973	6.39693	1.73205	-1.07629	9.5383	6.10911	0	-1.37316	19.4446
			-1.15696	40.7197	6.54084	1	-1.1538	53.8442	6.25302	0	-1.38144	3.23965		6.54084	0	-1.40689	24.4203	6.54084	1	-1.06455	9.49435	6.25302	0	-1.36207	19.4947
			-1.14587	40.8723	6.68475	0	-1.14285	53.5891	6.39693	0	-1.37021	3.24111		6.68475	0	-1.40115	24.4432	6.68475	1.41421	-1.0528	9.4501	6.39693	0	-1.35097	19.5443
			-1.13477	41.0247	6.82867	1.73205	-1.1319	53.33	6.54084	0	-1.35897	3.24259		6.82867	0	-1.39541	24.4658	6.82867	0	-1.04105	9.40556	6.54084	0	-1.33988	19.5934
			-1.12368	41.1768	6.97261	0	-1.12096	53.0667	6.68475	0	-1.34773	3.24408		6.97261	0	-1.38967	24.4881	6.97261	1	-1.02931	9.36075	6.68475	0	-1.32879	19.6419
			-1.11259	41.3287	7.11648	1.41421	-1.11001	52.7994	6.82867	0	-1.3365	3.24561		7.11648	0	-1.38393	24.5102	7.11648	1.41421	-1.01756	9.31569	6.82867	0	-1.3177	19.6899
			-1.1015	41.4804	7.26038	1	-1.09906	52.5282	6.97261	0	-1.32526	3.24716		7.26038	0	-1.37819	24.532	7.26038	0	-1.00582	9.2704	6.97261	0	-1.3066	19.7374
			-1.09041	41.6317	7.40434	0	-1.08811	52.2529	7.11648	0	-1.31402	3.24874		7.40434	0	-1.37245	24.5536	7.40434	1	-0.99407	9.22489	7.11648	0	-1.29551	19.7844
			-1.08649	41.6852	7.54824	0	-1.08649	52.2118	7.26038	0	-1.30279	3.25036		7.54824	0	-1.36671	24.5749	7.54824	0	-0.98232	9.17919	7.26038	0	-1.28442	19.8307
			-1.07931	41.7828	7.69211	1.41421	-1.07716	51.9738	7.40434	0	-1.29155	3.25203		7.69211	0	-1.36097	24.5959	7.69211	0	-0.97058	9.13332	7.40434	0	-1.27333	19.8765
			-1.06822	41.9335	7.83605	0	-1.06622	51.6908	7.54824	0	-1.28031	3.25375		7.83605	0	-1.35523	24.6167	7.83605	0	-0.95883	9.0873	7.54824	0	-1.26224	19.9217
			-1.05713	42.084	7.97996	1	-1.05527	51.404	7.69211	0	-1.26908	3.25551		7.97996	0	-1.34949	24.6373	7.97996	0	-0.94709	9.04114	7.69211	0	-1.25114	19.9664
			-1.04604	42.234	8.12385	1	-1.04432	51.1134	7.83605	0	-1.25784	3.25734		8.12385	0	-1.34375	24.6575	8.12385	0	-0.93534	8.99488	7.83605	0	-1.24005	20.0104
			-1.03494	42.3837	8.26778	0	-1.03337	50.819	7.97996	0	-1.24661	3.25923		8.26778	0	-1.33801	24.6775	8.26778	0	-0.9236	8.94853	7.97996	0	-1.23039	20.0482
			-1.02385	42.5331	8.4117	0	-1.02242	50.521	8.12385	0	-1.23537	3.26119		8.4117	0	-1.33227	24.6972	8.4117	0	-0.91185	8.90213	8.12385	0	-1.22896	20.0538
			-1.01276	42.682	8.55561	0	-1.01147	50.2194	8.26778	0	-1.22413	3.26322		8.55561	0	-1.32653	24.7167	8.55561	0	-0.9001	8.85569	8.26778	0	-1.21787	20.0965
			-1.00167	42.8305	8.69951	0	-1.00053	49.9142	8.4117	0	-1.2129	3.26533		8.69951	0	-1.32079	24.7358	8.69951	0	-0.88836	8.80924	8.4117	0	-1.20677	20.1386
			-0.99058	42.9786	8.84343	0	-0.98958	49.6055	8.55561	0	-1.20166	3.26752		8.84343	0	-1.31505	24.7547	8.84343	0	-0.87661	8.76282	8.55561	0	-1.19568	20.1801
			-0.97948	43.1262	8.98733	0	-0.97863	49.2933	8.69951	0	-1.19042	3.2698		8.98733	0	-1.30931	24.7733	8.98733	0	-0.86487	8.71643	8.69951	0	-1.18459	20.2208
			-0.96839	43.2734	9.13125	0	-0.96768	48.9777	8.84343	0	-1.17919	3.27218		9.13125	0	-1.30357	24.7916	9.13125	0	-0.85312	8.67012	8.84343	0	-1.1735	20.261
			-0.9573	43.4201			-0.94256	48.241	8.98733	0	-1.16795	3.27465				-1.29783	24.8096			-0.84138	8.62391	8.98733	0	-1.1624	20.3004
			-0.94621	43.5663			-0.79864	43.7239	9.13125	0	-1.15671	3.27723				-1.29209	24.8274			-0.82963	8.57783	9.13125	0	-1.15131	20.3391
			-0.94256	43.6143			-0.65473	38.8384			-1.14548	3.27992				-1.28635	24.8448			-0.81788	8.53191			-1.14022	20.3771
			-0.93511	43.712			-0.51083	33.8062			-1.13424	3.28273				-1.28061	24.862			-0.80614	8.48618			-1.12913	20.4143
			-0.92402	43.8571			-0.36691	28.875			-1.12301	3.28566				-1.27487	24.8788			-0.79439	8.44067			-1.11804	20.4509
			-0.91293	44.0017			-0.22301	24.2901			-1.11177	3.28871				-1.26913	24.8954			-0.78265	8.39541			-1.10694	20.4866
			-0.90184	44.1457			-0.19036	23.321			-1.10053	3.29189				-1.26339	24.9116			-0.7709	8.35042			-1.09585	20.5216
			-0.89075	44.2891			-0.17941	23.0028			-1.0893	3.29522				-1.25765	24.9276			-0.75915	8.30575			-1.08649	20.5506
			-0.87965	44.4318			-0.16846	22.6883			-1.07806	3.29868				-1.25191	24.9432			-0.74741	8.26142			-1.08476	20.5559
			-0.86856	44.574			-0.15751	22.3773			-1.06682	3.30229				-1.24617	24.9586			-0.73566	8.21746			-1.07367	20.5893
			-0.85747	44.7154			-0.14657	22.07			-1.05559	3.30605				-1.24043	24.9736			-0.72392	8.17391			-1.06257	20.6219
			-0.84638	44.8563			-0.13562	21.7666			-1.04435	3.30998				-1.23469	24.9884			-0.71217	8.1308			-1.05148	20.6537
			-0.83528	44.9964			-0.12467	21.4669			-1.03311	3.31406				-1.22895	25.0028			-0.70043	8.08815			-1.04039	20.6848
			-0.82419	45.1358			-0.11372	21.1711			-1.02188	3.31831				-1.22321	25.0169			-0.68868	8.046			-1.0293	20.7149
			-0.8131	45.2744			-0.10277	20.8793			-1.01064	3.32274				-1.21747	25.0306			-0.67693	8.00439			-1.0182	20.7442
			-0.80201	45.4123			-0.09182	20.5915			-0.99941	3.32734				-1.21173	25.0441			-0.66519	7.96334			-1.00711	20.7726
			-0.79864	45.454			-0.08088	20.3077			-0.98817	3.33213				-1.206	25.0572			-0.65344	7.92288			-0.99602	20.8002
			-0.79091	45.5494			-0.07909	20.2617			-0.97693	3.3371				-1.20026	25.07			-0.6417	7.88305			-0.98493	20.8269
			-0.77982	45.6857			-0.06993	20.0281			-0.9657	3.34227				-1.19452	25.0825			-0.62995	7.84387			-0.97384	20.8526
			-0.76873	45.8212			-0.05898	19.7525			-0.95446	3.34763				-1.18878	25.0946			-0.61821	7.80538			-0.96274	20.8775
			-0.75764	45.9558			-0.04803	19.4812			-0.94322	3.3532				-1.18304	25.1064			-0.60646	7.76761			-0.95165	20.9014
			-0.74655	46.0896			-0.03708	19.2142			-0.93199	3.35897				-1.1773	25.1179			-0.59471	7.73057			-0.94256	20.9203
			-0.73545	46.2225			-0.02613	18.9514			-0.92075	3.36495				-1.17156	25.129			-0.58297	7.69431			-0.94056	20.9244
			-0.72436	46.3544			-0.01519	18.6929			-0.90951	3.37114				-1.16582	25.1398			-0.57122	7.65885			-0.92947	20.9464
			-0.71327	46.4854			-0.00424	18.4387			-0.89828	3.37755				-1.16008	25.1503			-0.55948	7.62422			-0.91837	20.9675
			-0.70218	46.6155			0.00671	18.1889			-0.88704	3.38419				-1.15434	25.1604			-0.54773	7.59044			-0.90728	20.9876
			-0.69108	46.7446			0.01766	17.9436			-0.87581	3.39105				-1.1486	25.1701			-0.53598	7.55753			-0.89619	21.0067
			-0.67999	46.8727			0.02861	17.7026			-0.86457	3.39814				-1.14286	25.1795			-0.52424	7.52553			-0.8851	21.0248
			-0.6689	46.9997			0.03955	17.4661			-0.85333	3.40547				-1.13712	25.1886			-0.51249	7.49445			-0.874	21.0419
			-0.65781	47.1257			0.0505	17.234			-0.8421	3.41303				-1.13138	25.1973			-0.50075	7.46431			-0.86291	21.058
			-0.65473	47.1604			0.06145	17.0065			-0.83086	3.42083				-1.12564	25.2057			-0.489	7.43515			-0.85182	21.073
			-0.64672	47.2506			0.06485	16.9367			-0.81962	3.42887				-1.1199	25.2137			-0.47726	7.40697			-0.84073	21.0869
			-0.63562	47.3744			0.0724	16.7833			-0.80839	3.43716				-1.11416	25.2213			-0.46551	7.37979			-0.82964	21.0998
			-0.62453	47.4971			0.08335	16.5647			-0.79715	3.4457				-1.10842	25.2285			-0.45376	7.35364			-0.81854	21.1117
			-0.61344	47.6186			0.0943	16.3506			-0.78591	3.45449				-1.10268	25.2354			-0.44202	7.32852			-0.80745	21.1224
			-0.60235	47.739			0.10524	16.141			-0.77468	3.46353				-1.09694	25.242			-0.43027	7.30445			-0.79864	21.1302
			-0.59125	47.8581			0.11619	15.9358			-0.76344	3.47283				-1.0912	25.2481			-0.41853	7.28145			-0.79636	21.1321
			-0.58016	47.9761			0.12714	15.7352			-0.75221	3.48238				-1.08546	25.2539			-0.40678	7.25952			-0.78527	21.1406
			-0.56907	48.0927			0.13809	15.539			-0.74097	3.49219				-1.07972	25.2593			-0.39503	7.23868			-0.77417	21.148
			-0.55798	48.2081			0.14904	15.3473			-0.72973	3.50227				-1.07398	25.2643			-0.38329	7.21892			-0.76308	21.1543
			-0.54689	48.3222			0.15998	15.16			-0.7185	3.5126				-1.06824	25.269			-0.37154	7.20027			-0.75199	21.1594
			-0.53579	48.435			0.17093	14.9772			-0.70726	3.5232				-1.0625	25.2733			-0.3598	7.18271			-0.7409	21.1634
			-0.5247	48.5464			0.18188	14.7988			-0.69602	3.53407				-1.05676	25.2771			-0.34805	7.16627			-0.7298	21.1663
			-0.51361	48.6564			0.19283	14.6247			-0.68479	3.5452				-1.05102	25.2806			-0.33631	7.15093			-0.71871	21.1679
			-0.51083	48.6838			0.20378	14.4551			-0.67355	3.55659				-1.04528	25.2838			-0.32456	7.1367			-0.70762	21.1683
			-0.50252	48.7651			0.20872	14.3799			-0.66231	3.56826				-1.03954	25.2865			-0.31281	7.12357			-0.69653	21.1676
			-0.49142	48.8723			0.21473	14.2898			-0.65108	3.58019				-1.0338	25.2888			-0.30107	7.11155			-0.68544	21.1656
			-0.48033	48.978			0.22567	14.1288			-0.63984	3.59238				-1.02806	25.2907			-0.28932	7.10062			-0.67434	21.1624
			-0.46924	49.0823			0.23662	13.972			-0.62861	3.60485				-1.02232	25.2922			-0.27758	7.09079			-0.66325	21.158
			-0.45815	49.185			0.24757	13.8195			-0.61737	3.61758				-1.01658	25.2934			-0.26583	7.08204			-0.65473	21.1538
			-0.44705	49.2862			0.25852	13.6712			-0.60613	3.63058				-1.01084	25.2941			-0.25409	7.07436			-0.65216	21.1524
			-0.43596	49.3858			0.26947	13.527			-0.5949	3.64384				-1.0051	25.2944			-0.24234	7.06775			-0.64107	21.1455
			-0.42487	49.4839			0.28042	13.3869			-0.58366	3.65738				-0.99936	25.2943			-0.23059	7.0622			-0.62997	21.1373
			-0.41378	49.5803			0.29136	13.2509			-0.57242	3.67117				-0.99362	25.2938			-0.21885	7.05768			-0.61888	21.1278
			-0.40269	49.675			0.30231	13.1189			-0.56119	3.68523				-0.98788	25.2929			-0.2071	7.05418			-0.60779	21.1171
			-0.39159	49.7681			0.31326	12.9908			-0.54995	3.69956				-0.98214	25.2916			-0.19536	7.05169			-0.5967	21.1051
			-0.3805	49.8595			0.32421	12.8666			-0.53871	3.71414				-0.9764	25.2899			-0.18361	7.0502			-0.5856	21.0918
			-0.36941	49.9492			0.33516	12.7462			-0.52748	3.72899				-0.97066	25.2877			-0.17186	7.04968			-0.57451	21.0772
			-0.36691	49.9691			0.3461	12.6296			-0.51624	3.7441				-0.96492	25.2851			-0.16012	7.05011			-0.56342	21.0613
			-0.35832	50.0371			0.35263	12.5619			-0.50501	3.75946				-0.95918	25.2821			-0.14837	7.05148			-0.55233	21.044
			-0.34722	50.1232			0.35705	12.5167			-0.49377	3.77508				-0.95344	25.2787			-0.13663	7.05377			-0.54124	21.0254
			-0.33613	50.2075			0.368	12.4075			-0.48253	3.79095				-0.9477	25.2749			-0.12488	7.05694			-0.53014	21.0055
			-0.32504	50.2899			0.37895	12.3018			-0.4713	3.80708				-0.94196	25.2706			-0.11314	7.06099			-0.51905	20.9842
			-0.31395	50.3705			0.3899	12.1997			-0.46006	3.82346				-0.93622	25.2659			-0.10139	7.06589			-0.51083	20.9676
			-0.30286	50.4492			0.40085	12.101			-0.44882	3.84008				-0.93048	25.2607			-0.08964	7.07162			-0.50796	20.9616
			-0.29176	50.5259			0.41179	12.0056			-0.43759	3.85695				-0.92475	25.2552			-0.0779	7.07815			-0.49687	20.9376
			-0.28067	50.6007			0.42274	11.9135			-0.42635	3.87407				-0.91901	25.2491			-0.06615	7.08545			-0.48577	20.9123
			-0.26958	50.6735			0.43369	11.8247			-0.41511	3.89142				-0.91327	25.2427			-0.05441	7.09351			-0.47468	20.8856
			-0.25849	50.7443			0.44464	11.739			-0.40388	3.90902				-0.90753	25.2358			-0.04266	7.10231			-0.46359	20.8575
			-0.24739	50.813			0.45559	11.6563			-0.39264	3.92685				-0.90179	25.2284			-0.03091	7.1118			-0.4525	20.828
			-0.2363	50.8797			0.46653	11.5767			-0.38141	3.94492				-0.89605	25.2206			-0.01917	7.12198			-0.4414	20.7971
			-0.22521	50.9443			0.47748	11.4999			-0.37017	3.96321				-0.89031	25.2124			-0.00742	7.13282			-0.43031	20.7648
			-0.22301	50.9569			0.48843	11.4259			-0.35893	3.98174				-0.88457	25.2037			0.00432	7.14428			-0.41922	20.7311
			-0.21412	51.0068			0.49658	11.3727			-0.3477	4.00049				-0.87883	25.1946			0.01607	7.15636			-0.40813	20.696
			-0.20303	51.0671			0.49938	11.3547			-0.33646	4.01947				-0.87309	25.185			0.02781	7.16902			-0.39704	20.6595
			-0.19193	51.1252			0.51033	11.2862			-0.32522	4.03866				-0.86735	25.175			0.03956	7.18223			-0.38594	20.6216
			-0.18084	51.1811			0.52128	11.2203			-0.31399	4.05808				-0.86161	25.1645			0.05131	7.19599			-0.37485	20.5823
			-0.16975	51.2347			0.53222	11.1568			-0.30275	4.07771				-0.85587	25.1535			0.06305	7.21026			-0.36691	20.5533
			-0.15866	51.2861			0.54317	11.0958			-0.29151	4.09755				-0.85013	25.1421			0.0748	7.22501			-0.36376	20.5416
			-0.14756	51.3352			0.55412	11.0371			-0.28028	4.1176				-0.84439	25.1302			0.08654	7.24024			-0.35267	20.4994
			-0.13647	51.382			0.56507	10.9806			-0.26904	4.13786				-0.83865	25.1179			0.09829	7.25591			-0.34157	20.4558
			-0.12538	51.4264			0.57602	10.9263			-0.25781	4.15832				-0.83291	25.105			0.11003	7.27201			-0.33048	20.4108
			-0.11429	51.4685			0.58697	10.8741			-0.24657	4.17899				-0.82717	25.0918			0.12178	7.28851			-0.31939	20.3644
			-0.10319	51.5081			0.59791	10.824			-0.23533	4.19985				-0.82143	25.078			0.13353	7.30539			-0.3083	20.3165
			-0.0921	51.5453			0.60886	10.7757			-0.2241	4.22091				-0.81569	25.0638			0.14527	7.32264			-0.2972	20.2672
			-0.08101	51.58			0.61981	10.7294			-0.21286	4.24217				-0.80995	25.0491			0.15702	7.34023			-0.28611	20.2165
			-0.07909	51.5858			0.63076	10.6848			-0.20162	4.26361				-0.80421	25.0339			0.16876	7.35815			-0.27502	20.1644
			-0.06992	51.6123			0.64048	10.6466			-0.19039	4.28525				-0.79847	25.0182			0.18051	7.37637			-0.26393	20.1108
			-0.05883	51.642			0.64171	10.6419			-0.17915	4.30707				-0.79273	25.0021			0.19226	7.39489			-0.25284	20.0558
			-0.04773	51.6691			0.65265	10.6006			-0.16791	4.32907				-0.78699	24.9855			0.204	7.41369			-0.24174	19.9994
			-0.03664	51.6937			0.6636	10.5609			-0.15668	4.35126				-0.78125	24.9684			0.21575	7.43275			-0.23065	19.9415
			-0.02555	51.7157			0.67455	10.5227			-0.14544	4.37362				-0.77551	24.9508			0.22749	7.45205			-0.22301	19.9008
			-0.01446	51.7351			0.6855	10.4859			-0.13421	4.39616				-0.76977	24.9328			0.23924	7.47158			-0.21956	19.8823
			-0.00336	51.7518			0.69645	10.4504			-0.12297	4.41888				-0.76403	24.9142			0.25098	7.49133			-0.20847	19.8216
			0.00773	51.7658			0.7074	10.4162			-0.11173	4.44177				-0.75829	24.8952			0.26273	7.51129			-0.19737	19.7595
			0.01882	51.7771			0.71834	10.3832			-0.1005	4.46483				-0.75255	24.8757			0.27448	7.53144			-0.18628	19.696
			0.02991	51.7857			0.72929	10.3514			-0.08926	4.48805				-0.74681	24.8556			0.28622	7.55178			-0.17519	19.6311
			0.041	51.7915			0.74024	10.3207			-0.07802	4.51144				-0.74107	24.8351			0.29797	7.57228			-0.1641	19.5648
			0.0521	51.7946			0.75119	10.2909			-0.06679	4.535				-0.73533	24.8141			0.30971	7.59295			-0.15301	19.4971
			0.06319	51.7948			0.76214	10.2622			-0.05555	4.55871				-0.72959	24.7926			0.32146	7.61377			-0.14191	19.4281
			0.06485	51.7946			0.77308	10.2344			-0.04431	4.58259				-0.72385	24.7706			0.3332	7.63474			-0.13082	19.3576
			0.07428	51.7922			0.78403	10.2074			-0.03308	4.60663				-0.71811	24.7481			0.34495	7.65585			-0.11973	19.2858
			0.08537	51.7867			0.78436	10.2066			-0.02184	4.63082				-0.71237	24.7251			0.3567	7.67708			-0.10864	19.2126
			0.09647	51.7783			0.79498	10.1812			-0.01061	4.65516				-0.70663	24.7016			0.36844	7.69844			-0.09754	19.138
			0.10756	51.7671			0.80593	10.1558			0.000630619	4.67966				-0.70089	24.6776			0.38019	7.71992			-0.08645	19.0621
			0.11865	51.7529			0.81688	10.1311			0.01187	4.70432				-0.69515	24.6531			0.39193	7.74151			-0.07909	19.011
			0.12974	51.7357			0.82783	10.1071			0.0231	4.72912				-0.68941	24.6281			0.40368	7.76321			-0.07536	18.9849
			0.14083	51.7156			0.83877	10.0837			0.03434	4.75407				-0.68367	24.6026			0.41543	7.78502			-0.06427	18.9063
			0.15193	51.6924			0.84972	10.0609			0.04558	4.77917				-0.67793	24.5765			0.42717	7.80693			-0.05317	18.8265
			0.16302	51.6662			0.86067	10.0386			0.05681	4.80442				-0.67219	24.55			0.43892	7.82893			-0.04208	18.7453
			0.17411	51.637			0.87162	10.0169			0.06805	4.82981				-0.66645	24.5229			0.45066	7.85104			-0.03099	18.6628
			0.1852	51.6047			0.88257	9.9956			0.07929	4.85534				-0.66071	24.4954			0.46241	7.87323			-0.0199	18.579
			0.1963	51.5693			0.89352	9.97476			0.09052	4.88102				-0.65497	24.4673			0.47415	7.89552			-0.00881	18.494
			0.20739	51.5308			0.90446	9.95433			0.10176	4.90684				-0.64923	24.4387			0.4859	7.91791			0.00229	18.4077
			0.20872	51.526			0.91541	9.93429			0.11299	4.93281				-0.6435	24.4096			0.49765	7.94038			0.01338	18.3201
			0.21848	51.4892			0.92636	9.9146			0.12423	4.95891				-0.63776	24.38			0.50939	7.96295			0.02447	18.2313
			0.22957	51.4444			0.9283	9.91115			0.13547	4.98515				-0.63202	24.3499			0.52114	7.98561			0.03556	18.1413
			0.24067	51.3964			0.93731	9.89525			0.1467	5.01153				-0.62628	24.3192			0.53288	8.00836			0.04666	18.0501
			0.25176	51.3452			0.94826	9.87622			0.15794	5.03805				-0.62054	24.2881			0.54463	8.03121			0.05775	17.9577
			0.26285	51.2908			0.9592	9.85748			0.16918	5.06471				-0.6148	24.2564			0.55638	8.05416			0.06485	17.8979
			0.27394	51.2332			0.97015	9.83901			0.18041	5.0915				-0.60906	24.2242			0.56812	8.0772			0.06884	17.8641
			0.28503	51.1723			0.9811	9.8208			0.19165	5.11843				-0.60332	24.1915			0.57987	8.10035			0.07993	17.7693
			0.29613	51.1082			0.99205	9.80284			0.20289	5.14549				-0.59758	24.1582			0.59161	8.1236			0.09103	17.6735
			0.30722	51.0408			1.003	9.78511			0.21412	5.17269				-0.59184	24.1245			0.60336	8.14695			0.10212	17.5765
			0.31831	50.97			1.01395	9.7676			0.22536	5.20002				-0.5861	24.0902			0.6151	8.17042			0.11321	17.4783
			0.3294	50.896			1.02489	9.7503			0.23659	5.22749				-0.58036	24.0554			0.62685	8.194			0.1243	17.3791
			0.3405	50.8186			1.03584	9.73321			0.24783	5.25509				-0.57462	24.0201			0.6386	8.21769			0.13539	17.2789
			0.35159	50.7379			1.04679	9.71632			0.25907	5.28283				-0.56888	23.9842			0.65034	8.24151			0.14649	17.1776
			0.35263	50.7301			1.05774	9.69962			0.2703	5.31069				-0.56314	23.9478			0.66209	8.26545			0.15758	17.0752
			0.36268	50.6538			1.06869	9.68311			0.28154	5.33869				-0.5574	23.9109			0.67383	8.28952			0.16867	16.9719
			0.37377	50.5663			1.0722	9.67785			0.29278	5.36683				-0.55166	23.8735			0.68558	8.31373			0.17976	16.8675
			0.38486	50.4754			1.07963	9.66679			0.30401	5.39509				-0.54592	23.8356			0.69732	8.33807			0.19086	16.7622
			0.39596	50.3811			1.09058	9.65065			0.31525	5.42349				-0.54018	23.7971			0.70907	8.36256			0.20195	16.6559
			0.40705	50.2835			1.10153	9.63471			0.32649	5.45202				-0.53444	23.7581			0.72082	8.3872			0.20872	16.5906
			0.41814	50.1823			1.11248	9.61896			0.33772	5.48068				-0.5287	23.7186			0.73256	8.41199			0.21304	16.5487
			0.42923	50.0778			1.12343	9.6034			0.34896	5.50947				-0.52296	23.6785			0.74431	8.43694			0.22413	16.4406
			0.44033	49.9697			1.13438	9.58804			0.36019	5.53839				-0.51722	23.638			0.75605	8.46206			0.23523	16.3316
			0.45142	49.8583			1.14532	9.57289			0.37143	5.56745				-0.51148	23.5968			0.7678	8.48735			0.24632	16.2218
			0.46251	49.7433			1.15627	9.55794			0.38267	5.59663				-0.50574	23.5552			0.77955	8.51281			0.25741	16.1111
			0.4736	49.6249			1.16722	9.54321			0.3939	5.62595				-0.5	23.5131			0.79129	8.53846			0.2685	15.9996
			0.48469	49.503			1.17817	9.52871			0.40514	5.6554				-0.49426	23.4704			0.80304	8.56429			0.27959	15.8873
			0.49579	49.3776			1.18912	9.51444			0.41638	5.68498				-0.48852	23.4272			0.81478	8.59033			0.29069	15.7742
			0.49658	49.3685			1.20007	9.50041			0.42761	5.71468				-0.48278	23.3834			0.82653	8.61656			0.30178	15.6604
			0.50688	49.2487			1.21101	9.48664			0.43885	5.74452				-0.47704	23.3392			0.83827	8.64299			0.31287	15.5458
			0.51797	49.1163			1.2161	9.48033			0.45009	5.77449				-0.4713	23.2944			0.85002	8.66964			0.32396	15.4306
			0.52906	48.9804			1.22196	9.47313			0.46132	5.8046				-0.46556	23.2491			0.86177	8.69651			0.33506	15.3147
			0.54016	48.841			1.23291	9.45989			0.47256	5.83483				-0.45982	23.2033			0.87351	8.72361			0.34615	15.1982
			0.55125	48.6981			1.24386	9.44694			0.48379	5.86519				-0.45408	23.1569			0.88526	8.75094			0.35263	15.1298
			0.56234	48.5516			1.25481	9.43429			0.49503	5.89568				-0.44834	23.11			0.897	8.7785			0.35724	15.081
			0.57343	48.4016			1.26575	9.42195			0.50627	5.92631				-0.4426	23.0626			0.90875	8.80631			0.36833	14.9632
			0.58453	48.2481			1.2767	9.40994			0.5175	5.95706				-0.43686	23.0147			0.9205	8.83437			0.37943	14.8449
			0.59562	48.0911			1.28765	9.39826			0.52874	5.98795				-0.43112	22.9662			0.93224	8.86268			0.39052	14.726
			0.60671	47.9306			1.2986	9.38693			0.53998	6.01896				-0.42538	22.9173			0.94399	8.89126			0.40161	14.6066
			0.6178	47.7665			1.30955	9.37597			0.55121	6.0501				-0.41964	22.8678			0.95573	8.9201			0.4127	14.4866
			0.62889	47.5989			1.3205	9.36538			0.56245	6.08138				-0.4139	22.8178			0.96748	8.94922			0.42379	14.3663
			0.63999	47.4278			1.33144	9.35518			0.57369	6.11279				-0.40816	22.7672			0.97922	8.97862			0.43489	14.2454
			0.64048	47.4201			1.34239	9.34539			0.58492	6.14432				-0.40242	22.7162			0.99097	9.00831			0.44598	14.1242
			0.65108	47.2532			1.35334	9.33602			0.59616	6.17599				-0.39668	22.6646			1.00272	9.03829			0.45707	14.0025
			0.66217	47.0751			1.36003	9.33051			0.60739	6.20778				-0.39094	22.6125			1.01446	9.06857			0.46816	13.8805
			0.67326	46.8935			1.36429	9.32708			0.61863	6.23971				-0.3852	22.5599			1.02621	9.09915			0.47926	13.7581
			0.68436	46.7084			1.37524	9.31859			0.62987	6.27176				-0.37946	22.5068			1.03795	9.13004			0.49035	13.6354
			0.69545	46.5198			1.38618	9.31056			0.6411	6.30395				-0.37372	22.4532			1.0497	9.16124			0.49658	13.5663
			0.70654	46.3277			1.39713	9.303			0.65234	6.33626				-0.36798	22.399			1.06144	9.19277			0.50144	13.5124
			0.71763	46.1321			1.40808	9.29592			0.66358	6.36871				-0.36225	22.3444			1.07319	9.22462			0.51253	13.3892
			0.72872	45.9331			1.41903	9.28935			0.67481	6.40128				-0.35651	22.2892			1.08494	9.2568			0.52363	13.2657
			0.73982	45.7307			1.42998	9.28328			0.68605	6.43398				-0.35077	22.2336			1.09668	9.28932			0.53472	13.142
			0.75091	45.5248			1.44093	9.27774			0.69728	6.46681				-0.34503	22.1774			1.10843	9.32218			0.54581	13.0181
			0.762	45.3154			1.45187	9.27274			0.70852	6.49977				-0.33929	22.1207			1.12017	9.35538			0.5569	12.894
			0.77309	45.1027			1.46282	9.26827			0.71976	6.53286				-0.33355	22.0635			1.13192	9.38893			0.56799	12.7697
			0.78419	44.8865			1.47377	9.26437			0.73099	6.56608				-0.32781	22.0058			1.14367	9.42283			0.57909	12.6454
			0.78436	44.8832			1.48472	9.26104			0.74223	6.59943				-0.32207	21.9476			1.15541	9.4571			0.59018	12.5209
			0.79528	44.667			1.49567	9.25828			0.75347	6.6329				-0.31633	21.8889			1.16716	9.49172			0.60127	12.3964
			0.80637	44.4441			1.50394	9.25658			0.7647	6.6665				-0.31059	21.8297			1.1789	9.52671			0.61236	12.2718
			0.81746	44.2179			1.50662	9.25611			0.77594	6.70023				-0.30485	21.7701			1.19065	9.56207			0.62346	12.1471
			0.82855	43.9883			1.51756	9.25454			0.78718	6.73408				-0.29911	21.7099			1.20239	9.59781			0.63455	12.0225
			0.83965	43.7554			1.52851	9.25357			0.79841	6.76807				-0.29337	21.6492			1.21414	9.63392			0.64048	11.9558
			0.85074	43.5192			1.53946	9.25321			0.80965	6.80218				-0.28763	21.588			1.22589	9.6704			0.64564	11.8978
			0.86183	43.2798			1.55041	9.25347			0.82088	6.83641				-0.28189	21.5264			1.23763	9.70727			0.65673	11.7732
			0.87292	43.0371			1.56136	9.25436			0.83212	6.87077				-0.27615	21.4642			1.24938	9.74453			0.66783	11.6487
			0.88402	42.7912			1.5723	9.25588			0.84336	6.90526				-0.27041	21.4016			1.26112	9.78217			0.67892	11.5242
			0.89511	42.5421			1.58325	9.25804			0.85459	6.93987				-0.26467	21.3385			1.27287	9.8202			0.69001	11.3998
			0.9062	42.2897			1.5942	9.26083			0.86583	6.97461				-0.25893	21.2749			1.28461	9.85862			0.7011	11.2756
			0.91729	42.0343			1.60515	9.26428			0.87707	7.00947				-0.25319	21.2109			1.29636	9.89743			0.71219	11.1514
			0.9283	41.7778			1.6161	9.26837			0.8883	7.04446				-0.24745	21.1463			1.30811	9.93664			0.72329	11.0274
			0.92839	41.7757			1.62705	9.27312			0.89954	7.07957				-0.24171	21.0813			1.31985	9.97624			0.73438	10.9036
			0.93948	41.514			1.63799	9.27851			0.91078	7.1148				-0.23597	21.0158			1.3316	10.0162			0.74547	10.78
			0.95057	41.2493			1.64785	9.28393			0.92201	7.15015				-0.23023	20.9499			1.34334	10.0566			0.75656	10.6566
			0.96166	40.9815			1.64894	9.28456			0.93325	7.18563				-0.22449	20.8835			1.35509	10.0974			0.76766	10.5334
			0.97275	40.7108			1.65989	9.29127			0.94448	7.22123				-0.21875	20.8166			1.36684	10.1386			0.77875	10.4104
			0.98385	40.437			1.67084	9.29863			0.95572	7.25694				-0.21301	20.7493			1.37858	10.1802			0.78436	10.3483
			0.99494	40.1604			1.68179	9.30664			0.96696	7.29278				-0.20727	20.6815			1.39033	10.2222			0.78984	10.2877
			1.00603	39.8808			1.69273	9.31531			0.97819	7.32874				-0.20153	20.6132			1.40207	10.2645			0.80093	10.1653
			1.01712	39.5983			1.70368	9.32462			0.98943	7.36482				-0.19579	20.5445			1.41382	10.3073			0.81203	10.0432
			1.02822	39.313			1.71463	9.33458			1.00067	7.40102				-0.19005	20.4754			1.42556	10.3505			0.82312	9.92134
			1.03931	39.025			1.72558	9.34518			1.0119	7.43733				-0.18431	20.4058			1.43731	10.3941			0.83421	9.79982
			1.0504	38.7341			1.73653	9.35642			1.02314	7.47376				-0.17857	20.3358			1.44906	10.438			0.8453	9.67864
			1.06149	38.4406			1.74748	9.36829			1.03438	7.51031				-0.17283	20.2653			1.4608	10.4824			0.85639	9.5578
			1.0722	38.1547			1.75842	9.38079			1.04561	7.54697				-0.16709	20.1944			1.47255	10.5271			0.86749	9.43732
			1.07258	38.1444			1.76937	9.39391			1.05685	7.58375				-0.16135	20.123			1.48429	10.5722			0.87858	9.31721
			1.08368	37.8456			1.78032	9.40765			1.06808	7.62064				-0.15561	20.0513			1.49604	10.6177			0.88967	9.19749
			1.09477	37.5442			1.79127	9.42199			1.07932	7.65764				-0.14987	19.9791			1.50779	10.6636			0.90076	9.07817
			1.10586	37.2402			1.79176	9.42264			1.09056	7.69476				-0.14413	19.9065			1.51953	10.7099			0.91186	8.95925
			1.11695	36.9338			1.80222	9.43693			1.10179	7.73199				-0.13839	19.8334			1.53128	10.7565			0.92295	8.84075
			1.12805	36.6249			1.81317	9.45245			1.11303	7.76933				-0.13265	19.76			1.54302	10.8035			0.9283	8.78376
			1.13914	36.3136			1.82411	9.46856			1.12427	7.80678				-0.12691	19.6861			1.55477	10.8509			0.93404	8.72269
			1.15023	36			1.83506	9.48524			1.1355	7.84434				-0.12117	19.6119			1.56651	10.8987			0.94513	8.60507
			1.16132	35.684			1.84601	9.50248			1.14674	7.882				-0.11543	19.5372			1.57826	10.9468			0.95623	8.4879
			1.17241	35.3659			1.85696	9.52027			1.15798	7.91978				-0.10969	19.4621			1.59001	10.9953			0.96732	8.37119
			1.18351	35.0455			1.86791	9.5386			1.16921	7.95765				-0.10395	19.3866			1.60175	11.0441			0.97841	8.25496
			1.1946	34.723			1.87885	9.55746			1.18045	7.99564				-0.09821	19.3108			1.6135	11.0933			0.9895	8.1392
			1.20569	34.3984			1.8898	9.57683			1.19168	8.03372				-0.09247	19.2345			1.62524	11.1428			1.00059	8.02395
			1.2161	34.092			1.90075	9.59671			1.20292	8.07191				-0.08673	19.1579			1.63699	11.1927			1.01169	7.90919
			1.21678	34.0718			1.9117	9.61707			1.21416	8.1102				-0.08099	19.0809			1.64873	11.2429			1.02278	7.79494
			1.22788	33.7432			1.92265	9.63792			1.22539	8.14859				-0.07526	19.0035			1.66048	11.2934			1.03387	7.68121
			1.23897	33.4127			1.9336	9.65923			1.23663	8.18708				-0.06952	18.9257			1.67223	11.3443			1.04496	7.56801
			1.25006	33.0803			1.93567	9.66332			1.24787	8.22567				-0.06378	18.8476			1.68397	11.3954			1.05606	7.45535
			1.26115	32.7462			1.94454	9.68099			1.2591	8.26435				-0.05804	18.7691			1.69572	11.4469			1.06715	7.34324
			1.27225	32.4103			1.95549	9.70319			1.27034	8.30313				-0.0523	18.6902			1.70746	11.4987			1.0722	7.29236
			1.28334	32.0728			1.96644	9.72581			1.28158	8.342				-0.04656	18.611			1.71921	11.5508			1.07824	7.23167
			1.29443	31.7337			1.97739	9.74884			1.29281	8.38096				-0.04082	18.5315			1.73096	11.6032			1.08933	7.12067
			1.30552	31.393			1.98834	9.77227			1.30405	8.42002				-0.03508	18.4516			1.7427	11.6559			1.10043	7.01025
			1.31661	31.0509			1.99928	9.79608			1.31528	8.45916				-0.02934	18.3713			1.75445	11.7089			1.11152	6.9004
			1.32771	30.7074			2.01023	9.82025			1.32652	8.49839				-0.0236	18.2908			1.76619	11.7622			1.12261	6.79114
			1.3388	30.3625			2.02118	9.84478			1.33776	8.53771				-0.01786	18.2098			1.77794	11.8157			1.1337	6.68247
			1.34989	30.0164			2.03213	9.86965			1.34899	8.57712				-0.01212	18.1286			1.78968	11.8695			1.14479	6.57441
			1.36003	29.6991			2.04308	9.89484			1.36023	8.6166				-0.00638	18.0471			1.80143	11.9236			1.15589	6.46696
			1.36098	29.6691			2.05403	9.92034			1.37147	8.65617				-0.000637852	17.9652			1.81318	11.9779			1.16698	6.36013
			1.37208	29.3207			2.06497	9.94614			1.3827	8.69582				0.0051	17.883			1.82492	12.0325			1.17807	6.25394
			1.38317	28.9712			2.07592	9.97221			1.39394	8.73554				0.01084	17.8005			1.83667	12.0873			1.18916	6.14838
			1.39426	28.6208			2.07958	9.98098			1.40518	8.77534				0.01658	17.7177			1.84841	12.1424			1.20026	6.04347
			1.40535	28.2695			2.08687	9.99855			1.41641	8.81522				0.02232	17.6346			1.86016	12.1977			1.21135	5.93922
			1.41644	27.9174			2.09782	10.0251			1.42765	8.85517				0.02806	17.5513			1.8719	12.2532			1.2161	5.89477
			1.42754	27.5645			2.10877	10.052			1.43888	8.89519				0.0338	17.4676			1.88365	12.3089			1.22244	5.83563
			1.43863	27.211			2.11972	10.079			1.45012	8.93528				0.03954	17.3837			1.8954	12.3649			1.23353	5.73271
			1.44972	26.8569			2.13066	10.1063			1.46136	8.97544				0.04528	17.2994			1.90714	12.421			1.24463	5.63048
			1.46081	26.5023			2.14161	10.1337			1.47259	9.01566				0.05102	17.215			1.91889	12.4773			1.25572	5.52895
			1.47191	26.1472			2.15256	10.1614			1.48383	9.05594				0.05676	17.1302			1.93063	12.5339			1.26681	5.42811
			1.483	25.7919			2.16351	10.1892			1.49507	9.09628				0.0625	17.0452			1.94238	12.5906			1.2779	5.32799
			1.49409	25.4363			2.17446	10.2171			1.5063	9.13669				0.06824	16.9599			1.95413	12.6475			1.28899	5.2286
			1.50394	25.1202			2.1854	10.2452			1.51754	9.17715				0.07398	16.8744			1.96587	12.7045			1.30009	5.12993
			1.50518	25.0805			2.19635	10.2734			1.52878	9.21766				0.07972	16.7887			1.97762	12.7618			1.31118	5.03201
			1.51627	24.7246			2.2073	10.3018			1.54001	9.25823				0.08546	16.7027			1.98936	12.8192			1.32227	4.93484
			1.52737	24.3687			2.21825	10.3302			1.55125	9.29884				0.0912	16.6165			2.00111	12.8767			1.33336	4.83844
			1.53846	24.013			2.2235	10.3439			1.56248	9.3395				0.09694	16.53			2.01285	12.9344			1.34446	4.74281
			1.54955	23.6574			2.2292	10.3587			1.57372	9.38021				0.10268	16.4433			2.0246	12.9922			1.35555	4.64796
			1.56064	23.302			2.24015	10.3873			1.58496	9.42096				0.10842	16.3565			2.03635	13.0502			1.36003	4.60989
			1.57174	22.947			2.25109	10.416			1.59619	9.46175				0.11416	16.2694			2.04809	13.1083			1.36664	4.55392
			1.58283	22.5924			2.26204	10.4447			1.60743	9.50258				0.1199	16.1821			2.05984	13.1665			1.37773	4.46068
			1.59392	22.2384			2.27299	10.4735			1.61867	9.54344				0.12564	16.0946			2.07158	13.2248			1.38883	4.36826
			1.60501	21.8849			2.28394	10.5023			1.6299	9.58433				0.13138	16.007			2.08333	13.2832			1.39992	4.27667
			1.61611	21.5322			2.29489	10.5311			1.64114	9.62525				0.13712	15.9191			2.09508	13.3417			1.41101	4.18592
			1.6272	21.1803			2.31678	10.5887			1.65238	9.6662				0.14286	15.8311			2.10682	13.4003			1.4221	4.09603
			1.63829	20.8292			2.32773	10.6175			1.66361	9.70717				0.1486	15.7429			2.11857	13.459			1.43319	4.007
			1.64785	20.5274			2.33868	10.6463			1.67485	9.74817				0.15434	15.6545			2.13031	13.5178			1.44429	3.91884
			1.64938	20.4791			2.34963	10.6751			1.68608	9.78918				0.16008	15.566			2.14206	13.5766			1.45538	3.83158
			1.66047	20.1301			2.36058	10.7038			1.69732	9.8302				0.16582	15.4773			2.1538	13.6356			1.46647	3.74521
			1.67157	19.7822			2.36744	10.7217			1.70856	9.87124				0.17156	15.3885			2.16555	13.6945			1.47756	3.65976
			1.68266	19.4356			2.37152	10.7324			1.71979	9.91229				0.1773	15.2996			2.1773	13.7536			1.48866	3.57523
			1.69375	19.0903			2.38247	10.761			1.73103	9.95334				0.18304	15.2105			2.18904	13.8126			1.49975	3.49163
			1.70484	18.7464			2.39342	10.7896			1.74227	9.99439				0.18878	15.1213			2.20079	13.8718			1.50394	3.46025
			1.71594	18.404			2.40437	10.818			1.7535	10.0355				0.19452	15.0319			2.21253	13.9309			1.51084	3.40898
			1.72703	18.0632			2.41532	10.8464			1.76474	10.0765				0.20026	14.9425			2.22428	13.9901			1.52193	3.32728
			1.73812	17.7241			2.42627	10.8747			1.77598	10.1175				0.20599	14.8529			2.23602	14.0493			1.53303	3.24656
			1.74921	17.3868			2.43721	10.9029			1.78721	10.1586				0.21173	14.7633			2.24777	14.1085			1.54412	3.16681
			1.7603	17.0514			2.44816	10.931			1.79845	10.1996				0.21747	14.6735			2.25952	14.1677			1.55521	3.08805
			1.7714	16.7179			2.45911	10.9589			1.80968	10.2406				0.22321	14.5837			2.27126	14.227			1.5663	3.01029
			1.78249	16.3864			2.47006	10.9868			1.82092	10.2815				0.22895	14.4937			2.28301	14.2862			1.57739	2.93354
			1.79176	16.111			2.48101	11.0145			1.83216	10.3225				0.23469	14.4038			2.29475	14.3454			1.58849	2.85781
			1.79358	16.0571			2.49195	11.0421			1.84339	10.3634				0.24043	14.3137			2.3065	14.4046			1.59958	2.78312
			1.80467	15.73			2.5029	11.0696			1.85463	10.4043				0.24617	14.2236			2.31825	14.4638			1.61067	2.70946
			1.81577	15.4052			2.51131	11.0905			1.86587	10.4452				0.25191	14.1334			2.32999	14.5229			1.62176	2.63685
			1.82686	15.0828			2.51385	11.0969			1.8771	10.486				0.25765	14.0432			2.34174	14.582			1.63286	2.5653
			1.83795	14.7628			2.5248	11.124			1.88834	10.5267				0.26339	13.9529			2.35348	14.6411			1.64395	2.49482
			1.84904	14.4454			2.53575	11.151			1.89958	10.5674				0.26913	13.8626			2.36523	14.7001			1.64785	2.47027
			1.86013	14.1306			2.5467	11.1778			1.91081	10.6081				0.27487	13.7722			2.37697	14.7591			1.65504	2.42541
			1.87123	13.8185			2.55764	11.2045			1.92205	10.6487				0.28061	13.6819			2.38872	14.818			1.66613	2.35708
			1.88232	13.5091			2.56859	11.231			1.93328	10.6892				0.28635	13.5915			2.40047	14.8768			1.67723	2.28984
			1.89341	13.2027			2.57954	11.2573			1.94452	10.7297				0.29209	13.5012			2.41221	14.9356			1.68832	2.22369
			1.9045	12.8992			2.59049	11.2834			1.95576	10.7701				0.29783	13.4108			2.42396	14.9942			1.69941	2.15865
			1.9156	12.5986			2.60144	11.3094			1.96699	10.8105				0.30357	13.3204			2.4357	15.0528			1.7105	2.09471
			1.92669	12.3012			2.61238	11.3351			1.97823	10.8507				0.30931	13.23			2.44745	15.1113			1.72159	2.03188
			1.93567	12.0626			2.62333	11.3607			1.98947	10.8909				0.31505	13.1397			2.4592	15.1697			1.73269	1.97017
			1.93778	12.0069			2.63428	11.386			2.0007	10.931				0.32079	13.0494			2.47094	15.228			1.74378	1.90959
			1.94887	11.7158			2.64523	11.4111			2.01194	10.9709				0.32653	12.9591			2.48269	15.2861			1.75487	1.85012
			1.95997	11.428			2.65521	11.4339			2.02318	11.0108				0.33227	12.8689			2.49443	15.3442			1.76596	1.79178
			1.97106	11.1436			2.65618	11.4361			2.03441	11.0506				0.33801	12.7787			2.50618	15.402			1.77706	1.73457
			1.98215	10.8625			2.66713	11.4608			2.04565	11.0903				0.34375	12.6885			2.51792	15.4598			1.78815	1.67849
			1.99324	10.5849			2.67807	11.4853			2.05688	11.1298				0.34949	12.5984			2.52967	15.5174			1.79176	1.66048
			2.00433	10.3109			2.68902	11.5096			2.06812	11.1693				0.35523	12.5084			2.54142	15.5749			1.79924	1.62354
			2.01543	10.0404			2.69997	11.5336			2.07936	11.2086				0.36097	12.4185			2.55316	15.6322			1.81033	1.56973
			2.02652	9.77356			2.71092	11.5574			2.09059	11.2478				0.36671	12.3286			2.56491	15.6893			1.82143	1.51704
			2.03761	9.5104			2.72187	11.581			2.10183	11.2868				0.37245	12.2388			2.57665	15.7463			1.83252	1.46548
			2.0487	9.25097			2.73282	11.6044			2.11307	11.3258				0.37819	12.1491			2.5884	15.8031			1.84361	1.41505
			2.0598	8.99531			2.74376	11.6275			2.1243	11.3645				0.38393	12.0595			2.60014	15.8597			1.8547	1.36575
			2.07089	8.74348			2.75471	11.6504			2.13554	11.4032				0.38967	11.9701			2.61189	15.9161			1.86579	1.31757
			2.07958	8.54885			2.76566	11.673			2.14678	11.4416				0.39541	11.8807			2.62364	15.9723			1.87689	1.27051
			2.08198	8.49551			2.77661	11.6954			2.15801	11.4799				0.40115	11.7914			2.63538	16.0282			1.88798	1.22456
			2.09307	8.25144			2.78756	11.7175			2.16925	11.5181				0.40689	11.7023			2.64713	16.084			1.89907	1.17972
			2.10416	8.0113			2.7985	11.7394			2.18048	11.556				0.41263	11.6133			2.65887	16.1395			1.91016	1.13599
			2.11526	7.77513			2.79917	11.7408			2.19172	11.5938				0.41837	11.5245			2.67062	16.1948			1.92126	1.09335
			2.12635	7.54296			2.80945	11.7611			2.20296	11.6314				0.42411	11.4358			2.68237	16.2499			1.93235	1.05181
			2.13744	7.31482			2.8204	11.7824			2.21419	11.6688				0.42985	11.3472			2.69411	16.3046			1.93567	1.03957
			2.14853	7.09073			2.83135	11.8035			2.22543	11.706				0.43559	11.2588			2.70586	16.3592			1.94344	1.01134
			2.15963	6.8707			2.8423	11.8244			2.23667	11.743				0.44133	11.1706			2.7176	16.4134			1.95453	0.97195
			2.17072	6.65477			2.85325	11.8449			2.2479	11.7798				0.44707	11.0825			2.72935	16.4674			1.96563	0.93363
			2.18181	6.44294			2.86419	11.8652			2.25914	11.8163				0.45281	10.9946			2.74109	16.5211			1.97672	0.89636
			2.1929	6.23524			2.87514	11.8853			2.27038	11.8527				0.45855	10.9069			2.75284	16.5745			1.98781	0.86014
			2.20399	6.03166			2.88609	11.905			2.28161	11.8888				0.46429	10.8194			2.76459	16.6276			1.9989	0.82495
			2.21509	5.83222			2.89704	11.9245			2.29285	11.9247				0.47003	10.7321			2.77633	16.6804			2.00999	0.79079
			2.2235	5.68374			2.90799	11.9437			2.30408	11.9603				0.47577	10.645			2.78808	16.7329			2.02109	0.75763
			2.22618	5.63692			2.91893	11.9626			2.31532	11.9957				0.48151	10.5581			2.79982	16.785			2.03218	0.72548
			2.23727	5.44576			2.92988	11.9812			2.32656	12.0308				0.48724	10.4714			2.81157	16.8368			2.04327	0.69432
			2.24836	5.25875			2.94083	11.9996			2.33779	12.0657				0.49298	10.3849			2.82331	16.8882			2.05436	0.66412
			2.25946	5.07587			2.94307	12.0033			2.34903	12.1003				0.49872	10.2987			2.83506	16.9393			2.06546	0.63489
			2.27055	4.89712			2.95178	12.0176			2.36027	12.1346				0.50446	10.2127			2.84681	16.99			2.07655	0.60661
			2.28164	4.72249			2.96273	12.0354			2.3715	12.1686				0.5102	10.1269			2.85855	17.0404			2.07958	0.59904
			2.29273	4.55196			2.97368	12.0528			2.38274	12.2023				0.51594	10.0414			2.8703	17.0904			2.08764	0.57925
			2.30383	4.38553			2.98462	12.07			2.39398	12.2358				0.52168	9.9561			2.88204	17.1399			2.09873	0.55281
			2.31492	4.22318			2.99557	12.0869			2.40521	12.2689				0.52742	9.87108			2.89379	17.1891			2.10983	0.52727
			2.32601	4.06487			3.00652	12.1034			2.41645	12.3017				0.53316	9.78632			2.90554	17.2378			2.12092	0.50261
			2.3371	3.9106			3.01747	12.1197			2.42768	12.3342				0.5389	9.70183			2.91728	17.2862			2.13201	0.47882
			2.34819	3.76032			3.02842	12.1356			2.43892	12.3664				0.54464	9.61761			2.92903	17.3341			2.1431	0.45588
			2.35929	3.61402			3.03937	12.1513			2.45016	12.3982				0.55038	9.53367			2.94077	17.3815			2.15419	0.43378
			2.36744	3.50905			3.05031	12.1666			2.46139	12.4296				0.55612	9.45001			2.95252	17.4285			2.16529	0.4125
			2.37038	3.47167			3.06126	12.1816			2.47263	12.4608				0.56186	9.36665			2.96426	17.475			2.17638	0.39201
			2.38147	3.33322			3.07221	12.1963			2.48387	12.4915				0.5676	9.28357			2.97601	17.5211			2.18747	0.37231
			2.39256	3.19864			3.08316	12.2107			2.4951	12.5219				0.57334	9.2008			2.98776	17.5667			2.19856	0.35337
			2.40366	3.0679			3.08694	12.2156			2.50634	12.5519				0.57908	9.11833			2.9995	17.6118			2.20966	0.33518
			2.41475	2.94096			3.09411	12.2248			2.51758	12.5815				0.58482	9.03617			3.01125	17.6564			2.22075	0.31772
			2.42584	2.81777			3.10505	12.2385			2.52881	12.6107				0.59056	8.95433			3.02299	17.7005			2.2235	0.31351
			2.43693	2.69828			3.116	12.2519			2.54005	12.6396				0.5963	8.8728			3.03474	17.7441			2.23184	0.30098
			2.44802	2.58245			3.12695	12.265			2.55128	12.668				0.60204	8.7916			3.04649	17.7871			2.24293	0.28492
			2.45912	2.47023			3.1379	12.2778			2.56252	12.696				0.60778	8.71073			3.05823	17.8296			2.25403	0.26954
			2.47021	2.36158			3.14885	12.2902			2.57376	12.7235				0.61352	8.6302			3.06998	17.8715			2.26512	0.25482
			2.4813	2.25643			3.1598	12.3023			2.58499	12.7506				0.61926	8.55			3.08172	17.9129			2.27621	0.24073
			2.49239	2.15474			3.17074	12.314			2.59623	12.7773				0.625	8.47015			3.09347	17.9537			2.2873	0.22727
			2.50349	2.05644			3.18169	12.3254			2.60747	12.8035				0.63074	8.39064			3.10521	17.994			2.29839	0.2144
			2.51131	1.98916			3.19264	12.3365			2.6187	12.8293				0.63648	8.31149			3.11696	18.0336			2.30949	0.20213
			2.51458	1.96149			3.20359	12.3472			2.62994	12.8546				0.64222	8.23269			3.12871	18.0726			2.32058	0.19041
			2.52567	1.86982			3.21454	12.3576			2.64118	12.8794				0.64796	8.15426			3.14045	18.1111			2.33167	0.17925
			2.53676	1.78137			3.22548	12.3676			2.65241	12.9037				0.6537	8.07619			3.1522	18.1489			2.34276	0.16862
			2.54785	1.69608			3.23088	12.3724			2.66365	12.9275				0.65944	7.99849			3.16394	18.186			2.35386	0.15849
			2.55895	1.6139			3.23643	12.3773			2.67488	12.9508				0.66518	7.92116			3.17569	18.2225			2.36495	0.14887
			2.57004	1.53475			3.24738	12.3866			2.68612	12.9736				0.67092	7.84422			3.18743	18.2584			2.36744	0.14678
			2.58113	1.45858			3.25833	12.3955			2.69736	12.9959				0.67666	7.76765			3.19918	18.2936			2.37604	0.13972
			2.59222	1.38531			3.26928	12.4041			2.70859	13.0176				0.6824	7.69147			3.21093	18.3282			2.38713	0.13104
			2.60332	1.31489			3.28023	12.4123			2.71983	13.0388				0.68814	7.61567			3.22267	18.362			2.39823	0.12279
			2.61441	1.24724			3.29117	12.4202			2.73107	13.0594				0.69388	7.54027			3.23442	18.3951			2.40932	0.11498
			2.6255	1.1823			3.30212	12.4277			2.7423	13.0795				0.69962	7.46526			3.24616	18.4276			2.42041	0.10758
			2.63659	1.12001			3.31307	12.4348			2.75354	13.099				0.70536	7.39065			3.25791	18.4593			2.4315	0.10057
			2.64769	1.0603			3.32402	12.4415			2.76478	13.1179				0.7111	7.31645			3.26966	18.4903			2.44259	0.09395
			2.65521	1.02121			3.33497	12.4479			2.77601	13.1362				0.71684	7.24265			3.2814	18.5206			2.45369	0.08768
			2.65878	1.00309			3.34592	12.4538			2.78725	13.1539				0.72258	7.16926			3.29315	18.5501			2.46478	0.08177
			2.66987	0.94832			3.35686	12.4594			2.79848	13.171				0.72832	7.09628			3.30489	18.5788			2.47587	0.07619
			2.68096	0.89593			3.36781	12.4646			2.80972	13.1875				0.73406	7.02371			3.31664	18.6068			2.48696	0.07094
			2.69205	0.84584			3.37478	12.4677			2.82096	13.2033				0.7398	6.95156			3.32838	18.634			2.49806	0.06598
			2.70315	0.79799			3.37876	12.4694			2.83219	13.2185				0.74554	6.87984			3.34013	18.6605			2.50915	0.06133
			2.71424	0.75232			3.38971	12.4738			2.84343	13.2331				0.75128	6.80853			3.35188	18.6861			2.51131	0.06045
			2.72533	0.70874			3.40066	12.4778			2.85467	13.247				0.75702	6.73765			3.36362	18.7109			2.52024	0.05694
			2.73642	0.66721			3.4116	12.4814			2.8659	13.2602				0.76276	6.6672			3.37537	18.7349			2.53133	0.05283
			2.74752	0.62765			3.42255	12.4846			2.87714	13.2728				0.76849	6.59718			3.38711	18.7581			2.54242	0.04897
			2.75861	0.58999			3.4335	12.4873			2.88838	13.2846				0.77423	6.52759			3.39886	18.7804			2.55352	0.04535
			2.7697	0.55418			3.44445	12.4897			2.89961	13.2958				0.77997	6.45843			3.41061	18.8019			2.56461	0.04196
			2.78079	0.52014			3.4554	12.4916			2.91085	13.3062				0.78571	6.38971			3.42235	18.8225			2.5757	0.03878
			2.79188	0.48782			3.46635	12.4931			2.92208	13.316				0.79145	6.32143			3.4341	18.8422			2.58679	0.03582
			2.79917	0.4675			3.47729	12.4941			2.93332	13.3249				0.79719	6.25359			3.44584	18.8611			2.59789	0.03305
			2.80298	0.45716			3.48824	12.4948			2.94456	13.3332				0.80293	6.18619			3.45759	18.8791			2.60898	0.03046
			2.81407	0.42808			3.49919	12.495			2.95579	13.3407				0.80867	6.11923			3.46933	18.8962			2.62007	0.02805
			2.82516	0.40054			3.51014	12.4947			2.96703	13.3475				0.81441	6.05272			3.48108	18.9124			2.63116	0.0258
			2.83625	0.37446			3.51868	12.4942			2.97827	13.3535				0.82015	5.98666			3.49283	18.9277			2.64226	0.02371
			2.84735	0.3498			3.52109	12.494			2.9895	13.3587				0.82589	5.92104			3.50457	18.942			2.65335	0.02177
			2.85844	0.3265			3.53203	12.4928			3.00074	13.3631				0.83163	5.85588			3.51632	18.9554			2.65521	0.02146
			2.86953	0.30449			3.54298	12.4912			3.01198	13.3667				0.83737	5.79116			3.52806	18.9679			2.66444	0.01997
			2.88062	0.28373			3.55393	12.4891			3.02321	13.3696				0.84311	5.7269			3.53981	18.9794			2.67553	0.01829
			2.89171	0.26416			3.56488	12.4866			3.03445	13.3715				0.84885	5.66308			3.55155	18.99			2.68662	0.01674
			2.90281	0.24573			3.57583	12.4835			3.04568	13.3727				0.85459	5.59973			3.5633	18.9996			2.69772	0.01531
			2.9139	0.22839			3.58678	12.48			3.05692	13.3731				0.86033	5.53682			3.57505	19.0082			2.70881	0.01398
			2.92499	0.21208			3.59772	12.476			3.06816	13.3726				0.86607	5.47437			3.58679	19.0158			2.7199	0.01276
			2.93608	0.19676			3.60867	12.4716			3.07939	13.3712				0.87181	5.41238			3.59854	19.0224			2.73099	0.01163
			2.94307	0.18761			3.61962	12.4666			3.09063	13.369				0.87755	5.35084			3.61028	19.0281			2.74209	0.01059
			2.94718	0.18239			3.63057	12.4611			3.10187	13.3659				0.88329	5.28976			3.62203	19.0327			2.75318	0.00963
			2.95827	0.16891			3.64152	12.4551			3.1131	13.3619				0.88903	5.22914			3.63378	19.0363			2.76427	0.00874
			2.96936	0.15629			3.65247	12.4485			3.12434	13.357				0.89477	5.16897			3.64552	19.0389			2.77536	0.00793
			2.98045	0.14447			3.66261	12.4421			3.13558	13.3513				0.90051	5.10926			3.65727	19.0404			2.78646	0.00719
			2.99155	0.13342			3.66341	12.4415			3.14681	13.3446				0.90625	5.05001			3.66901	19.0409			2.79755	0.00651
			3.00264	0.1231			3.67436	12.4339			3.15805	13.337				0.91199	4.99122			3.68076	19.0404			2.79917	0.00641
			3.01373	0.11347			3.68531	12.4258			3.16928	13.3285				0.91773	4.93288			3.6925	19.0388			2.80864	0.00588
			3.02482	0.1045			3.69626	12.4172			3.18052	13.319				0.92347	4.875			3.70425	19.0361			2.81973	0.00531
			3.03591	0.09613			3.70721	12.408			3.19176	13.3086				0.92921	4.81758			3.716	19.0324			2.83082	0.00479
			3.04701	0.08835			3.71815	12.3983			3.20299	13.2972				0.93495	4.76061			3.72774	19.0276			2.84192	0.00432
			3.0581	0.08112			3.7291	12.388			3.21423	13.2849				0.94069	4.7041			3.73949	19.0217			2.85301	0.00389
			3.06919	0.0744			3.74005	12.3771			3.22547	13.2716				0.94643	4.64805			3.75123	19.0147			2.8641	0.00349
			3.08028	0.06817			3.751	12.3656			3.2367	13.2573				0.95217	4.59245			3.76298	19.0066			2.87519	0.00313
			3.08694	0.06465			3.76195	12.3536			3.24794	13.2421				0.95791	4.5373			3.77472	18.9974			2.88629	0.00281
			3.09138	0.0624			3.7729	12.341			3.25918	13.2258				0.96365	4.48261			3.78647	18.9871			2.89738	0.00252
			3.10247	0.05706			3.78384	12.3277			3.27041	13.2086				0.96939	4.42837			3.79822	18.9757			2.90847	0.00225
			3.11356	0.05211			3.79479	12.3139			3.28165	13.1903				0.97513	4.37458			3.80996	18.9632			2.91956	0.00201
			3.12465	0.04755			3.80574	12.2995			3.29288	13.171				0.98087	4.32125			3.82171	18.9496			2.93066	0.00179
			3.13574	0.04334			3.80653	12.2984			3.30412	13.1507				0.98661	4.26836			3.83345	18.9348			2.94175	0.0016
			3.14684	0.03945			3.81669	12.2844			3.31536	13.1294				0.99235	4.21593			3.8452	18.9189			2.94307	0.00157
			3.15793	0.03588			3.82764	12.2687			3.32659	13.107				0.99809	4.16394			3.85695	18.9019			2.95284	0.00142
			3.16902	0.03259			3.83858	12.2524			3.33783	13.0836				1.00383	4.1124			3.86869	18.8837			2.96393	0.00126
			3.18011	0.02957			3.84953	12.2355			3.34907	13.0591				1.00957	4.0613			3.88044	18.8643			2.97502	0.00112
			3.19121	0.0268			3.86048	12.2179			3.3603	13.0336				1.01531	4.01065			3.89218	18.8439			2.98612	0.000990074
			3.2023	0.02427			3.87143	12.1996			3.37154	13.007				1.02105	3.96044			3.90393	18.8222			2.99721	0.000875668
			3.21339	0.02194			3.88238	12.1807			3.38278	12.9793				1.02679	3.91067			3.91567	18.7994			3.0083	0.000773375
			3.22448	0.01982			3.89333	12.1611			3.39401	12.9506				1.03253	3.86134			3.92742	18.7755			3.01939	0.000682043
			3.23088	0.01867			3.90427	12.1408			3.40525	12.9208				1.03827	3.81245			3.93917	18.7504			3.03049	0.000600618
			3.23557	0.01788			3.91522	12.1198			3.41648	12.8898				1.04401	3.76399			3.95091	18.7241			3.04158	0.000528131
			3.24667	0.0161			3.92617	12.0982			3.42772	12.8579				1.04974	3.71597			3.96266	18.6966			3.05267	0.000463698
			3.25776	0.01449			3.93712	12.0758			3.43896	12.8248				1.05548	3.66839			3.9744	18.668			3.06376	0.00040651
			3.26885	0.01302			3.94807	12.0527			3.45019	12.7906				1.06122	3.62123			3.98615	18.6382			3.07486	0.000355831
			3.27994	0.01169			3.95044	12.0476			3.46143	12.7553				1.06696	3.5745			3.9979	18.6072			3.08595	0.000310988
			3.29104	0.01048			3.95902	12.0289			3.47267	12.7189				1.0727	3.52821			4.00964	18.5751			3.08694	0.000307229
			3.30213	0.00938			3.96996	12.0044			3.4839	12.6814				1.07844	3.48233			4.02139	18.5417			3.09704	0.000271371
			3.31322	0.00839			3.98091	11.9792			3.49514	12.6428				1.08418	3.43688			4.03313	18.5072			3.10813	0.000236427
			3.32431	0.00749			3.99186	11.9532			3.50638	12.603				1.08992	3.39186			4.04488	18.4715			3.11922	0.000205654
			3.33541	0.00668			4.00281	11.9265			3.51761	12.5622				1.09566	3.34725			4.05662	18.4346			3.13032	0.000178597
			3.3465	0.00595			4.01376	11.899			3.52885	12.5202				1.1014	3.30306			4.06837	18.3965			3.14141	0.000154846
			3.35759	0.00529			4.0247	11.8707			3.54008	12.4771				1.10714	3.25929			4.08012	18.3572			3.1525	0.000134032
			3.36868	0.0047			4.03565	11.8417			3.55132	12.4329				1.11288	3.21593			4.09186	18.3167			3.16359	0.000115822
			3.37478	0.0044			4.0466	11.8119			3.56256	12.3875				1.11862	3.17298			4.10361	18.2751			3.17469	9.99169e-05
			3.37977	0.00417			4.05755	11.7813			3.57379	12.341				1.12436	3.13044			4.11535	18.2323			3.18578	8.60488e-05
			3.39087	0.00369			4.0685	11.75			3.58503	12.2934				1.1301	3.0883			4.1271	18.1882			3.19687	7.39775e-05
			3.40196	0.00327			4.07945	11.7178			3.59627	12.2447				1.13584	3.04658			4.13884	18.143			3.20796	6.34886e-05
			3.41305	0.00289			4.09039	11.6849			3.6075	12.1948				1.14158	3.00525			4.15059	18.0966			3.21906	5.43906e-05
			3.42414	0.00255			4.09434	11.6728			3.61874	12.1438				1.14732	2.96433			4.16234	18.049			3.23015	4.65132e-05
			3.43524	0.00224			4.10134	11.6511			3.62998	12.0917				1.15306	2.9238			4.17408	18.0002			3.23088	4.60302e-05
			3.44633	0.00197			4.11229	11.6165			3.64121	12.0384				1.1588	2.88367			4.18583	17.9503			3.24124	3.97049e-05
			3.45742	0.00173			4.12324	11.5811			3.65245	11.984				1.16454	2.84393			4.19757	17.8991			3.25233	3.38312e-05
			3.46851	0.00152			4.13419	11.5449			3.66368	11.9285				1.17028	2.80459			4.20932	17.8468			3.26342	2.87733e-05
			3.4796	0.00133			4.14513	11.5079			3.67492	11.8719				1.17602	2.76563			4.22107	17.7933			3.27452	2.44258e-05
			3.4907	0.00116			4.15608	11.47			3.68616	11.8142				1.18176	2.72706			4.23281	17.7386			3.28561	2.06961e-05
			3.50179	0.00101			4.16703	11.4313			3.69739	11.7554				1.1875	2.68887			4.24456	17.6827			3.2967	1.75025e-05
			3.51288	0.000882822			4.17798	11.3917			3.70863	11.6954				1.19324	2.65107			4.2563	17.6256			3.30779	1.47731e-05
			3.51868	0.000820906			4.18893	11.3513			3.71987	11.6343				1.19898	2.61364			4.26805	17.5674			3.31889	1.2445e-05
			3.52397	0.000767964			4.19988	11.31			3.7311	11.5722				1.20472	2.57659			4.27979	17.508			3.32998	1.04631e-05
			3.53507	0.00066697			4.21082	11.2679			3.74234	11.5089				1.21046	2.53992			4.29154	17.4474			3.34107	8.7793e-06
			3.54616	0.000578311			4.22177	11.2249			3.75357	11.4446				1.2162	2.50361			4.30329	17.3857			3.35216	7.3516e-06
			3.55725	0.00050061			4.23272	11.181			3.76481	11.3791				1.22194	2.46768			4.31503	17.3227			3.36326	6.14352e-06
			3.56834	0.000432625			4.23826	11.1585			3.77605	11.3126				1.22768	2.43212			4.32678	17.2587			3.37435	5.12337e-06
			3.57943	0.000373241			4.24367	11.1363			3.78728	11.2451				1.23342	2.39692			4.33852	17.1934			3.37478	5.08662e-06
			3.59053	0.000321459			4.25462	11.0907			3.79852	11.1764				1.23916	2.36208			4.35027	17.127			3.38544	4.26372e-06
			3.60162	0.000276383			4.26557	11.0442			3.80976	11.1067				1.2449	2.3276			4.36202	17.0595			3.39653	3.54082e-06
			3.61271	0.000237213			4.27651	10.9969			3.82099	11.036				1.25064	2.29348			4.37376	16.9908			3.40762	2.93422e-06
			3.6238	0.000203235			4.28746	10.9487			3.83223	10.9642				1.25638	2.25972			4.38551	16.9209			3.41872	2.4263e-06
			3.6349	0.000173813			4.29841	10.8996			3.84347	10.8914				1.26212	2.2263			4.39725	16.8499			3.42981	2.00193e-06
			3.64599	0.000148382			4.30936	10.8496			3.8547	10.8176				1.26786	2.19324			4.409	16.7778			3.4409	1.64814e-06
			3.65708	0.000126441			4.32031	10.7988			3.86594	10.7428				1.2736	2.16053			4.42074	16.7046			3.45199	1.35386e-06
			3.66261	0.000116662			4.33125	10.747			3.87717	10.6669				1.27934	2.12816			4.43249	16.6302			3.46309	1.10961e-06
			3.66817	0.000107545			4.3422	10.6944			3.88841	10.5901				1.28508	2.09614			4.44424	16.5546			3.47418	9.07354e-07
			3.67927	9.13031e-05			4.35315	10.6409			3.89965	10.5123				1.29082	2.06446			4.45598	16.478			3.48527	7.40256e-07
			3.69036	7.73676e-05			4.3641	10.5866			3.91088	10.4336				1.29656	2.03312			4.46773	16.4002			3.49636	6.02524e-07
			3.70145	6.5434e-05			4.37505	10.5313			3.92212	10.3539				1.3023	2.00211			4.47947	16.3213			3.50746	4.89263e-07
			3.71254	5.52344e-05			4.38216	10.4949			3.93336	10.2733				1.30804	1.97144			4.49122	16.2413			3.51855	3.96347e-07
			3.72363	4.65337e-05			4.386	10.4752			3.94459	10.1918				1.31378	1.9411			4.50296	16.1603			3.51868	3.95317e-07
			3.73473	3.91263e-05			4.39694	10.4182			3.95583	10.1093				1.31952	1.91109			4.51471	16.0781			3.52964	3.20303e-07
			3.74582	3.28324e-05			4.40789	10.3603			3.96707	10.026				1.32526	1.88141			4.52646	15.9948			3.54073	2.58219e-07
			3.75691	2.74955e-05			4.41884	10.3016			3.9783	9.94174				1.33099	1.85205			4.5382	15.9104			3.55182	2.07656e-07
			3.768	2.29791e-05			4.42979	10.242			3.98954	9.85667				1.33673	1.82301			4.54995	15.8249			3.56292	1.66578e-07
			3.7791	1.9165e-05			4.44074	10.1815			4.00077	9.77076				1.34247	1.7943			4.56169	15.7384			3.57401	1.3329e-07
			3.79019	1.59506e-05			4.45168	10.1202			4.01201	9.68402				1.34821	1.76591			4.57344	15.6508			3.5851	1.06382e-07
			3.80128	1.32474e-05			4.46263	10.058			4.02325	9.59648				1.35395	1.73783			4.58519	15.5621			3.59619	8.46881e-08
			3.80653	1.2124e-05			4.47358	9.99499			4.03448	9.50815				1.35969	1.71007			4.59693	15.4724			3.60729	6.72425e-08
			3.81237	1.09789e-05			4.48453	9.93113			4.04572	9.41905				1.36543	1.68261			4.60868	15.3816			3.61838	5.32502e-08
			3.82346	9.07921e-06			4.49548	9.86644			4.05696	9.3292				1.37117	1.65547			4.62042	15.2898			3.62947	4.20573e-08
			3.83456	7.49189e-06			4.50643	9.80091			4.06819	9.23862				1.37691	1.62864			4.63217	15.1969			3.64056	3.31277e-08
			3.84565	6.16846e-06			4.51737	9.73457			4.07943	9.14733				1.38265	1.60211			4.64391	15.103			3.65166	2.60231e-08
			3.85674	5.0675e-06			4.52608	9.68121			4.09067	9.05535				1.38839	1.57589			4.65566	15.0081			3.66261	2.0447e-08
			3.86783	4.15366e-06			4.52832	9.66742			4.1019	8.9627				1.39413	1.54996			4.66741	14.9121			3.66275	2.03859e-08
			3.87893	3.39687e-06			4.53927	9.59946			4.11314	8.86941				1.39987	1.52434			4.67915	14.8151			3.67384	1.59255e-08
			3.89002	2.77156e-06			4.55022	9.5307			4.12437	8.77549				1.40561	1.49902			4.6909	14.7172			3.68493	1.2406e-08
			3.90111	2.2561e-06			4.56117	9.46116			4.13561	8.68098				1.41135	1.47399			4.70264	14.6182			3.69602	9.63679e-09
			3.9122	1.83218e-06			4.57212	9.39084			4.14685	8.58588				1.41709	1.44925			4.71439	14.5183			3.70712	7.46421e-09
			3.92329	1.48438e-06			4.58306	9.31975			4.15808	8.49023				1.42283	1.4248			4.72613	14.4173			3.71821	5.76462e-09
			3.93439	1.1997e-06			4.59401	9.24791			4.16932	8.39405				1.42857	1.40065			4.73788	14.3154			3.7293	4.43894e-09
			3.94548	9.67259e-07			4.60496	9.17532			4.18056	8.29737				1.43431	1.37678			4.74963	14.2126			3.74039	3.40797e-09
			3.95044	8.7782e-07			4.61591	9.102			4.19179	8.2002				1.44005	1.3532			4.76137	14.1088			3.75149	2.60858e-09
			3.95657	7.77935e-07			4.62686	9.02795			4.20303	8.10258				1.44579	1.3299			4.77312	14.004			3.76258	1.99063e-09
			3.96766	6.2411e-07			4.6378	8.9532			4.21427	8.00453				1.45153	1.30689			4.78486	13.8984			3.77367	1.5144e-09
			3.97876	4.99442e-07			4.64875	8.87774			4.2255	7.90608				1.45727	1.28415			4.79661	13.7918			3.78476	1.14853e-09
			3.98985	3.9866e-07			4.6597	8.80161			4.23674	7.80725				1.46301	1.26169			4.80836	13.6843			3.79586	8.68307e-10
			4.00094	3.17396e-07			4.67002	8.72923			4.24797	7.70807				1.46875	1.23951			4.8201	13.5759			3.80653	6.61432e-10
			4.01203	2.5204e-07			4.67065	8.72481			4.25921	7.60856				1.47449	1.2176			4.83185	13.4666			3.80695	6.54371e-10
			4.02313	1.99616e-07			4.6816	8.64735			4.27045	7.50877				1.48023	1.19596			4.84359	13.3564			3.81804	4.91562e-10
			4.03422	1.57675e-07			4.69255	8.56925			4.28168	7.4087				1.48597	1.1746			4.85534	13.2454			3.82913	3.6806e-10
			4.04531	1.24211e-07			4.70349	8.49053			4.29292	7.3084				1.49171	1.1535			4.86708	13.1335			3.84022	2.74683e-10
			4.0564	9.75835e-08			4.71444	8.4112			4.30416	7.20789				1.49745	1.13267			4.87883	13.0208			3.85132	2.04315e-10
			4.06749	7.64533e-08			4.72539	8.33128			4.31539	7.10719				1.50319	1.11211			4.89058	12.9072			3.86241	1.51463e-10
			4.07859	5.97321e-08			4.73634	8.25079			4.32663	7.00635				1.50893	1.09181			4.90232	12.7929			3.8735	1.11902e-10
			4.08968	4.65368e-08			4.74729	8.16974			4.33787	6.90538				1.51467	1.07177			4.91407	12.6778			3.88459	8.23902e-11
			4.09434	4.18625e-08			4.75823	8.08815			4.3491	6.80432				1.52041	1.05199			4.92581	12.5619			3.89569	6.04509e-11
			4.10077	3.61534e-08			4.76918	8.00604			4.36034	6.70319				1.52615	1.03246			4.93756	12.4452			3.90678	4.41981e-11
			4.11186	2.80061e-08			4.78013	7.92342			4.37157	6.60203				1.53189	1.0132			4.94931	12.3278			3.91787	3.22004e-11
			4.12296	2.16317e-08			4.79108	7.84033			4.38281	6.50087				1.53763	0.99419			4.96105	12.2096			3.92896	2.33753e-11
			4.13405	1.66591e-08			4.80203	7.75677			4.39405	6.39974				1.54337	0.97543			4.9728	12.0908			3.94006	1.69073e-11
			4.14514	1.27915e-08			4.81298	7.67276			4.40528	6.29866				1.54911	0.95692			4.98454	11.9712			3.95044	1.24445e-11
			4.15623	9.79228e-09			4.81389	7.66573			4.41652	6.19767				1.55485	0.93866			4.99629	11.851			3.95115	1.21842e-11
			4.16732	7.47352e-09			4.82392	7.58834			4.42776	6.0968				1.56059	0.92065			5.00803	11.7301			3.96224	8.74789e-12
			4.17842	5.68631e-09			4.83487	7.50351			4.43899	5.99608				1.56633	0.90288			5.01978	11.6086			3.97333	6.25719e-12
			4.18951	4.31306e-09			4.84582	7.4183			4.45023	5.89553				1.57207	0.88536			5.03153	11.4864			3.98442	4.45867e-12
			4.2006	3.26117e-09			4.85677	7.33273			4.46147	5.7952				1.57781	0.86808			5.04327	11.3637			3.99552	3.16492e-12
			4.21169	2.458e-09			4.86772	7.24682			4.4727	5.69511				1.58355	0.85104			5.05502	11.2404			4.00661	2.23786e-12
			4.22279	1.84669e-09			4.87867	7.1606			4.48394	5.59529				1.58929	0.83424			5.06676	11.1166			4.0177	1.57615e-12
			4.23388	1.3829e-09			4.88961	7.07408			4.49517	5.49578				1.59503	0.81768			5.07851	10.9922			4.02879	1.1057e-12
			4.23826	1.23257e-09			4.90056	6.9873			4.50641	5.39659				1.60077	0.80135			5.09025	10.8673			4.03989	7.72559e-13
			4.24497	1.0322e-09			4.91151	6.90027			4.51765	5.29777				1.60651	0.78525			5.102	10.7419			4.05098	5.37605e-13
			4.25606	7.67875e-10			4.92246	6.81301			4.52888	5.19935				1.61224	0.76939			5.11375	10.6161			4.06207	3.72573e-13
			4.26715	5.69323e-10			4.93341	6.72556			4.54012	5.10134				1.61798	0.75376			5.12549	10.4899			4.07316	2.57132e-13
			4.27825	4.20678e-10			4.94435	6.63794			4.55136	5.00379				1.62372	0.73835			5.13724	10.3632			4.08426	1.76717e-13
			4.28934	3.09777e-10			4.9553	6.55017			4.56259	4.90672				1.62946	0.72318			5.14898	10.2362			4.09434	1.25178e-13
			4.30043	2.27321e-10			4.9578	6.53015			4.57383	4.81017				1.6352	0.70822			5.16073	10.1088			4.09535	1.20936e-13
			4.31152	1.66227e-10			4.96625	6.46227			4.58507	4.71416				1.64094	0.69349			5.17248	9.9811			4.10644	8.24083e-14
			4.32262	1.21122e-10			4.9772	6.37427			4.5963	4.61872				1.64668	0.67899			5.18422	9.85311			4.11753	5.59114e-14
			4.33371	8.79393e-11			5.04289	5.84566			4.60754	4.52388				1.65242	0.6647			5.19597	9.72486			4.12862	3.7768e-14
			4.3448	6.36159e-11			5.05384	5.75769			4.61877	4.42966				1.65816	0.65063			5.20771	9.59638			4.13972	2.53992e-14
			4.35589	4.58514e-11			5.06478	5.66984			4.63001	4.3361				1.6639	0.63677			5.21946	9.46769			4.15081	1.70046e-14
			4.36699	3.29251e-11			5.07573	5.58212			4.64125	4.24323				1.66964	0.62313			5.2312	9.33884			4.1619	1.1333e-14
			4.37808	2.35543e-11			5.08668	5.49457			4.65248	4.15106				1.67538	0.60971			5.24295	9.20985			4.17299	7.51843e-15
			4.38216	2.08e-11			5.09763	5.40721			4.66372	4.05963				1.68112	0.59649			5.2547	9.08076			4.18409	4.96474e-15
			4.38917	1.67866e-11			5.10175	5.37435			4.67496	3.96896				1.68686	0.58349			5.26644	8.9516			4.19518	3.26309e-15
			4.40026	1.19176e-11			5.10858	5.32007			4.68619	3.87908				1.6926	0.57069			5.27819	8.8224			4.20627	2.13453e-15
			4.41135	8.42809e-12			5.11953	5.23318			4.69743	3.79002				1.69834	0.55809			5.28993	8.69319			4.21736	1.3896e-15
			4.42245	5.93696e-12			5.13047	5.14656			4.70867	3.70179				1.70408	0.54571			5.30168	8.56402			4.22846	9.00274e-16
			4.43354	4.16557e-12			5.14142	5.06024			4.7199	3.61443				1.70982	0.53352			5.31342	8.43492			4.23826	6.10964e-16
			4.44463	2.911e-12			5.15237	4.97424			4.73114	3.52795				1.71556	0.52153			5.32517	8.30593			4.23955	5.80402e-16
			4.45572	2.02603e-12			5.16332	4.88861			4.74237	3.44238				1.7213	0.50975			5.33692	8.17707			4.25064	3.72331e-16
			4.46682	1.40433e-12			5.17427	4.80336			4.75361	3.35774				1.72704	0.49816			5.34866	8.0484			4.26173	2.37658e-16
			4.47791	9.69365e-13			5.18522	4.71852			4.76485	3.27405				1.73278	0.48676			5.36041	7.91994			4.27282	1.50929e-16
			4.489	6.66323e-13			5.19616	4.63412			4.77608	3.19134				1.73852	0.47556			5.37215	7.79173			4.28392	9.53607e-17
			4.50009	4.56078e-13			5.20711	4.55018			4.78732	3.10961				1.74426	0.46455			5.3839	7.66382			4.29501	5.99396e-17
			4.51118	3.10835e-13			5.21806	4.46674			4.79856	3.0289				1.75	0.45373			5.39565	7.53624			4.3061	3.74785e-17
			4.52228	2.10929e-13			5.22901	4.38381			4.80979	2.94923				1.75574	0.44309			5.40739	7.40903			4.31719	2.33103e-17
			4.52608	1.84461e-13			5.23996	4.30144			4.82103	2.8706				1.76148	0.43265			5.41914	7.28223			4.32829	1.44207e-17
			4.53337	1.42508e-13			5.24565	4.25879			4.83227	2.79303				1.76722	0.42239			5.43088	7.15588			4.33938	8.87307e-18
			4.54446	9.58548e-14			5.2509	4.21964			4.8435	2.71655				1.77296	0.41231			5.44263	7.03003			4.35047	5.42976e-18
			4.55555	6.41862e-14			5.26185	4.13844			4.85474	2.64117				1.7787	0.40241			5.45437	6.9047			4.36156	3.30432e-18
			4.56665	4.27858e-14			5.2728	4.05786			4.86597	2.5669				1.78444	0.39269			5.46612	6.77994			4.37266	1.99963e-18
			4.57774	2.839e-14			5.28375	3.97794			4.87721	2.49375				1.79018	0.38314			5.47787	6.6558			4.38216	1.29419e-18
			4.58883	1.87507e-14			5.2947	3.89871			4.88845	2.42175				1.79592	0.37377			5.48961	6.53231			4.38375	1.20326e-18
			4.59992	1.23264e-14			5.30565	3.82017			4.89968	2.35089				1.80166	0.36458			5.50136	6.40951			4.39484	7.19911e-19
			4.61101	8.06478e-15			5.31659	3.74237			4.91092	2.2812				1.8074	0.35555			5.5131	6.28744			4.40593	4.28237e-19
			4.62211	5.25131e-15			5.32754	3.66533			4.92216	2.21268				1.81314	0.3467			5.52485	6.16616			4.41702	2.53249e-19
			4.6332	3.40281e-15			5.33849	3.58907			4.93339	2.14534				1.81888	0.33801			5.5366	6.04568			4.42812	1.48881e-19
			4.64429	2.19422e-15			5.34944	3.51362			4.94463	2.0792				1.82462	0.32949			5.54834	5.92607			4.43921	8.7002e-20
			4.65538	1.40789e-15			5.36039	3.43901			4.95587	2.01425				1.83036	0.32113			5.56009	5.80735			4.4503	5.05348e-20
			4.66648	8.9884e-16			5.37133	3.36525			4.9671	1.95051				1.8361	0.31294			5.57183	5.68957			4.46139	2.91738e-20
			4.67002	7.77918e-16			5.38228	3.29237			4.97834	1.88798				1.84184	0.3049			5.58358	5.57276			4.47249	1.67382e-20
			4.67757	5.70946e-16			5.38953	3.24464			4.98957	1.82667				1.84758	0.29703			5.59532	5.45698			4.48358	9.54345e-21
			4.68866	3.60813e-16			5.39323	3.2204			5.00081	1.76657				1.85332	0.28931			5.60707	5.34225			4.49467	5.40697e-21
			4.69975	2.2684e-16			5.40418	3.14936			5.01205	1.7077				1.85906	0.28174			5.61882	5.22862			4.50576	3.04385e-21
			4.71085	1.41867e-16			5.41513	3.07928			5.02328	1.65005				1.8648	0.27433			5.63056	5.11613			4.51686	1.70248e-21
			4.72194	8.82559e-17			5.42608	3.01017			5.03452	1.59363				1.87054	0.26707			5.64231	5.00482			4.52608	1.04466e-21
			4.73303	5.46109e-17			5.43702	2.94205			5.04576	1.53844				1.87628	0.25995			5.65405	4.89471			4.52795	9.46017e-22
			4.74412	3.36095e-17			5.44797	2.87496			5.05699	1.48447				1.88202	0.25299			5.6658	4.78586			4.53904	5.22208e-22
			4.75521	2.05716e-17			5.45892	2.80891			5.06823	1.43173				1.88776	0.24616			5.67754	4.6783			4.55013	2.8634e-22
			4.76631	1.25218e-17			5.46987	2.74393			5.07947	1.3802				1.89349	0.23948			5.68929	4.57207			4.56122	1.55949e-22
			4.7774	7.57943e-18			5.48082	2.68003			5.0907	1.3299				1.89923	0.23295			5.70104	4.46719			4.57232	8.43558e-23
			4.78849	4.56191e-18			5.49177	2.61723			5.10194	1.28081				1.90497	0.22655			5.71278	4.36372			4.58341	4.5315e-23
			4.79958	2.73005e-18			5.50271	2.55557			5.11317	1.23294				1.91071	0.22029			5.72453	4.26167			4.5945	2.41731e-23
			4.81068	1.62435e-18			5.51366	2.49504			5.12441	1.18626				1.91645	0.21416			5.73627	4.16109			4.60559	1.28042e-23
			4.81389	1.3959e-18			5.52461	2.43568			5.13565	1.14078				1.92219	0.20817			5.74802	4.06202			4.61669	6.7339e-24
			4.82177	9.60833e-19			5.53347	2.38851			5.14688	1.09649				1.92793	0.20231			5.75977	3.96447			4.62778	3.51594e-24
			4.83286	5.64996e-19			5.53556	2.3775			5.15812	1.05339				1.93367	0.19658			5.77151	3.86849			4.63887	1.82239e-24
			4.84395	3.30251e-19			5.54651	2.32052			5.16936	1.01145				1.93941	0.19098			5.78326	3.7741			4.64996	9.37627e-25
			4.85504	1.91873e-19			5.55745	2.26476			5.18059	0.97068				1.94515	0.1855			5.795	3.68134			4.66106	4.78821e-25
			4.86614	1.10797e-19			5.5684	2.21023			5.19183	0.93105				1.95089	0.18015			5.80675	3.59023			4.67002	2.76609e-25
			4.87723	6.35848e-20			5.57935	2.15696			5.20307	0.89257				1.95663	0.17492			5.81849	3.50079			4.67215	2.4268e-25
			4.88832	3.62629e-20			5.5903	2.10494			5.2143	0.85522				1.96237	0.16981			5.83024	3.41307			4.68324	1.22061e-25
			4.89941	2.05506e-20			5.60125	2.05421			5.22554	0.81898				1.96811	0.16482			5.84199	3.32708			4.69433	6.09205e-26
			4.91051	1.1572e-20			5.6122	2.00477			5.23677	0.78384				1.97385	0.15995			5.85373	3.24284			4.70542	3.01687e-26
			4.9216	6.47416e-21			5.62314	1.95663			5.24801	0.7498				1.97959	0.15519			5.86548	3.16038			4.71652	1.48224e-26
			4.93269	3.59848e-21			5.63409	1.90981			5.25925	0.71682				1.98533	0.15055			5.87722	3.07972			4.72761	7.22456e-27
			4.94378	1.98693e-21			5.64504	1.86431			5.27048	0.68491				1.99107	0.14602			5.88897	3.00088			4.7387	3.49298e-27
			4.95487	1.08979e-21			5.65599	1.82016			5.28172	0.65403				1.99681	0.14159			5.90072	2.92388			4.74979	1.67507e-27
			4.9578	9.2926e-22			5.66694	1.77735			5.29296	0.62419				2.00255	0.13728			5.91246	2.84873			4.76089	7.96678e-28
			4.96597	5.93696e-22			5.67737	1.73781			5.30419	0.59535				2.00829	0.13306			5.92421	2.77546			4.77198	3.75757e-28
			4.97706	3.21232e-22			5.67788	1.73589			5.31543	0.56751				2.01403	0.12896			5.93595	2.70406			4.78307	1.75737e-28
			4.98815	1.72612e-22			5.68883	1.69579			5.32667	0.54064				2.01977	0.12495			5.9477	2.63456			4.79416	8.14912e-29
			4.99924	9.21057e-23			5.69978	1.65705			5.3379	0.51473				2.02551	0.12105			5.95944	2.56696			4.80526	3.74636e-29
			5.01034	4.88015e-23			5.71073	1.61967			5.34914	0.48976				2.03125	0.11725			5.97119	2.50128			4.81389	2.03353e-29
			5.02143	2.5673e-23			5.72168	1.58366			5.36037	0.4657				2.03699	0.11354			5.98294	2.43751			4.81635	1.70733e-29
			5.03252	1.34085e-23			5.73263	1.54902			5.37161	0.44255				2.04273	0.10992			5.99468	2.37566			4.82744	7.7124e-30
			5.04361	6.95204e-24			5.74357	1.51573			5.38285	0.42028				2.04847	0.10641			6.00643	2.31573			4.83853	3.45292e-30
			5.05471	3.57795e-24			5.75452	1.48381			5.39408	0.39888				2.05421	0.10298			6.01817	2.25772			4.84962	1.53202e-30
			5.0658	1.82773e-24			5.76547	1.45323			5.40532	0.37831				2.05995	0.09964			6.02992	2.20162			4.86072	6.73563e-31
			5.07689	9.26637e-25			5.77642	1.42399			5.41656	0.35857				2.06569	0.09639			6.04166	2.14743			4.87181	2.93416e-31
			5.08798	4.66219e-25			5.78737	1.39609			5.42779	0.33963				2.07143	0.09323			6.05341	2.09513			4.8829	1.26631e-31
			5.09907	2.32764e-25			5.79832	1.3695			5.43903	0.32148				2.07717	0.09015			6.06516	2.04472			4.89399	5.41371e-32
			5.10175	1.96562e-25			5.80926	1.34421			5.45027	0.30408				2.08291	0.08716			6.0769	1.99618			4.90509	2.29249e-32
			5.11017	1.15305e-25			5.82021	1.3202			5.4615	0.28743				2.08865	0.08425			6.08865	1.94949			4.91618	9.61462e-33
			5.12126	5.667e-26			5.82127	1.31795			5.47274	0.2715				2.09439	0.08141			6.10039	1.90462			4.92727	3.99319e-33
			5.13235	2.76306e-26			5.83116	1.29745			5.48397	0.25628				2.10013	0.07866			6.11214	1.86157			4.93836	1.64219e-33
			5.14344	1.33635e-26			5.84211	1.27595			5.49521	0.24173				2.10587	0.07598			6.12389	1.82028			4.94946	6.68648e-34
			5.15454	6.41068e-27			5.85306	1.25565			5.50645	0.22784				2.11161	0.07338			6.13563	1.78075			4.9578	3.37947e-34
			5.16563	3.05002e-27			5.864	1.23654			5.51768	0.2146				2.11735	0.07086			6.14738	1.74292			4.96055	2.6952e-34
			5.17672	1.43905e-27			5.87495	1.21859			5.52892	0.20197				2.12309	0.0684			6.15912	1.70677			4.97164	1.07537e-34
			5.18781	6.73264e-28			5.8859	1.20176			5.54016	0.18995				2.12883	0.06602			6.17087	1.67225			4.98273	4.24663e-35
			5.1989	3.12311e-28			5.89685	1.18601			5.55139	0.1785				2.13457	0.0637			6.18261	1.63933			4.99382	1.65961e-35
			5.21	1.43629e-28			5.9078	1.17133			5.56263	0.16762				2.14031	0.06145			6.19436	1.60795			5.00492	6.41781e-36
			5.22109	6.54796e-29			5.91875	1.15766			5.57387	0.15728				2.14605	0.05927			6.20611	1.57807			5.01601	2.4555e-36
			5.23218	2.95896e-29			5.92969	1.14496			5.5851	0.14746				2.15179	0.05715			6.21785	1.54964			5.0271	9.29419e-37
			5.24327	1.32525e-29			5.94064	1.13321			5.59634	0.13815				2.15753	0.0551			6.2296	1.52261			5.03819	3.47977e-37
			5.24565	1.11404e-29			5.95159	1.12236			5.60757	0.12931				2.16327	0.05311			6.24134	1.49692			5.04929	1.28856e-37
			5.25437	5.88215e-30			5.96254	1.11236			5.61881	0.12095				2.16901	0.05117			6.25309	1.47252			5.06038	4.71864e-38
			5.26546	2.58711e-30			5.9652	1.11006			5.63005	0.11304				2.17474	0.0493			6.26483	1.44935			5.07147	1.70859e-38
			5.27655	1.12743e-30			5.97349	1.10318			5.64128	0.10555				2.18048	0.04749			6.27658	1.42735			5.08256	6.11659e-39
			5.28764	4.86755e-31			5.98443	1.09477			5.65252	0.09848				2.18622	0.04573			6.28833	1.40647			5.09366	2.16461e-39
			5.29873	2.08179e-31			5.99538	1.0871			5.66376	0.0918				2.19196	0.04402			6.30007	1.38665			5.10175	1.00638e-39
			5.30983	8.81906e-32			6.00633	1.08011			5.67499	0.08551				2.1977	0.04237			6.31182	1.36782			5.10475	7.57164e-40
			5.32092	3.70016e-32			6.01728	1.07378			5.68623	0.07957				2.20344	0.04077			6.32356	1.34994			5.11584	2.61749e-40
			5.33201	1.53739e-32			6.02823	1.06806			5.69747	0.07399				2.20918	0.03923			6.33531	1.33293			5.12693	8.94147e-41
			5.3431	6.32509e-33			6.03918	1.0629			5.7087	0.06873				2.21492	0.03773			6.34706	1.31676			5.13802	3.01788e-41
			5.3542	2.57644e-33			6.05012	1.05828			5.71994	0.06379				2.22066	0.03628			6.3588	1.30135			5.14912	1.00625e-41
			5.36529	1.03895e-33			6.06107	1.05415			5.73117	0.05915				2.2264	0.03488			6.37055	1.28666			5.16021	3.3141e-42
			5.37638	4.14711e-34			6.07202	1.05048			5.74241	0.0548				2.23214	0.03352			6.38229	1.27263			5.1713	1.07799e-42
			5.38747	1.6384e-34			6.08297	1.04724			5.75365	0.05072				2.23788	0.03221			6.39404	1.25921			5.18239	3.46258e-43
			5.38953	1.3778e-34			6.09392	1.04438			5.76488	0.04691				2.24362	0.03094			6.40578	1.24636			5.19349	1.09813e-43
			5.39857	6.40571e-35			6.10486	1.04188			5.77612	0.04333				2.24936	0.02972			6.41753	1.23401			5.20458	3.43811e-44
			5.40966	2.47822e-35			6.10911	1.041			5.78736	0.03999				2.2551	0.02853			6.42928	1.22214			5.21567	1.06251e-44
			5.42075	9.48604e-36			6.11581	1.03971			5.79859	0.03688				2.26084	0.02739			6.44102	1.21069			5.22676	3.24064e-45
			5.43184	3.59212e-36			6.12676	1.03783			5.80983	0.03397				2.26658	0.02629			6.45277	1.19963			5.23785	9.75326e-46
			5.44293	1.34551e-36			6.13771	1.03623			5.82107	0.03126				2.27232	0.02522			6.46451	1.18891			5.24565	4.15879e-46
			5.45403	4.9847e-37			6.14866	1.03487			5.8323	0.02874				2.27806	0.02419			6.47626	1.1785			5.24895	2.89618e-46
			5.46512	1.82622e-37			6.15961	1.03374			5.84354	0.02639				2.2838	0.0232			6.48801	1.16836			5.26004	8.48383e-47
			5.47621	6.61573e-38			6.17055	1.0328			5.85477	0.02421				2.28954	0.02224			6.49975	1.15846			5.27113	2.45123e-47
			5.4873	2.3695e-38			6.1815	1.03203			5.86601	0.02219				2.29528	0.02132			6.5115	1.14877			5.28222	6.9845e-48
			5.4984	8.38946e-39			6.19245	1.03143			5.87725	0.02032				2.30102	0.02043			6.52324	1.13927			5.29332	1.96235e-48
			5.50949	2.936e-39			6.2034	1.03096			5.88848	0.01858				2.30676	0.01957			6.53499	1.12993			5.30441	5.43554e-49
			5.52058	1.01546e-39			6.21435	1.03061			5.89972	0.01698				2.3125	0.01874			6.54673	1.12071			5.3155	1.4841e-49
			5.53167	3.47058e-40			6.2253	1.03036			5.91096	0.01549				2.31824	0.01794			6.55848	1.11161			5.32659	3.99363e-50
			5.53347	2.91342e-40			6.23624	1.03021			5.92219	0.01412				2.32398	0.01717			6.57023	1.1026			5.33769	1.05898e-50
			5.54276	1.17196e-40			6.24719	1.03013			5.93343	0.01286				2.32972	0.01643			6.58197	1.09366			5.34878	2.76661e-51
			5.55386	3.90966e-41			6.25302	1.03011			5.94467	0.0117				2.33546	0.01572			6.59372	1.08477			5.35987	7.12002e-52
			5.56495	1.28831e-41			6.25814	1.03011			5.9559	0.01063				2.3412	0.01504			6.60546	1.07592			5.37096	1.80473e-52
			5.57604	4.19271e-42			6.26909	1.03014			5.96714	0.00964				2.34694	0.01438			6.61721	1.0671			5.38205	4.50472e-53
			5.58713	1.34743e-42			6.28004	1.03021			5.97837	0.00874				2.35268	0.01374			6.62895	1.05829			5.38953	1.75297e-53
			5.59823	4.27555e-43			6.29098	1.03031			5.98961	0.00792				2.35842	0.01313			6.6407	1.04948			5.39315	1.10707e-53
			5.60932	1.33934e-43			6.30193	1.03043			6.00085	0.00716				2.36416	0.01255			6.65245	1.04066			5.40424	2.67827e-54
			5.62041	4.14132e-44			6.31288	1.03056			6.01208	0.00646				2.3699	0.01198			6.66419	1.03183			5.41533	6.37725e-55
			5.6315	1.26379e-44			6.32383	1.0307			6.02332	0.00583				2.37564	0.01144			6.67594	1.02296			5.42642	1.49429e-55
			5.64259	3.8057e-45			6.33478	1.03083			6.03456	0.00525				2.38138	0.01092			6.68768	1.01407			5.43752	3.44492e-56
			5.65369	1.13072e-45			6.34573	1.03096			6.04579	0.00473				2.38712	0.01042			6.69943	1.00514			5.44861	7.81248e-57
			5.66478	3.31411e-46			6.35667	1.03107			6.05703	0.00425				2.39286	0.00995			6.71118	0.99616			5.4597	1.74255e-57
			5.67587	9.58093e-47			6.36762	1.03116			6.06827	0.00382				2.3986	0.00949			6.72292	0.98714			5.47079	3.82195e-58
			5.67737	8.09347e-47			6.37857	1.03122			6.0795	0.00342				2.40434	0.00904			6.73467	0.97806			5.48189	8.24157e-59
			5.68696	2.73156e-47			6.38952	1.03125			6.09074	0.00306				2.41008	0.00862			6.74641	0.96893			5.49298	1.74693e-59
			5.69806	7.67905e-48			6.39693	1.03126			6.10197	0.00274				2.41582	0.00821			6.75816	0.95974			5.50407	3.63915e-60
			5.70915	2.12829e-48			6.40047	1.03125			6.11321	0.00244				2.42156	0.00783			6.7699	0.95049			5.51516	7.449e-61
			5.72024	5.81448e-49			6.41141	1.03122			6.12445	0.00218				2.4273	0.00745			6.78165	0.94118			5.52625	1.49791e-61
			5.73133	1.56559e-49			6.42236	1.03114			6.13568	0.00194				2.43304	0.0071			6.7934	0.9318			5.53347	5.22733e-62
			5.74243	4.15398e-50			6.43331	1.03101			6.14692	0.00173				2.43878	0.00675			6.80514	0.92237			5.53735	2.95853e-62
			5.75352	1.08591e-50			6.44426	1.03084			6.15816	0.00153				2.44452	0.00643			6.81689	0.91287			5.54844	5.73828e-63
			5.76461	2.79641e-51			6.45521	1.03062			6.16939	0.00136				2.45026	0.00611			6.82863	0.90331			5.55953	1.09274e-63
			5.7757	7.09263e-52			6.46616	1.03035			6.18063	0.0012				2.45599	0.00581			6.84038	0.89369			5.57062	2.04263e-64
			5.78679	1.7715e-52			6.4771	1.03003			6.19187	0.00107				2.46173	0.00553			6.85213	0.88401			5.58172	3.74726e-65
			5.79789	4.35641e-53			6.48805	1.02965			6.2031	0.000940449				2.46747	0.00525			6.86387	0.87427			5.59281	6.74521e-66
			5.80898	1.05462e-53			6.499	1.02921			6.21434	0.000829225				2.47321	0.00499			6.87562	0.86447			5.6039	1.19109e-66
			5.82007	2.51282e-54			6.50995	1.02871			6.22557	0.00073007				2.47895	0.00474			6.88736	0.85461			5.61499	2.06284e-67
			5.82127	2.15006e-54			6.5209	1.02815			6.23681	0.000641806				2.48469	0.0045			6.89911	0.84469			5.62609	3.50322e-68
			5.83116	5.89188e-55			6.53185	1.02753			6.24805	0.000563357				2.49043	0.00427			6.91085	0.83473			5.63718	5.83248e-69
			5.84226	1.35923e-55			6.54084	1.02697			6.25928	0.000493737				2.49617	0.00405			6.9226	0.82471			5.64827	9.5176e-70
			5.85335	3.08461e-56			6.54279	1.02684			6.27052	0.000432049				2.50191	0.00384			6.93435	0.81464			5.65936	1.52192e-70
			5.86444	6.8849e-57			6.55374	1.02609			6.28176	0.000377475				2.50765	0.00364			6.94609	0.80452			5.67045	2.38425e-71
			5.87553	1.51113e-57			6.56469	1.02527			6.29299	0.00032927				2.51339	0.00345			6.95784	0.79436			5.67737	7.42882e-72
			5.88662	3.26088e-58			6.57564	1.02439			6.30423	0.00028676				2.51913	0.00327			6.96958	0.78416			5.68155	3.65851e-72
			5.89772	6.91692e-59			6.58659	1.02344			6.31547	0.000249333				2.52487	0.0031			6.98133	0.77392			5.69264	5.4973e-73
			5.90881	1.44195e-59			6.59753	1.02241			6.3267	0.000216434				2.53061	0.00294			6.99307	0.76364			5.70373	8.08698e-74
			5.9199	2.95371e-60			6.60848	1.02132			6.33794	0.000187564				2.53635	0.00278			7.00482	0.75333			5.71482	1.16443e-74
			5.93099	5.94399e-61			6.61943	1.02016			6.34917	0.000162272				2.54209	0.00263			7.01657	0.74299			5.72592	1.64068e-75
			5.94209	1.17488e-61			6.63038	1.01893			6.36041	0.000140153				2.54783	0.00249			7.02831	0.73262			5.73701	2.26159e-76
			5.95318	2.2805e-62			6.64133	1.01762			6.37165	0.00012084				2.55357	0.00235			7.04006	0.72223			5.7481	3.04915e-77
			5.96427	4.34608e-63			6.65228	1.01624			6.38288	0.000104007				2.55931	0.00223			7.0518	0.71181			5.75919	4.01986e-78
			5.9652	3.78047e-63			6.66322	1.01479			6.39412	8.93625e-05				2.56505	0.0021			7.06355	0.70138			5.77029	5.18084e-79
			5.97536	8.13034e-64			6.67417	1.01326			6.40536	7.66431e-05				2.57079	0.00199			7.0753	0.69093			5.78138	6.52586e-80
			5.98645	1.4927e-64			6.68475	1.01171			6.41659	6.56161e-05				2.57653	0.00188			7.08704	0.68046			5.79247	8.03179e-81
			5.99755	2.68905e-65			6.68512	1.01166			6.42783	5.60735e-05				2.58227	0.00177			7.09879	0.66999			5.80356	9.65632e-82
			6.00864	4.75221e-66			6.69607	1.00998			6.43907	4.78306e-05				2.58801	0.00167			7.11053	0.65952			5.81465	1.13376e-82
			6.01973	8.23702e-67			6.70702	1.00823			6.4503	4.07236e-05				2.59375	0.00158			7.12228	0.64904			5.82127	3.12498e-83
			6.03082	1.4e-67			6.71796	1.0064			6.46154	3.46075e-05				2.59949	0.00149			7.13402	0.63856			5.82575	1.29966e-83
			6.04192	2.33278e-68			6.72891	1.00449			6.47277	2.9354e-05				2.60523	0.0014			7.14577	0.62809			5.83684	1.45418e-84
			6.05301	3.80989e-69			6.73986	1.0025			6.48401	2.48502e-05				2.61097	0.00132			7.15752	0.61763			5.84793	1.5877e-85
			6.0641	6.09742e-70			6.75081	1.00044			6.49525	2.09965e-05				2.61671	0.00125			7.16926	0.60718			5.85902	1.69109e-86
			6.07519	9.56044e-71			6.76176	0.9983			6.50648	1.77055e-05				2.62245	0.00117			7.18101	0.59674			5.87012	1.75665e-87
			6.08629	1.46827e-71			6.77271	0.99608			6.51772	1.49007e-05				2.62819	0.0011			7.19275	0.58633			5.88121	1.77914e-88
			6.09738	2.20817e-72			6.78365	0.99378			6.52896	1.2515e-05				2.63393	0.00104			7.2045	0.57593			5.8923	1.75637e-89
			6.10847	3.25129e-73			6.7946	0.9914			6.54019	1.04899e-05				2.63967	0.000978222			7.21624	0.56556			5.90339	1.68957e-90
			6.10911	2.90682e-73			6.80555	0.98894			6.55143	8.77442e-06				2.64541	0.000919952			7.22799	0.55522			5.91449	1.58332e-91
			6.11956	4.68567e-74			6.8165	0.9864			6.56267	7.32422e-06				2.65115	0.000864834			7.23974	0.54491			5.92558	1.445e-92
			6.13065	6.6081e-75			6.82745	0.98378			6.5739	6.10085e-06				2.65689	0.000812715			7.25148	0.53464			5.93667	1.28393e-93
			6.14175	9.1173e-76			6.82867	0.98349			6.58514	5.07101e-06				2.66263	0.000763451			7.26323	0.52441			5.94776	1.11035e-94
			6.15284	1.23037e-76			6.8384	0.98108			6.59637	4.20595e-06				2.66837	0.000716904			7.27497	0.51422			5.95885	9.34319e-96
			6.16393	1.62358e-77			6.84934	0.9783			6.60761	3.48087e-06				2.67411	0.00067294			7.28672	0.50407			5.9652	2.24088e-96
			6.17502	2.09447e-78			6.86029	0.97544			6.61885	2.87445e-06				2.67985	0.000631431			7.29847	0.49398			5.96995	7.6474e-97
			6.18612	2.64076e-79			6.87124	0.9725			6.63008	2.36841e-06				2.68559	0.000592256			7.31021	0.48393			5.98104	6.08669e-98
			6.19721	3.2533e-80			6.88219	0.96947			6.64132	1.94706e-06				2.69133	0.000555297			7.32196	0.47395			5.99213	4.70936e-99
			6.2083	3.91517e-81			6.89314	0.96636			6.65256	1.59703e-06				2.69707	0.000520443			7.3337	0.46402			6.00322	3.54094e-100
			6.21939	4.60142e-82			6.90408	0.96317			6.66379	1.30691e-06				2.70281	0.000487587			7.34545	0.45416			6.01432	2.5865e-101
			6.23048	5.28002e-83			6.91503	0.9599			6.67503	1.06701e-06				2.70855	0.000456626			7.35719	0.44436			6.02541	1.83487e-102
			6.24158	5.91377e-84			6.92598	0.95654			6.68627	8.69099e-07				2.71429	0.000427462			7.36894	0.43463			6.0365	1.26373e-103
			6.25267	6.46341e-85			6.93693	0.95311			6.6975	7.06211e-07				2.72003	0.000400003			7.38069	0.42498			6.04759	8.44723e-105
			6.25302	6.02267e-85			6.94788	0.94959			6.70874	5.72471e-07				2.72577	0.000374158			7.39243	0.4154			6.05869	5.47826e-106
			6.26376	6.89142e-86			6.95883	0.94598			6.71997	4.6293e-07				2.73151	0.000349843			7.40418	0.4059			6.06978	3.44582e-107
			6.27485	7.16614e-87			6.96977	0.9423			6.73121	3.73428e-07				2.73724	0.000326976			7.41592	0.39648			6.08087	2.10144e-108
			6.28595	7.26558e-88			6.97261	0.94133			6.74245	3.0048e-07				2.74298	0.000305479			7.42767	0.38714			6.09196	1.24212e-109
			6.29704	7.18027e-89			6.98072	0.93853			6.75368	2.41175e-07				2.74872	0.00028528			7.43942	0.37789			6.10305	7.11347e-111
			6.30813	6.91471e-90			6.99167	0.93468			6.76492	1.93081e-07				2.75446	0.000266307			7.45116	0.36873			6.10911	1.47131e-111
			6.31922	6.48699e-91			7.00262	0.93075			6.77616	1.54181e-07				2.7602	0.000248493			7.46291	0.35967			6.11415	3.94565e-112
			6.33031	5.92683e-92			7.01357	0.92673			6.78739	1.22797e-07				2.76594	0.000231775			7.47465	0.35069			6.12524	2.11895e-113
			6.34141	5.27209e-93			7.02451	0.92264			6.79863	9.75444e-08				2.77168	0.000216091			7.4864	0.34182			6.13633	1.10136e-114
			6.3525	4.56453e-94			7.03546	0.91846			6.80987	7.72785e-08				2.77742	0.000201384			7.49814	0.33305			6.14742	5.53845e-116
			6.36359	3.8453e-95			7.04641	0.9142			6.8211	6.10583e-08				2.78316	0.000187598			7.50989	0.32438			6.15852	2.69361e-117
			6.37468	3.15103e-96			7.05736	0.90985			6.83234	4.81113e-08				2.7889	0.000174682			7.52164	0.31582			6.16961	1.26651e-118
			6.38578	2.5109e-97			7.06831	0.90543			6.84357	3.78052e-08				2.79464	0.000162586			7.53338	0.30736			6.1807	5.75504e-120
			6.39687	1.94503e-98			7.07926	0.90093			6.85481	2.96242e-08				2.80038	0.000151263			7.54513	0.29901			6.19179	2.5263e-121
			6.39693	1.91754e-98			7.0902	0.89634			6.86605	2.31482e-08				2.80612	0.000140667			7.55687	0.29078			6.20289	1.07091e-122
			6.40796	1.46421e-99			7.10115	0.89167			6.87728	1.80364e-08				2.81186	0.000130757			7.56862	0.28266			6.21398	4.38209e-124
			6.41905	1.07084e-100			7.1121	0.88693			6.88852	1.40129e-08				2.8176	0.000121491			7.58036	0.27465			6.22507	1.73022e-125
			6.43015	7.60591e-102			7.11648	0.88501			6.89976	1.08553e-08				2.82334	0.000112833			7.59211	0.26676			6.23616	6.58927e-127
			6.44124	5.24491e-103			7.12305	0.8821			6.91099	8.38448e-09				2.82908	0.000104746			7.60386	0.259			6.24725	2.41945e-128
			6.45233	3.5103e-104			7.134	0.87719			6.92223	6.45676e-09				2.83482	9.71945e-05			7.6156	0.25135			6.25302	4.27935e-129
			6.46342	2.27942e-105			7.14495	0.87221			6.93346	4.95727e-09				2.84056	9.01474e-05			7.62735	0.24382			6.25835	8.56174e-130
			6.47451	1.43559e-106			7.15589	0.86715			6.9447	3.79443e-09				2.8463	8.35737e-05			7.63909	0.23642			6.26944	2.91873e-131
			6.48561	8.76635e-108			7.16684	0.86201			6.95594	2.89542e-09				2.85204	7.74443e-05			7.65084	0.22915			6.28053	9.58147e-133
			6.4967	5.18843e-109			7.17779	0.85679			6.96717	2.20253e-09				2.85778	7.17318e-05			7.66259	0.222			6.29162	3.02756e-134
			6.50779	2.9753e-110			7.18874	0.8515			6.97841	1.67018e-09				2.86352	6.64103e-05			7.67433	0.21498			6.30272	9.20435e-136
			6.51888	1.65254e-111			7.19969	0.84613			6.98965	1.26246e-09				2.86926	6.14552e-05			7.68608	0.20809			6.31381	2.69119e-137
			6.52998	8.88675e-113			7.21063	0.84068			7.00088	9.51199e-10				2.875	5.68436e-05			7.69782	0.20132			6.3249	7.5641e-139
			6.54084	4.91309e-114			7.22158	0.83516			7.01212	7.14346e-10				2.88074	5.25536e-05			7.70957	0.19469			6.33599	2.04287e-140
			6.54107	4.62539e-114			7.23253	0.82956			7.02336	5.34703e-10				2.88648	4.85645e-05			7.72131	0.18819			6.34709	5.29912e-142
			6.55216	2.32921e-115			7.24348	0.8239			7.03459	3.98904e-10				2.89222	4.48572e-05			7.73306	0.18182			6.35818	1.31962e-143
			6.56325	1.1344e-116			7.25443	0.81816			7.04583	2.96591e-10				2.89796	4.14132e-05			7.74481	0.17558			6.36927	0
			6.57434	5.34143e-118			7.26038	0.81501			7.05706	2.19769e-10				2.9037	3.82154e-05			7.75655	0.16947			6.38036	0
			6.58544	2.43064e-119			7.26538	0.81235			7.0683	1.62284e-10				2.90944	3.52477e-05			7.7683	0.1635			6.39145	0
			6.59653	1.06853e-120			7.27632	0.80646			7.07954	1.19418e-10				2.91518	3.24948e-05			7.78004	0.15766			6.39693	0
			6.60762	4.5362e-122			7.28727	0.80051			7.09077	8.75647e-11				2.92092	2.99423e-05			7.79179	0.15195			6.40255	0
			6.61871	1.85894e-123			7.29822	0.79449			7.10201	6.39794e-11				2.92666	2.75769e-05			7.80354	0.14637			6.41364	0
			6.62981	7.35084e-125			7.30917	0.7884			7.11325	4.65782e-11				2.9324	2.5386e-05			7.81528	0.14093			6.42473	0
			6.6409	2.80371e-126			7.32012	0.78225			7.12448	3.37863e-11				2.93814	2.33575e-05			7.82703	0.13562			6.43582	0
			6.65199	1.03105e-127			7.33106	0.77603			7.13572	2.44172e-11				2.94388	2.14806e-05			7.83877	0.13044			6.44692	0
			6.66308	3.65426e-129			7.34201	0.76974			7.14696	1.75804e-11				2.94962	1.97445e-05			7.85052	0.1254			6.45801	0
			6.67417	1.24771e-130			7.35296	0.7634			7.15819	1.26102e-11				2.95536	1.81397e-05			7.86226	0.12048			6.4691	0
			6.68475	4.81543e-132			7.36391	0.75699			7.16943	9.01068e-12				2.9611	1.66569e-05			7.87401	0.11569			6.48019	0
			6.68527	4.10243e-132			7.37486	0.75051			7.18066	6.41381e-12				2.96684	1.52876e-05			7.88576	0.11104			6.49129	0
			6.69636	1.29837e-133			7.38581	0.74398			7.1919	4.54756e-12				2.97258	1.40237e-05			7.8975	0.10651			6.50238	0
			6.70745	3.95371e-135			7.39675	0.73739			7.20314	3.21163e-12				2.97832	1.28577e-05			7.90925	0.1021			6.51347	0
			6.71854	1.15789e-136			7.40434	0.73279			7.21437	2.25912e-12				2.98406	1.17825e-05			7.92099	0.09783			6.52456	0
			6.72964	3.25989e-138			7.4077	0.73074			7.22561	1.5827e-12				2.9898	1.07916e-05			7.93274	0.09368			6.53565	0
			6.74073	8.81895e-140			7.41865	0.72404			7.23685	1.10429e-12				2.99554	9.87895e-06			7.94448	0.08965			6.54084	0
			6.75182	2.29148e-141			7.4296	0.71728			7.24808	7.67317e-13				3.00128	9.0387e-06			7.95623	0.08575			6.54675	0
			6.76291	5.7162e-143			7.44055	0.71047			7.25932	5.30948e-13				3.00702	8.26555e-06			7.96798	0.08197			6.55784	0
			6.77401	0			7.4515	0.70361			7.27056	3.65843e-13				3.01276	7.55452e-06			7.97972	0.0783			6.56893	0
			6.7851	0			7.46244	0.6967			7.28179	2.51004e-13				3.01849	6.90096e-06			7.99147	0.07476			6.58002	0
			6.79619	0			7.47339	0.68974			7.29303	1.71472e-13				3.02423	6.30056e-06			8.00321	0.07133			6.59112	0
			6.80728	0			7.48434	0.68273			7.30426	1.16629e-13				3.02997	5.74929e-06			8.01496	0.06802			6.60221	0
			6.81837	0			7.49529	0.67567			7.3155	7.89768e-14				3.03571	5.2434e-06			8.02671	0.06482			6.6133	0
			6.82867	0			7.50624	0.66858			7.32674	5.32419e-14				3.04145	4.77941e-06			8.03845	0.06173			6.62439	0
			6.82947	0			7.51718	0.66144			7.33797	3.57309e-14				3.04719	4.35409e-06			8.0502	0.05875			6.63549	0
			6.84056	0			7.52813	0.65425			7.34921	2.38699e-14				3.05293	3.96442e-06			8.06194	0.05588			6.64658	0
			6.85165	0			7.53908	0.64704			7.36045	1.58726e-14				3.05867	3.60762e-06			8.07369	0.05311			6.65767	0
			6.86274	0			7.54824	0.64097			7.37168	1.05055e-14				3.06441	3.28109e-06			8.08543	0.05044			6.66876	0
			6.87384	0			7.55003	0.63978			7.38292	6.92045e-15				3.07015	2.98244e-06			8.09718	0.04788			6.67985	0
			6.88493	0			7.56098	0.63249			7.39416	4.53706e-15				3.07589	2.70944e-06			8.10893	0.04542			6.68475	0
			6.89602	0			7.57193	0.62516			7.40539	2.96016e-15				3.08163	2.46003e-06			8.12067	0.04305			6.69095	0
			6.90711	0			7.58287	0.61781			7.41663	1.92191e-15				3.08737	2.2323e-06			8.13242	0.04078			6.70204	0
			6.9182	0			7.59382	0.61042			7.42786	1.24166e-15				3.09311	2.02449e-06			8.14416	0.0386			6.71313	0
			6.9293	0			7.60477	0.60301			7.4391	7.98182e-16				3.09885	1.83495e-06			8.15591	0.03651			6.72422	0
			6.94039	0			7.61572	0.59556			7.45034	5.10511e-16				3.10459	1.6622e-06			8.16765	0.03451			6.73532	0
			6.95148	0			7.62667	0.5881			7.46157	3.24853e-16				3.11033	1.50483e-06			8.1794	0.03259			6.74641	0
			6.96257	0			7.63761	0.58061			7.47281	2.05647e-16				3.11607	1.36155e-06			8.19115	0.03076			6.7575	0
			6.97261	0			7.64856	0.57311			7.48405	1.29505e-16				3.12181	1.23119e-06			8.20289	0.02901			6.76859	0
			6.97367	0			7.65951	0.56558			7.49528	8.11252e-17				3.12755	1.11264e-06			8.21464	0.02734			6.77969	0
			6.98476	0			7.67046	0.55804			7.50652	5.05476e-17				3.13329	1.00491e-06			8.22638	0.02574			6.79078	0
			6.99585	0			7.68141	0.55049			7.51776	3.13254e-17				3.13903	9.0706e-07			8.23813	0.02422			6.80187	0
			7.00694	0			7.69211	0.54309			7.52899	1.93071e-17				3.14477	8.18242e-07			8.24988	0.02277			6.81296	0
			7.01803	0			7.69236	0.54292			7.54023	1.18341e-17				3.15051	7.37672e-07			8.26162	0.02139			6.82405	0
			7.02913	0			7.7033	0.53534			7.55146	7.2131e-18				3.15625	6.64627e-07			8.27337	0.02008			6.82867	0
			7.04022	0			7.71425	0.52776			7.5627	4.37172e-18				3.16199	5.98447e-07			8.28511	0.01883			6.83515	0
			7.05131	0			7.7252	0.52017			7.57394	2.6345e-18				3.16773	5.38522e-07			8.29686	0.01765			6.84624	0
			7.0624	0			7.73615	0.51258			7.58517	1.57845e-18				3.17347	4.84295e-07			8.3086	0.01652			6.85733	0
			7.0735	0			7.7471	0.50498			7.59641	9.40206e-19				3.17921	4.35256e-07			8.32035	0.01546			6.86842	0
			7.08459	0			7.75805	0.49739			7.60765	5.56729e-19				3.18495	3.90935e-07			8.3321	0.01445			6.87952	0
			7.09568	0			7.76899	0.4898			7.61888	3.27692e-19				3.19069	3.50905e-07			8.34384	0.01349			6.89061	0
			7.10677	0			7.77994	0.48221			7.63012	1.91717e-19				3.19643	3.14772e-07			8.35559	0.01259			6.9017	0
			7.11648	0			7.79089	0.47464			7.64136	1.1148e-19				3.20217	2.82179e-07			8.36733	0.01174			6.91279	0
			7.11787	0			7.80184	0.46707			7.65259	6.44232e-20				3.20791	2.52798e-07			8.37908	0.01093			6.92389	0
			7.12896	0			7.81279	0.45951			7.66383	3.69974e-20				3.21365	2.26328e-07			8.39083	0.01017			6.93498	0
			7.14005	0			7.82373	0.45197			7.67506	2.1113e-20				3.21939	2.02498e-07			8.40257	0.00946			6.94607	0
			7.15114	0			7.83468	0.44444			7.6863	1.19715e-20				3.22513	1.81058e-07			8.41432	0.00879			6.95716	0
			7.16223	0			7.83605	0.4435			7.69754	6.74429e-21				3.23087	1.61781e-07			8.42606	0.00815			6.96825	0
			7.17333	0			7.84563	0.43693			7.70877	3.77467e-21				3.23661	1.44461e-07			8.43781	0.00756			6.97261	0
			7.18442	0			7.85658	0.42944			7.72001	2.09868e-21				3.24235	1.28908e-07			8.44955	0.007			6.97935	0
			7.19551	0			7.86753	0.42198			7.73125	1.15906e-21				3.24809	1.14953e-07			8.4613	0.00648			6.99044	0
			7.2066	0			7.87848	0.41453			7.74248	6.35806e-22				3.25383	1.02439e-07			8.47305	0.00599			7.00153	0
			7.2177	0			7.88942	0.40712			7.75372	3.46392e-22				3.25957	9.12257e-08			8.48479	0.00553			7.01262	0
			7.22879	0			7.90037	0.39973			7.76496	1.87415e-22				3.26531	8.1184e-08			8.49654	0.0051			7.02372	0
			7.23988	0			7.91132	0.39238			7.77619	1.00693e-22				3.27105	7.2198e-08			8.50828	0.0047			7.03481	0
			7.25097	0			7.92227	0.38506			7.78743	5.37175e-23				3.27679	6.41622e-08			8.52003	0.00433			7.0459	0
			7.26038	0			7.93322	0.37778			7.79866	2.84527e-23				3.28253	5.69812e-08			8.53177	0.00398			7.05699	0
			7.26206	0			7.94416	0.37053			7.8099	1.49618e-23				3.28827	5.05685e-08			8.54352	0.00366			7.06809	0
			7.27316	0			7.95511	0.36332			7.82114	7.8102e-24				3.29401	4.48459e-08			8.55527	0.00336			7.07918	0
			7.28425	0			7.96606	0.35615			7.83237	4.0469e-24				3.29974	3.97427e-08			8.56701	0.00308			7.09027	0
			7.29534	0			7.97701	0.34903			7.84361	2.08128e-24				3.30548	3.51952e-08			8.57876	0.00282			7.10136	0
			7.30643	0			7.97996	0.34712			7.85485	1.0623e-24				3.31122	3.11457e-08			8.5905	0.00258			7.11245	0
			7.31753	0			7.98796	0.34195			7.86608	5.38064e-25				3.31696	2.75423e-08			8.60225	0.00235			7.11648	0
			7.32862	0			7.99891	0.33493			7.87732	2.70431e-25				3.3227	2.43382e-08			8.614	0.00215			7.12355	0
			7.33971	0			8.00985	0.32795			7.88856	1.34857e-25				3.32844	2.14912e-08			8.62574	0.00196			7.13464	0
			7.3508	0			8.0208	0.32102			7.89979	6.67193e-26				3.33418	1.89633e-08			8.63749	0.00178			7.14573	0
			7.36189	0			8.03175	0.31415			7.91103	3.27451e-26				3.33992	1.67204e-08			8.64923	0.00162			7.15682	0
			7.37299	0			8.0427	0.30733			7.92226	1.59412e-26				3.34566	1.47319e-08			8.66098	0.00147			7.16792	0
			7.38408	0			8.05365	0.30057			7.9335	7.69727e-27				3.3514	1.29702e-08			8.67272	0.00134			7.17901	0
			7.39517	0			8.0646	0.29386			7.94474	3.68597e-27				3.35714	1.14106e-08			8.68447	0.00121			7.1901	0
			7.40434	0			8.07554	0.28722			7.95597	1.75035e-27				3.36288	1.00309e-08			8.69622	0.0011			7.20119	0
			7.40626	0			8.08649	0.28064			7.96721	8.24169e-28				3.36862	8.81144e-09			8.70796	0.000991327			7.21229	0
			7.41736	0			8.09744	0.27413			7.97845	3.84755e-28				3.37436	7.7343e-09			8.71971	0.000894974			7.22338	0
			7.42845	0			8.10839	0.26768			7.98968	1.78068e-28				3.3801	6.78363e-09			8.73145	0.000806954			7.23447	0
			7.45063	0			8.11934	0.2613			8.00092	8.16918e-29				3.38584	5.94522e-09			8.7432	0.000726651			7.24556	0
			7.46173	0			8.12385	0.25869			8.01216	3.71467e-29				3.39158	5.20639e-09			8.75494	0.000653484			7.25665	0
			7.47282	0			8.13028	0.25499			8.02339	1.67405e-29				3.39732	4.55582e-09			8.76669	0.000586907			7.26038	0
			7.48391	0			8.14123	0.24874			8.03463	7.4761e-30				3.40306	3.98342e-09			8.77844	0.000526408			7.26775	0
			7.495	0			8.15218	0.24258			8.04586	3.30826e-30				3.4088	3.48018e-09			8.79018	0.000471506			7.27884	0
			7.50609	0			8.16313	0.23648			8.0571	1.45042e-30				3.41454	3.03811e-09			8.80193	0.000421751			7.28993	0
			7.51719	0			8.17408	0.23046			8.06834	6.29965e-31				3.42028	2.65008e-09			8.81367	0.000376724			7.30102	0
			7.52828	0			8.18503	0.22451			8.07957	2.7103e-31				3.42602	2.30975e-09			8.82542	0.000336032			7.31212	0
			7.53937	0			8.19597	0.21864			8.09081	1.15492e-31				3.43176	2.0115e-09			8.83717	0.00029931			7.32321	0
			7.54824	0			8.20692	0.21285			8.10205	4.87387e-32				3.4375	1.75034e-09			8.84891	0.000266218			7.3343	0
			7.55046	0			8.21787	0.20714			8.11328	2.03673e-32				3.44324	1.52184e-09			8.86066	0.000236442			7.34539	0
			7.56156	0			8.22882	0.20151			8.12452	8.42722e-33				3.44898	1.32209e-09			8.8724	0.000209686			7.35649	0
			7.57265	0			8.23977	0.19597			8.13576	3.45204e-33				3.45472	1.1476e-09			8.88415	0.000185682			7.36758	0
			7.58374	0			8.25071	0.1905			8.14699	1.39978e-33				3.46046	9.95318e-10			8.89589	0.000164179			7.37867	0
			7.59483	0			8.26166	0.18512			8.15823	5.61809e-34				3.4662	8.62521e-10			8.90764	0.000144945			7.38976	0
			7.60592	0			8.26778	0.18215			8.16946	2.23156e-34				3.47194	7.46813e-10			8.91939	0.000127767			7.40085	0
			7.61702	0			8.27261	0.17982			8.1807	8.77142e-35				3.47768	6.46081e-10			8.93113	0.000112449			7.40434	0
			7.62811	0			8.28356	0.17461			8.19194	3.41131e-35				3.48342	5.58461e-10			8.94288	9.88115e-05			7.41195	0
			7.6392	0			8.29451	0.16949			8.20317	1.31253e-35				3.48916	4.82311e-10			8.95462	8.66895e-05			7.42304	0
			7.65029	0			8.30546	0.16445			8.21441	4.99557e-36				3.4949	4.16186e-10			8.96637	7.59318e-05			7.43413	0
			7.66139	0			8.3164	0.15949			8.22565	1.88058e-36				3.50064	3.58816e-10			8.97812	6.64004e-05			7.44522	0
			7.67248	0			8.32735	0.15463			8.23688	7.00124e-37				3.50638	3.09086e-10			8.98986	5.79695e-05			7.45632	0
			7.68357	0			8.3383	0.14985			8.24812	2.57741e-37				3.51212	2.66015e-10			9.00161	5.05244e-05			7.46741	0
			7.69211	0			8.34925	0.14517			8.25936	9.38122e-38				3.51786	2.28744e-10			9.01335	4.3961e-05			7.4785	0
			7.69466	0			8.3602	0.14057			8.27059	3.37558e-38				3.5236	1.96521e-10			9.0251	3.81848e-05			7.48959	0
			7.70575	0			8.37115	0.13606			8.28183	1.20059e-38				3.52934	1.68687e-10			9.03684	3.311e-05			7.50069	0
			7.71685	0			8.38209	0.13164			8.29306	4.22025e-39				3.53508	1.44666e-10			9.04859	2.86594e-05			7.51178	0
			7.72794	0			8.39304	0.12731			8.3043	1.46597e-39				3.54082	1.23954e-10			9.06034	2.4763e-05			7.52287	0
			7.73903	0			8.40399	0.12307			8.31554	5.03147e-40				3.54656	1.06111e-10			9.07208	2.1358e-05			7.53396	0
			7.75012	0			8.4117	0.12014			8.32677	1.70604e-40				3.5523	9.07534e-11			9.08383	1.83877e-05			7.54505	0
			7.76122	0			8.41494	0.11892			8.33801	5.7141e-41				3.55804	7.75476e-11			9.09557	1.58014e-05			7.54824	0
			7.77231	0			8.42589	0.11486			8.34925	1.89022e-41				3.56378	6.62024e-11			9.10732	1.35537e-05			7.55615	0
			7.7834	0			8.43683	0.11089			8.36048	6.17475e-42				3.56952	5.64646e-11			9.11906	1.16038e-05			7.56724	0
			7.79449	0			8.44778	0.107			8.37172	1.99163e-42				3.57526	4.81143e-11			9.13081	9.91556e-06			7.57833	0
			7.80559	0			8.45873	0.10321			8.38296	6.34188e-43				3.58099	4.09605e-11			9.14256	8.45662e-06			7.58942	0
			7.81668	0			8.46968	0.09951			8.39419	1.99335e-43				3.58673	3.48374e-11			9.1543	7.19829e-06			7.60052	0
			7.82777	0			8.48063	0.09589			8.40543	6.18361e-44				3.59247	2.96016e-11			9.16605	6.11513e-06			7.6227	0
			7.83605	0			8.49158	0.09236			8.41666	1.8929e-44				3.59821	2.51287e-11			9.17779	5.18459e-06			7.63379	0
			7.83886	0			8.50252	0.08892			8.4279	5.71714e-45				3.60395	2.13112e-11			9.18954	4.38678e-06			7.64489	0
			7.84995	0			8.51347	0.08557			8.43914	1.70344e-45				3.60969	1.80562e-11			9.20129	3.70417e-06			7.65598	0
			7.86105	0			8.52442	0.08231			8.45037	5.00614e-46				3.61543	1.52835e-11			9.21303	3.12131e-06			7.66707	0
			7.87214	0			8.53537	0.07913			8.46161	1.45092e-46				3.62117	1.2924e-11			9.22478	2.62467e-06			7.67816	0
			7.88323	0			8.54632	0.07603			8.47285	4.14647e-47				3.62691	1.0918e-11			9.23652	2.20238e-06			7.68925	0
			7.89432	0			8.55561	0.07347			8.48408	1.16826e-47				3.63265	9.2143e-12			9.24827	1.84408e-06			7.69211	0
			7.90542	0			8.55726	0.07302			8.49532	3.24456e-48				3.63839	7.76872e-12			9.26001	1.54073e-06			7.70035	0
			7.91651	0			8.56821	0.0701			8.50656	8.88094e-49				3.64413	6.54338e-12			9.27176	1.28446e-06			7.71144	0
			7.9276	0			8.57916	0.06725			8.51779	2.39539e-49				3.64987	5.50578e-12			9.28351	1.06845e-06			7.72253	0
			7.93869	0			8.59011	0.06449			8.52903	6.36552e-50				3.65561	4.62804e-12			9.29525	8.86766e-07			7.73362	0
			7.94978	0			8.60106	0.06181			8.54026	1.66633e-50				3.66135	3.88628e-12			9.307	7.34308e-07			7.74472	0
			7.96088	0			8.61201	0.05921			8.5515	4.29619e-51				3.66709	3.26007e-12			9.31874	6.06666e-07			7.75581	0
			7.97197	0			8.62295	0.05669			8.56274	1.09075e-51				3.67283	2.73195e-12			9.33049	5.00047e-07			7.7669	0
			7.97996	0			8.6339	0.05425			8.57397	2.72656e-52				3.67857	2.28702e-12			9.34224	4.11197e-07			7.77799	0
			7.98306	0			8.64485	0.05188			8.58521	6.70922e-53				3.68431	1.91257e-12			9.35398	3.37331e-07			7.78909	0
			7.99415	0			8.6558	0.04959			8.59645	1.62488e-53				3.69005	1.59775e-12			9.36573	2.76067e-07			7.80018	0
			8.00525	0			8.66675	0.04738			8.60768	3.87242e-54				3.69579	1.33335e-12			9.37747	2.2538e-07			7.81127	0
			8.01634	0			8.6777	0.04523			8.61892	9.07985e-55				3.70153	1.11152e-12			9.38922	1.83546e-07			7.82236	0
			8.02743	0			8.68864	0.04316			8.63016	2.09426e-55				3.70727	9.25618e-13			9.40096	1.49105e-07			7.83345	0
			8.03852	0			8.69951	0.04118			8.64139	4.75067e-56				3.71301	7.69981e-13			9.41271	1.20821e-07			7.83605	0
			8.04961	0			8.69959	0.04117			8.65263	1.05967e-56				3.71875	6.39825e-13			9.42446	9.76521e-08			7.84455	0
			8.06071	0			8.71054	0.03924			8.66386	2.3238e-57				3.72449	5.31096e-13			9.4362	7.87226e-08			7.85564	0
			8.0718	0			8.72149	0.03738			8.6751	5.00902e-58				3.73023	4.40363e-13			9.44795	6.32967e-08			7.86673	0
			8.08289	0			8.73244	0.03558			8.68634	1.06108e-58				3.73597	3.64732e-13			9.45969	5.07591e-08			7.87782	0
			8.09398	0			8.74338	0.03385			8.69757	2.20851e-59				3.74171	3.01758e-13			9.47144	4.0596e-08			7.88892	0
			8.10508	0			8.75433	0.03219			8.70881	4.51566e-60				3.74745	2.4938e-13			9.48318	3.238e-08			7.90001	0
			8.11617	0			8.76528	0.03059			8.72005	9.06828e-61				3.75319	2.05865e-13			9.49493	2.57561e-08			7.9111	0
			8.12385	0			8.77623	0.02905			8.73128	1.78823e-61				3.75893	1.69752e-13			9.50668	2.04304e-08			7.92219	0
			8.12726	0			8.78718	0.02757			8.74252	3.462e-62				3.76467	1.39817e-13			9.51842	1.61606e-08			7.93328	0
			8.13835	0			8.79813	0.02615			8.75376	6.57877e-63				3.77041	1.1503e-13			9.53017	1.27469e-08			7.94438	0
			8.14945	0			8.80907	0.02479			8.76499	1.22683e-63				3.77615	9.45295e-14			9.54191	1.00254e-08			7.95547	0
			8.16054	0			8.82002	0.02348			8.77623	2.2447e-64				3.78189	7.75937e-14			9.55366	7.86209e-09			7.96656	0
			8.17163	0			8.83097	0.02223			8.78746	4.02872e-65				3.78763	6.36186e-14			9.56541	6.14748e-09			7.97765	0
			8.18272	0			8.84192	0.02103			8.7987	7.09121e-66				3.79337	5.21001e-14			9.57715	4.79251e-09			7.97996	0
			8.19381	0			8.84343	0.02087			8.80994	1.22383e-66				3.79911	4.26174e-14			9.5889	3.72496e-09			7.98875	0
			8.20491	0			8.85287	0.01988			8.82117	2.07048e-67				3.80485	3.48197e-14			9.60064	2.8864e-09			7.99984	0
			8.216	0			8.86381	0.01878			8.83241	3.433e-68				3.81059	2.84153e-14			9.61239	2.22974e-09			8.01093	0
			8.22709	0			8.87476	0.01773			8.84365	5.5774e-69				3.81633	2.31613e-14			9.62413	1.7171e-09			8.02202	0
			8.23818	0			8.88571	0.01673			8.85488	8.87655e-70				3.82207	1.88562e-14			9.63588	1.31816e-09			8.03312	0
			8.24928	0			8.89666	0.01577			8.86612	1.3836e-70				3.82781	1.5333e-14			9.64763	1.00867e-09			8.04421	0
			8.26037	0			8.90761	0.01486			8.87736	2.11167e-71				3.83355	1.2453e-14			9.65937	7.69365e-10			8.0553	0
			8.26778	0			8.91856	0.01399			8.88859	3.15492e-72				3.83929	1.01017e-14			9.67112	5.84916e-10			8.06639	0
			8.27146	0			8.9295	0.01316			8.89983	4.61313e-73				3.84503	8.18433e-15			9.68286	4.43219e-10			8.07748	0
			8.28255	0			8.94045	0.01237			8.91106	6.59993e-74				3.85077	6.62277e-15			9.69461	3.34726e-10			8.08858	0
			8.29364	0			8.9514	0.01162			8.9223	9.23662e-75				3.85651	5.35253e-15			9.70635	2.51936e-10			8.09967	0
			8.30474	0			8.96235	0.01091			8.93354	1.26418e-75				3.86224	4.32055e-15			9.7181	1.88974e-10			8.11076	0
			8.31583	0			8.9733	0.01023			8.94477	1.69168e-76				3.86798	3.48319e-15			9.72985	1.41257e-10			8.12185	0
			8.32692	0			8.98425	0.00959			8.95601	2.21274e-77				3.87372	2.80459e-15			9.74159	1.05219e-10			8.12385	0
			8.33801	0			8.98733	0.00941			8.96725	2.82834e-78				3.87946	2.25534e-15			9.75334	7.8097e-11			8.13295	0
			8.34911	0			8.99519	0.00898			8.97848	3.53192e-79				3.8852	1.81135e-15			9.76508	5.77585e-11			8.14404	0
			8.4117	0			9.00614	0.0084			8.98972	4.30777e-80				3.89094	1.45291e-15			9.77683	4.25618e-11			8.15513	0
			8.55561	0			9.01709	0.00786			9.00096	5.13028e-81				3.89668	1.1639e-15			9.78858	3.12484e-11			8.16622	0
			8.69951	0			9.02804	0.00734			9.01219	5.96431e-82				3.90242	9.31175e-16			9.80032	2.2857e-11			8.17732	0
			8.84343	0			9.03899	0.00685			9.02343	6.76693e-83				3.90816	7.44016e-16			9.81207	1.66562e-11			8.18841	0
			8.98733	0			9.04993	0.00639			9.03466	7.49057e-84				3.9139	5.93697e-16			9.82381	1.20915e-11			8.1995	0
			9.13125	0			9.06088	0.00596			9.0459	8.08742e-85				3.91964	4.73125e-16			9.83556	8.74395e-12			8.21059	0
			9.20321	0			9.07183	0.00555			9.05714	8.51439e-86				3.92538	3.76541e-16			9.8473	6.29859e-12			8.22168	0
							9.08278	0.00516			9.06837	8.73821e-87				3.93112	2.99276e-16			9.85905	4.51925e-12			8.23278	0
							9.09373	0.0048			9.07961	8.73959e-88				3.93686	2.37547e-16			9.8708	3.22965e-12			8.24387	0
							9.10468	0.00446			9.09085	8.51596e-89				3.9426	1.88296e-16			9.88254	2.29874e-12			8.25496	0
							9.11562	0.00414			9.10208	8.08205e-90				3.94834	1.49055e-16			9.89429	1.62948e-12			8.26605	0
							9.12657	0.00384			9.11332	7.46836e-91				3.95408	1.17831e-16			9.90603	1.15031e-12			8.26778	0
							9.13125	0.00371			9.12456	6.7176e-92				3.95982	9.30202e-17			9.91778	8.08651e-13			8.27715	0
							9.13752	0.00355			9.13579	5.87971e-93				3.96556	7.33327e-17			9.92953	5.6607e-13			8.28824	0
							9.14847	0.00329			9.14703	5.0063e-94				3.9713	5.77319e-17			9.94127	3.94565e-13			8.4117	0
							9.15942	0.00304			9.15826	4.14535e-95				3.97704	4.53868e-17			9.95302	2.73832e-13			8.55561	0
							9.17036	0.00281			9.1695	3.33697e-96				3.98278	3.56315e-17			9.96476	1.89211e-13			8.69951	0
							9.18131	0.00259			9.18074	2.61067e-97				3.98852	2.79336e-17			9.97651	1.30161e-13			8.84343	0
							9.19226	0.00239			9.19197	1.98435e-98				3.99426	2.18677e-17			9.98825	8.91389e-14			8.98733	0
							9.20321	0.0022			9.20321	1.46492e-99				4	1.70947e-17			10	6.07687e-14			9.13125	0
