# Supplementary material for: Structural determinants for GPCR-mediated inhibition of TASK K2P channels by diacylglycerol and its dysfunction in disease
Source: EMBO J. 2026 Feb 25;45(7):2400–12. doi: 10.1038/s44318-026-00710-6 (PMC13043741; doi:10.1038/s44318-026-00710-6)
Supplement: Supplementary file 8 — Source data Fig. 5 [file 44318_2026_710_MOESM8_ESM.zip]

Archive with 13 entries (6 files):
- Figure 5/
- Figure 5/Panel A/
- Figure 5/Panel A/5A.pdb
- Figure 5/Panel B/
- Figure 5/Panel B/5B.xlsx
- Figure 5/Panel C/
- Figure 5/Panel C/5C.svg
- Figure 5/Panel D/
- Figure 5/Panel D/5D.xlsx
- Figure 5/Panel E/
- Figure 5/Panel E/5E.svg
- Figure 5/Panel F/
- Figure 5/Panel F/5F.xlsx
