# Supplementary material for: Structural determinants for GPCR-mediated inhibition of TASK K2P channels by diacylglycerol and its dysfunction in disease
Source: EMBO J. 2026 Feb 25;45(7):2400–12. doi: 10.1038/s44318-026-00710-6 (PMC13043741; doi:10.1038/s44318-026-00710-6)
Supplement: Supplementary file 8 — Source data Fig. 5 [file 44318_2026_710_MOESM8_ESM.zip › Figure 5/Panel A/5A.pdb]

ATOM      1  N   MET     1      37.360  27.730  48.030  0.00  0.00           N  
ATOM      2  N   MET     1      62.400  71.720  47.620  0.00  0.00           N  
ATOM      3  CA  MET     1      37.240  29.140  48.700  0.00  0.00           C  
ATOM      4  CA  MET     1      62.230  70.520  48.450  0.00  0.00           C  
ATOM      5  C   MET     1      38.030  30.210  47.980  0.00  0.00           C  
ATOM      6  C   MET     1      61.270  69.520  47.840  0.00  0.00           C  
ATOM      7  O   MET     1      38.810  30.000  47.090  0.00  0.00           O  
ATOM      8  O   MET     1      60.350  69.900  47.160  0.00  0.00           O  
ATOM      9  CB  MET     1      37.590  29.100  50.210  0.00  0.00           C  
ATOM     10  CB  MET     1      61.880  70.920  49.920  0.00  0.00           C  
ATOM     11  CG  MET     1      36.440  29.590  51.130  0.00  0.00           C  
ATOM     12  CG  MET     1      61.800  69.900  51.110  0.00  0.00           C  
ATOM     13  SD  MET     1      37.010  29.990  52.780  0.00  0.00           S  
ATOM     14  SD  MET     1      61.740  70.930  52.670  0.00  0.00           S  
ATOM     15  CE  MET     1      37.430  28.360  53.360  0.00  0.00           C  
ATOM     16  CE  MET     1      62.300  69.790  53.930  0.00  0.00           C  
ATOM     17  H   MET     1      38.260  27.290  48.290  0.00  0.00           H  
ATOM     18  H   MET     1      61.490  72.220  47.560  0.00  0.00           H  
ATOM     19  HA  MET     1      36.180  29.350  48.610  0.00  0.00           H  
ATOM     20  HA  MET     1      63.190  70.040  48.580  0.00  0.00           H  
ATOM     21  HB2 MET     1      37.780  28.050  50.520  0.00  0.00           H  
ATOM     22  HB2 MET     1      62.750  71.540  50.210  0.00  0.00           H  
ATOM     23  HB3 MET     1      38.550  29.610  50.420  0.00  0.00           H  
ATOM     24  HB3 MET     1      61.000  71.600  49.900  0.00  0.00           H  
ATOM     25  HG2 MET     1      35.990  30.560  50.820  0.00  0.00           H  
ATOM     26  HG2 MET     1      60.920  69.250  50.980  0.00  0.00           H  
ATOM     27  HG3 MET     1      35.670  28.790  51.230  0.00  0.00           H  
ATOM     28  HG3 MET     1      62.720  69.280  51.050  0.00  0.00           H  
ATOM     29  HE1 MET     1      38.190  28.000  52.630  0.00  0.00           H  
ATOM     30  HE1 MET     1      63.360  69.490  53.760  0.00  0.00           H  
ATOM     31  HE2 MET     1      36.480  27.790  53.350  0.00  0.00           H  
ATOM     32  HE2 MET     1      61.700  68.860  53.950  0.00  0.00           H  
ATOM     33  HE3 MET     1      37.840  28.410  54.390  0.00  0.00           H  
ATOM     34  HE3 MET     1      62.230  70.230  54.950  0.00  0.00           H  
ATOM     35  H2  MET     1      37.260  27.770  47.000  0.00  0.00           H  
ATOM     36  H2  MET     1      62.780  71.520  46.670  0.00  0.00           H  
ATOM     37  H3  MET     1      36.680  27.050  48.440  0.00  0.00           H  
ATOM     38  H3  MET     1      62.980  72.410  48.130  0.00  0.00           H  
ATOM     39  N   LYS     2      37.880  31.520  48.320  0.00  0.00           N  
ATOM     40  N   LYS     2      61.320  68.220  48.110  0.00  0.00           N  
ATOM     41  CA  LYS     2      38.820  32.550  47.840  0.00  0.00           C  
ATOM     42  CA  LYS     2      60.370  67.210  47.560  0.00  0.00           C  
ATOM     43  C   LYS     2      40.130  32.520  48.590  0.00  0.00           C  
ATOM     44  C   LYS     2      59.150  67.080  48.390  0.00  0.00           C  
ATOM     45  O   LYS     2      40.240  32.170  49.760  0.00  0.00           O  
ATOM     46  O   LYS     2      59.140  67.220  49.600  0.00  0.00           O  
ATOM     47  CB  LYS     2      38.200  33.990  47.930  0.00  0.00           C  
ATOM     48  CB  LYS     2      61.120  65.870  47.380  0.00  0.00           C  
ATOM     49  CG  LYS     2      37.080  34.190  46.960  0.00  0.00           C  
ATOM     50  CG  LYS     2      61.920  65.820  46.140  0.00  0.00           C  
ATOM     51  CD  LYS     2      37.500  34.250  45.480  0.00  0.00           C  
ATOM     52  CD  LYS     2      62.780  64.530  46.110  0.00  0.00           C  
ATOM     53  CE  LYS     2      38.590  35.350  45.190  0.00  0.00           C  
ATOM     54  CE  LYS     2      63.690  64.290  44.890  0.00  0.00           C  
ATOM     55  NZ  LYS     2      38.820  35.370  43.710  0.00  0.00           N1+
ATOM     56  NZ  LYS     2      62.810  63.940  43.710  0.00  0.00           N1+
ATOM     57  H   LYS     2      37.100  31.860  48.850  0.00  0.00           H  
ATOM     58  H   LYS     2      62.170  67.970  48.580  0.00  0.00           H  
ATOM     59  HA  LYS     2      39.120  32.350  46.820  0.00  0.00           H  
ATOM     60  HA  LYS     2      60.090  67.460  46.550  0.00  0.00           H  
ATOM     61  HB2 LYS     2      37.840  34.050  48.970  0.00  0.00           H  
ATOM     62  HB2 LYS     2      61.740  65.750  48.300  0.00  0.00           H  
ATOM     63  HB3 LYS     2      38.950  34.810  47.870  0.00  0.00           H  
ATOM     64  HB3 LYS     2      60.430  65.000  47.320  0.00  0.00           H  
ATOM     65  HG2 LYS     2      36.330  33.370  47.040  0.00  0.00           H  
ATOM     66  HG2 LYS     2      61.340  65.730  45.200  0.00  0.00           H  
ATOM     67  HG3 LYS     2      36.540  35.150  47.100  0.00  0.00           H  
ATOM     68  HG3 LYS     2      62.530  66.740  46.020  0.00  0.00           H  
ATOM     69  HD2 LYS     2      37.960  33.290  45.170  0.00  0.00           H  
ATOM     70  HD2 LYS     2      63.300  64.680  47.080  0.00  0.00           H  
ATOM     71  HD3 LYS     2      36.570  34.440  44.910  0.00  0.00           H  
ATOM     72  HD3 LYS     2      62.210  63.590  46.200  0.00  0.00           H  
ATOM     73  HE2 LYS     2      38.260  36.370  45.460  0.00  0.00           H  
ATOM     74  HE2 LYS     2      64.290  65.190  44.660  0.00  0.00           H  
ATOM     75  HE3 LYS     2      39.600  35.190  45.630  0.00  0.00           H  
ATOM     76  HE3 LYS     2      64.440  63.470  44.940  0.00  0.00           H  
ATOM     77  HZ1 LYS     2      39.280  34.490  43.420  0.00  0.00           H  
ATOM     78  HZ1 LYS     2      62.070  63.230  43.900  0.00  0.00           H  
ATOM     79  HZ2 LYS     2      39.410  36.170  43.410  0.00  0.00           H  
ATOM     80  HZ2 LYS     2      63.360  63.570  42.900  0.00  0.00           H  
ATOM     81  HZ3 LYS     2      37.880  35.560  43.310  0.00  0.00           H  
ATOM     82  HZ3 LYS     2      62.340  64.730  43.220  0.00  0.00           H  
ATOM     83  N   ARG     3      41.230  32.980  47.900  0.00  0.00           N  
ATOM     84  N   ARG     3      58.010  66.770  47.760  0.00  0.00           N  
ATOM     85  CA  ARG     3      42.580  33.190  48.480  0.00  0.00           C  
ATOM     86  CA  ARG     3      56.710  66.460  48.450  0.00  0.00           C  
ATOM     87  C   ARG     3      42.630  34.100  49.650  0.00  0.00           C  
ATOM     88  C   ARG     3      56.710  65.480  49.660  0.00  0.00           C  
ATOM     89  O   ARG     3      43.310  33.850  50.630  0.00  0.00           O  
ATOM     90  O   ARG     3      56.220  65.830  50.700  0.00  0.00           O  
ATOM     91  CB  ARG     3      43.650  33.740  47.500  0.00  0.00           C  
ATOM     92  CB  ARG     3      55.620  66.020  47.460  0.00  0.00           C  
ATOM     93  CG  ARG     3      44.030  32.610  46.500  0.00  0.00           C  
ATOM     94  CG  ARG     3      54.230  65.750  48.160  0.00  0.00           C  
ATOM     95  CD  ARG     3      44.670  31.360  47.090  0.00  0.00           C  
ATOM     96  CD  ARG     3      53.020  65.950  47.310  0.00  0.00           C  
ATOM     97  NE  ARG     3      45.120  30.610  45.870  0.00  0.00           N  
ATOM     98  NE  ARG     3      52.750  64.660  46.570  0.00  0.00           N  
ATOM     99  CZ  ARG     3      46.120  29.800  45.990  0.00  0.00           C  
ATOM    100  CZ  ARG     3      51.980  64.600  45.440  0.00  0.00           C  
ATOM    101  NH1 ARG     3      46.510  29.220  47.110  0.00  0.00           N1+
ATOM    102  NH1 ARG     3      51.090  65.490  45.080  0.00  0.00           N1+
ATOM    103  NH2 ARG     3      46.980  29.520  45.050  0.00  0.00           N  
ATOM    104  NH2 ARG     3      52.110  63.410  44.780  0.00  0.00           N  
ATOM    105  H   ARG     3      41.210  33.140  46.910  0.00  0.00           H  
ATOM    106  H   ARG     3      57.970  66.910  46.780  0.00  0.00           H  
ATOM    107  HA  ARG     3      42.840  32.270  48.980  0.00  0.00           H  
ATOM    108  HA  ARG     3      56.360  67.410  48.810  0.00  0.00           H  
ATOM    109  HB2 ARG     3      43.390  34.640  46.910  0.00  0.00           H  
ATOM    110  HB2 ARG     3      55.400  66.730  46.630  0.00  0.00           H  
ATOM    111  HB3 ARG     3      44.570  33.900  48.090  0.00  0.00           H  
ATOM    112  HB3 ARG     3      56.030  65.140  46.910  0.00  0.00           H  
ATOM    113  HG2 ARG     3      43.160  32.310  45.880  0.00  0.00           H  
ATOM    114  HG2 ARG     3      54.330  64.770  48.670  0.00  0.00           H  
ATOM    115  HG3 ARG     3      44.830  33.050  45.870  0.00  0.00           H  
ATOM    116  HG3 ARG     3      54.240  66.570  48.920  0.00  0.00           H  
ATOM    117  HD2 ARG     3      45.560  31.590  47.710  0.00  0.00           H  
ATOM    118  HD2 ARG     3      52.170  66.250  47.970  0.00  0.00           H  
ATOM    119  HD3 ARG     3      43.950  30.800  47.730  0.00  0.00           H  
ATOM    120  HD3 ARG     3      53.320  66.620  46.480  0.00  0.00           H  
ATOM    121  HE  ARG     3      45.080  31.130  45.020  0.00  0.00           H  
ATOM    122  HE  ARG     3      53.410  63.920  46.710  0.00  0.00           H  
ATOM    123 HH11 ARG     3      45.740  29.010  47.710  0.00  0.00           H  
ATOM    124 HH11 ARG     3      51.120  66.390  45.510  0.00  0.00           H  
ATOM    125 HH12 ARG     3      47.220  28.530  46.970  0.00  0.00           H  
ATOM    126 HH12 ARG     3      50.420  65.150  44.430  0.00  0.00           H  
ATOM    127 HH21 ARG     3      46.840  29.870  44.120  0.00  0.00           H  
ATOM    128 HH21 ARG     3      52.580  62.640  45.200  0.00  0.00           H  
ATOM    129 HH22 ARG     3      47.810  29.060  45.380  0.00  0.00           H  
ATOM    130 HH22 ARG     3      51.500  63.270  44.000  0.00  0.00           H  
ATOM    131  N   GLN     4      42.030  35.260  49.550  0.00  0.00           N  
ATOM    132  N   GLN     4      57.520  64.320  49.580  0.00  0.00           N  
ATOM    133  CA  GLN     4      41.860  36.250  50.580  0.00  0.00           C  
ATOM    134  CA  GLN     4      57.780  63.350  50.630  0.00  0.00           C  
ATOM    135  C   GLN     4      41.220  35.690  51.880  0.00  0.00           C  
ATOM    136  C   GLN     4      58.470  63.940  51.920  0.00  0.00           C  
ATOM    137  O   GLN     4      41.650  35.920  52.980  0.00  0.00           O  
ATOM    138  O   GLN     4      58.150  63.580  53.030  0.00  0.00           O  
ATOM    139  CB  GLN     4      40.840  37.440  50.110  0.00  0.00           C  
ATOM    140  CB  GLN     4      58.780  62.190  50.190  0.00  0.00           C  
ATOM    141  CG  GLN     4      41.190  38.390  48.940  0.00  0.00           C  
ATOM    142  CG  GLN     4      58.520  61.500  48.820  0.00  0.00           C  
ATOM    143  CD  GLN     4      40.730  37.800  47.600  0.00  0.00           C  
ATOM    144  CD  GLN     4      59.090  62.200  47.550  0.00  0.00           C  
ATOM    145  NE2 GLN     4      39.730  38.430  46.910  0.00  0.00           N  
ATOM    146  NE2 GLN     4      59.950  61.600  46.780  0.00  0.00           N  
ATOM    147  OE1 GLN     4      41.350  36.820  47.120  0.00  0.00           O  
ATOM    148  OE1 GLN     4      58.630  63.300  47.220  0.00  0.00           O  
ATOM    149  H   GLN     4      41.610  35.550  48.700  0.00  0.00           H  
ATOM    150  H   GLN     4      58.080  64.130  48.780  0.00  0.00           H  
ATOM    151  HA  GLN     4      42.860  36.660  50.590  0.00  0.00           H  
ATOM    152  HA  GLN     4      56.840  62.980  51.000  0.00  0.00           H  
ATOM    153  HB2 GLN     4      39.820  37.010  50.020  0.00  0.00           H  
ATOM    154  HB2 GLN     4      59.800  62.620  50.110  0.00  0.00           H  
ATOM    155  HB3 GLN     4      40.860  38.120  50.990  0.00  0.00           H  
ATOM    156  HB3 GLN     4      58.820  61.410  50.980  0.00  0.00           H  
ATOM    157  HG2 GLN     4      40.710  39.360  49.200  0.00  0.00           H  
ATOM    158  HG2 GLN     4      58.900  60.450  48.810  0.00  0.00           H  
ATOM    159  HG3 GLN     4      42.300  38.490  48.910  0.00  0.00           H  
ATOM    160  HG3 GLN     4      57.410  61.470  48.760  0.00  0.00           H  
ATOM    161 HE21 GLN     4      39.650  38.320  45.920  0.00  0.00           H  
ATOM    162 HE21 GLN     4      60.290  62.070  45.960  0.00  0.00           H  
ATOM    163 HE22 GLN     4      39.060  39.070  47.290  0.00  0.00           H  
ATOM    164 HE22 GLN     4      60.380  60.740  47.080  0.00  0.00           H  
ATOM    165  N   ASN     5      40.180  34.930  51.740  0.00  0.00           N  
ATOM    166  N   ASN     5      59.380  64.920  51.700  0.00  0.00           N  
ATOM    167  CA  ASN     5      39.410  34.260  52.870  0.00  0.00           C  
ATOM    168  CA  ASN     5      60.050  65.540  52.750  0.00  0.00           C  
ATOM    169  C   ASN     5      40.150  33.070  53.490  0.00  0.00           C  
ATOM    170  C   ASN     5      59.220  66.610  53.350  0.00  0.00           C  
ATOM    171  O   ASN     5      40.210  32.940  54.700  0.00  0.00           O  
ATOM    172  O   ASN     5      59.370  66.830  54.550  0.00  0.00           O  
ATOM    173  CB  ASN     5      37.970  33.840  52.480  0.00  0.00           C  
ATOM    174  CB  ASN     5      61.340  66.180  52.210  0.00  0.00           C  
ATOM    175  CG  ASN     5      37.110  35.060  52.160  0.00  0.00           C  
ATOM    176  CG  ASN     5      62.330  65.120  51.760  0.00  0.00           C  
ATOM    177  ND2 ASN     5      35.860  34.800  51.820  0.00  0.00           N  
ATOM    178  ND2 ASN     5      63.290  65.460  50.860  0.00  0.00           N  
ATOM    179  OD1 ASN     5      37.500  36.210  52.150  0.00  0.00           O  
ATOM    180  OD1 ASN     5      62.210  63.960  52.150  0.00  0.00           O  
ATOM    181  H   ASN     5      39.870  34.790  50.800  0.00  0.00           H  
ATOM    182  H   ASN     5      59.580  65.220  50.770  0.00  0.00           H  
ATOM    183  HA  ASN     5      39.260  34.900  53.720  0.00  0.00           H  
ATOM    184  HA  ASN     5      60.350  64.890  53.550  0.00  0.00           H  
ATOM    185  HB2 ASN     5      38.160  33.150  51.630  0.00  0.00           H  
ATOM    186  HB2 ASN     5      61.150  66.900  51.380  0.00  0.00           H  
ATOM    187  HB3 ASN     5      37.480  33.300  53.310  0.00  0.00           H  
ATOM    188  HB3 ASN     5      61.750  66.780  53.040  0.00  0.00           H  
ATOM    189 HD21 ASN     5      35.240  35.430  51.350  0.00  0.00           H  
ATOM    190 HD21 ASN     5      63.990  64.800  50.580  0.00  0.00           H  
ATOM    191 HD22 ASN     5      35.630  33.840  51.680  0.00  0.00           H  
ATOM    192 HD22 ASN     5      63.590  66.410  50.840  0.00  0.00           H  
ATOM    193  N   VAL     6      40.870  32.210  52.740  0.00  0.00           N  
ATOM    194  N   VAL     6      58.420  67.310  52.590  0.00  0.00           N  
ATOM    195  CA  VAL     6      41.840  31.160  53.250  0.00  0.00           C  
ATOM    196  CA  VAL     6      57.610  68.390  53.040  0.00  0.00           C  
ATOM    197  C   VAL     6      43.070  31.820  53.960  0.00  0.00           C  
ATOM    198  C   VAL     6      56.550  67.920  53.950  0.00  0.00           C  
ATOM    199  O   VAL     6      43.410  31.470  55.100  0.00  0.00           O  
ATOM    200  O   VAL     6      56.290  68.440  55.070  0.00  0.00           O  
ATOM    201  CB  VAL     6      42.330  30.230  52.140  0.00  0.00           C  
ATOM    202  CB  VAL     6      57.020  69.230  51.880  0.00  0.00           C  
ATOM    203  CG1 VAL     6      43.280  29.180  52.690  0.00  0.00           C  
ATOM    204  CG1 VAL     6      56.070  70.300  52.510  0.00  0.00           C  
ATOM    205  CG2 VAL     6      41.140  29.410  51.630  0.00  0.00           C  
ATOM    206  CG2 VAL     6      58.150  70.080  51.210  0.00  0.00           C  
ATOM    207  H   VAL     6      40.870  32.170  51.750  0.00  0.00           H  
ATOM    208  H   VAL     6      58.400  67.050  51.620  0.00  0.00           H  
ATOM    209  HA  VAL     6      41.320  30.450  53.880  0.00  0.00           H  
ATOM    210  HA  VAL     6      58.210  68.960  53.730  0.00  0.00           H  
ATOM    211  HB  VAL     6      42.770  30.910  51.380  0.00  0.00           H  
ATOM    212  HB  VAL     6      56.530  68.550  51.160  0.00  0.00           H  
ATOM    213 HG11 VAL     6      43.760  28.620  51.850  0.00  0.00           H  
ATOM    214 HG11 VAL     6      55.240  69.690  52.910  0.00  0.00           H  
ATOM    215 HG12 VAL     6      42.750  28.440  53.310  0.00  0.00           H  
ATOM    216 HG12 VAL     6      55.760  70.930  51.650  0.00  0.00           H  
ATOM    217 HG13 VAL     6      44.130  29.580  53.290  0.00  0.00           H  
ATOM    218 HG13 VAL     6      56.480  70.920  53.340  0.00  0.00           H  
ATOM    219 HG21 VAL     6      41.340  28.930  50.640  0.00  0.00           H  
ATOM    220 HG21 VAL     6      57.740  70.980  50.710  0.00  0.00           H  
ATOM    221 HG22 VAL     6      40.200  30.010  51.570  0.00  0.00           H  
ATOM    222 HG22 VAL     6      58.710  69.460  50.480  0.00  0.00           H  
ATOM    223 HG23 VAL     6      40.920  28.570  52.320  0.00  0.00           H  
ATOM    224 HG23 VAL     6      58.820  70.450  52.020  0.00  0.00           H  
ATOM    225  N   ARG     7      43.610  32.880  53.380  0.00  0.00           N  
ATOM    226  N   ARG     7      55.880  66.770  53.610  0.00  0.00           N  
ATOM    227  CA  ARG     7      44.650  33.690  54.030  0.00  0.00           C  
ATOM    228  CA  ARG     7      54.820  66.270  54.480  0.00  0.00           C  
ATOM    229  C   ARG     7      44.190  34.300  55.330  0.00  0.00           C  
ATOM    230  C   ARG     7      55.430  65.800  55.760  0.00  0.00           C  
ATOM    231  O   ARG     7      44.890  34.180  56.300  0.00  0.00           O  
ATOM    232  O   ARG     7      54.870  66.000  56.850  0.00  0.00           O  
ATOM    233  CB  ARG     7      45.120  34.810  53.050  0.00  0.00           C  
ATOM    234  CB  ARG     7      53.920  65.190  53.860  0.00  0.00           C  
ATOM    235  CG  ARG     7      46.160  35.700  53.690  0.00  0.00           C  
ATOM    236  CG  ARG     7      54.530  63.890  53.260  0.00  0.00           C  
ATOM    237  CD  ARG     7      46.990  36.590  52.800  0.00  0.00           C  
ATOM    238  CD  ARG     7      53.460  62.820  52.930  0.00  0.00           C  
ATOM    239  NE  ARG     7      47.180  36.000  51.420  0.00  0.00           N  
ATOM    240  NE  ARG     7      52.780  63.280  51.650  0.00  0.00           N  
ATOM    241  CZ  ARG     7      46.770  36.440  50.280  0.00  0.00           C  
ATOM    242  CZ  ARG     7      52.970  62.850  50.420  0.00  0.00           C  
ATOM    243  NH1 ARG     7      45.830  37.310  50.050  0.00  0.00           N1+
ATOM    244  NH1 ARG     7      53.880  61.980  50.220  0.00  0.00           N1+
ATOM    245  NH2 ARG     7      47.230  35.990  49.140  0.00  0.00           N  
ATOM    246  NH2 ARG     7      52.190  63.310  49.500  0.00  0.00           N  
ATOM    247  H   ARG     7      43.290  33.190  52.490  0.00  0.00           H  
ATOM    248  H   ARG     7      55.900  66.360  52.700  0.00  0.00           H  
ATOM    249  HA  ARG     7      45.460  33.060  54.360  0.00  0.00           H  
ATOM    250  HA  ARG     7      54.130  67.040  54.810  0.00  0.00           H  
ATOM    251  HB2 ARG     7      45.550  34.230  52.200  0.00  0.00           H  
ATOM    252  HB2 ARG     7      53.180  65.000  54.670  0.00  0.00           H  
ATOM    253  HB3 ARG     7      44.210  35.400  52.810  0.00  0.00           H  
ATOM    254  HB3 ARG     7      53.220  65.590  53.100  0.00  0.00           H  
ATOM    255  HG2 ARG     7      45.560  36.300  54.400  0.00  0.00           H  
ATOM    256  HG2 ARG     7      55.220  64.140  52.430  0.00  0.00           H  
ATOM    257  HG3 ARG     7      46.900  35.100  54.270  0.00  0.00           H  
ATOM    258  HG3 ARG     7      55.140  63.540  54.130  0.00  0.00           H  
ATOM    259  HD2 ARG     7      46.600  37.630  52.730  0.00  0.00           H  
ATOM    260  HD2 ARG     7      53.990  61.850  52.840  0.00  0.00           H  
ATOM    261  HD3 ARG     7      47.990  36.730  53.260  0.00  0.00           H  
ATOM    262  HD3 ARG     7      52.670  62.640  53.700  0.00  0.00           H  
ATOM    263  HE  ARG     7      47.790  35.210  51.340  0.00  0.00           H  
ATOM    264  HE  ARG     7      52.150  64.060  51.760  0.00  0.00           H  
ATOM    265 HH11 ARG     7      45.150  37.740  50.640  0.00  0.00           H  
ATOM    266 HH11 ARG     7      54.490  61.800  51.000  0.00  0.00           H  
ATOM    267 HH12 ARG     7      45.710  37.420  49.060  0.00  0.00           H  
ATOM    268 HH12 ARG     7      54.050  61.850  49.250  0.00  0.00           H  
ATOM    269 HH21 ARG     7      48.130  35.560  49.090  0.00  0.00           H  
ATOM    270 HH21 ARG     7      51.530  64.050  49.610  0.00  0.00           H  
ATOM    271 HH22 ARG     7      46.850  36.480  48.350  0.00  0.00           H  
ATOM    272 HH22 ARG     7      52.480  62.920  48.630  0.00  0.00           H  
ATOM    273  N   THR     8      42.980  34.850  55.370  0.00  0.00           N  
ATOM    274  N   THR     8      56.600  65.150  55.680  0.00  0.00           N  
ATOM    275  CA  THR     8      42.430  35.420  56.610  0.00  0.00           C  
ATOM    276  CA  THR     8      57.250  64.490  56.790  0.00  0.00           C  
ATOM    277  C   THR     8      41.880  34.480  57.650  0.00  0.00           C  
ATOM    278  C   THR     8      57.730  65.510  57.880  0.00  0.00           C  
ATOM    279  O   THR     8      41.780  34.810  58.820  0.00  0.00           O  
ATOM    280  O   THR     8      57.380  65.350  59.040  0.00  0.00           O  
ATOM    281  CB  THR     8      41.340  36.380  56.210  0.00  0.00           C  
ATOM    282  CB  THR     8      58.410  63.550  56.400  0.00  0.00           C  
ATOM    283  CG2 THR     8      40.740  37.100  57.460  0.00  0.00           C  
ATOM    284  CG2 THR     8      58.890  62.720  57.590  0.00  0.00           C  
ATOM    285  OG1 THR     8      41.900  37.390  55.360  0.00  0.00           O  
ATOM    286  OG1 THR     8      57.860  62.540  55.560  0.00  0.00           O  
ATOM    287  H   THR     8      42.410  35.040  54.570  0.00  0.00           H  
ATOM    288  H   THR     8      57.140  65.170  54.840  0.00  0.00           H  
ATOM    289  HA  THR     8      43.290  35.850  57.100  0.00  0.00           H  
ATOM    290  HA  THR     8      56.440  63.950  57.250  0.00  0.00           H  
ATOM    291  HB  THR     8      40.550  35.910  55.590  0.00  0.00           H  
ATOM    292  HB  THR     8      59.130  64.210  55.860  0.00  0.00           H  
ATOM    293  HG1 THR     8      42.010  36.950  54.510  0.00  0.00           H  
ATOM    294  HG1 THR     8      57.680  62.940  54.710  0.00  0.00           H  
ATOM    295 HG21 THR     8      41.480  37.590  58.130  0.00  0.00           H  
ATOM    296 HG21 THR     8      59.360  63.390  58.340  0.00  0.00           H  
ATOM    297 HG22 THR     8      40.160  36.360  58.050  0.00  0.00           H  
ATOM    298 HG22 THR     8      59.570  61.900  57.270  0.00  0.00           H  
ATOM    299 HG23 THR     8      39.980  37.830  57.100  0.00  0.00           H  
ATOM    300 HG23 THR     8      58.000  62.280  58.080  0.00  0.00           H  
ATOM    301  N   LEU     9      41.360  33.260  57.170  0.00  0.00           N  
ATOM    302  N   LEU     9      58.330  66.660  57.420  0.00  0.00           N  
ATOM    303  CA  LEU     9      40.830  32.240  58.040  0.00  0.00           C  
ATOM    304  CA  LEU     9      58.530  67.790  58.260  0.00  0.00           C  
ATOM    305  C   LEU     9      41.920  31.460  58.780  0.00  0.00           C  
ATOM    306  C   LEU     9      57.230  68.340  58.880  0.00  0.00           C  
ATOM    307  O   LEU     9      41.900  31.160  60.000  0.00  0.00           O  
ATOM    308  O   LEU     9      57.120  68.550  60.080  0.00  0.00           O  
ATOM    309  CB  LEU     9      40.080  31.190  57.120  0.00  0.00           C  
ATOM    310  CB  LEU     9      59.230  68.870  57.360  0.00  0.00           C  
ATOM    311  CG  LEU     9      39.670  29.860  57.830  0.00  0.00           C  
ATOM    312  CG  LEU     9      59.450  70.250  57.860  0.00  0.00           C  
ATOM    313  CD1 LEU     9      38.800  30.140  59.150  0.00  0.00           C  
ATOM    314  CD1 LEU     9      60.060  70.230  59.230  0.00  0.00           C  
ATOM    315  CD2 LEU     9      38.820  28.990  56.860  0.00  0.00           C  
ATOM    316  CD2 LEU     9      60.310  71.090  56.920  0.00  0.00           C  
ATOM    317  H   LEU     9      41.300  33.150  56.180  0.00  0.00           H  
ATOM    318  H   LEU     9      58.520  66.800  56.450  0.00  0.00           H  
ATOM    319  HA  LEU     9      40.210  32.630  58.830  0.00  0.00           H  
ATOM    320  HA  LEU     9      59.150  67.430  59.070  0.00  0.00           H  
ATOM    321  HB2 LEU     9      39.150  31.770  56.940  0.00  0.00           H  
ATOM    322  HB2 LEU     9      60.250  68.470  57.220  0.00  0.00           H  
ATOM    323  HB3 LEU     9      40.480  31.030  56.090  0.00  0.00           H  
ATOM    324  HB3 LEU     9      58.690  68.900  56.390  0.00  0.00           H  
ATOM    325  HG  LEU     9      40.570  29.270  58.080  0.00  0.00           H  
ATOM    326  HG  LEU     9      58.460  70.760  57.910  0.00  0.00           H  
ATOM    327 HD11 LEU     9      38.400  29.210  59.610  0.00  0.00           H  
ATOM    328 HD11 LEU     9      60.130  71.280  59.580  0.00  0.00           H  
ATOM    329 HD12 LEU     9      37.930  30.790  58.950  0.00  0.00           H  
ATOM    330 HD12 LEU     9      61.010  69.650  59.290  0.00  0.00           H  
ATOM    331 HD13 LEU     9      39.490  30.560  59.920  0.00  0.00           H  
ATOM    332 HD13 LEU     9      59.450  69.690  59.990  0.00  0.00           H  
ATOM    333 HD21 LEU     9      39.320  28.970  55.870  0.00  0.00           H  
ATOM    334 HD21 LEU     9      60.680  72.020  57.390  0.00  0.00           H  
ATOM    335 HD22 LEU     9      37.900  29.600  56.690  0.00  0.00           H  
ATOM    336 HD22 LEU     9      59.690  71.250  56.010  0.00  0.00           H  
ATOM    337 HD23 LEU     9      38.710  28.010  57.360  0.00  0.00           H  
ATOM    338 HD23 LEU     9      61.280  70.570  56.720  0.00  0.00           H  
ATOM    339  N   ALA    10      43.080  31.290  58.010  0.00  0.00           N  
ATOM    340  N   ALA    10      56.200  68.590  58.050  0.00  0.00           N  
ATOM    341  CA  ALA    10      44.260  30.710  58.490  0.00  0.00           C  
ATOM    342  CA  ALA    10      54.890  69.070  58.520  0.00  0.00           C  
ATOM    343  C   ALA    10      44.950  31.600  59.610  0.00  0.00           C  
ATOM    344  C   ALA    10      54.120  68.130  59.530  0.00  0.00           C  
ATOM    345  O   ALA    10      45.500  31.140  60.600  0.00  0.00           O  
ATOM    346  O   ALA    10      53.670  68.690  60.480  0.00  0.00           O  
ATOM    347  CB  ALA    10      45.190  30.490  57.270  0.00  0.00           C  
ATOM    348  CB  ALA    10      54.010  69.350  57.300  0.00  0.00           C  
ATOM    349  H   ALA    10      43.020  31.480  57.030  0.00  0.00           H  
ATOM    350  H   ALA    10      56.240  68.410  57.070  0.00  0.00           H  
ATOM    351  HA  ALA    10      44.170  29.750  58.980  0.00  0.00           H  
ATOM    352  HA  ALA    10      55.080  69.990  59.050  0.00  0.00           H  
ATOM    353  HB1 ALA    10      45.410  31.380  56.630  0.00  0.00           H  
ATOM    354  HB1 ALA    10      53.990  68.390  56.750  0.00  0.00           H  
ATOM    355  HB2 ALA    10      44.850  29.650  56.620  0.00  0.00           H  
ATOM    356  HB2 ALA    10      54.530  70.070  56.630  0.00  0.00           H  
ATOM    357  HB3 ALA    10      46.180  30.130  57.630  0.00  0.00           H  
ATOM    358  HB3 ALA    10      53.000  69.730  57.560  0.00  0.00           H  
ATOM    359  N   LEU    11      45.070  32.920  59.330  0.00  0.00           N  
ATOM    360  N   LEU    11      54.130  66.780  59.370  0.00  0.00           N  
ATOM    361  CA  LEU    11      45.430  33.950  60.330  0.00  0.00           C  
ATOM    362  CA  LEU    11      53.800  65.810  60.360  0.00  0.00           C  
ATOM    363  C   LEU    11      44.730  33.840  61.670  0.00  0.00           C  
ATOM    364  C   LEU    11      54.710  65.830  61.530  0.00  0.00           C  
ATOM    365  O   LEU    11      45.440  33.730  62.720  0.00  0.00           O  
ATOM    366  O   LEU    11      54.270  65.880  62.640  0.00  0.00           O  
ATOM    367  CB  LEU    11      45.210  35.360  59.820  0.00  0.00           C  
ATOM    368  CB  LEU    11      53.930  64.440  59.590  0.00  0.00           C  
ATOM    369  CG  LEU    11      46.370  35.870  58.900  0.00  0.00           C  
ATOM    370  CG  LEU    11      52.870  64.190  58.550  0.00  0.00           C  
ATOM    371  CD1 LEU    11      46.030  36.890  57.880  0.00  0.00           C  
ATOM    372  CD1 LEU    11      52.900  62.780  57.870  0.00  0.00           C  
ATOM    373  CD2 LEU    11      47.590  36.290  59.690  0.00  0.00           C  
ATOM    374  CD2 LEU    11      51.460  64.530  59.060  0.00  0.00           C  
ATOM    375  H   LEU    11      44.800  33.330  58.460  0.00  0.00           H  
ATOM    376  H   LEU    11      54.560  66.440  58.540  0.00  0.00           H  
ATOM    377  HA  LEU    11      46.490  33.910  60.530  0.00  0.00           H  
ATOM    378  HA  LEU    11      52.780  66.040  60.650  0.00  0.00           H  
ATOM    379  HB2 LEU    11      44.230  35.350  59.310  0.00  0.00           H  
ATOM    380  HB2 LEU    11      54.930  64.380  59.100  0.00  0.00           H  
ATOM    381  HB3 LEU    11      45.160  36.030  60.700  0.00  0.00           H  
ATOM    382  HB3 LEU    11      53.890  63.550  60.250  0.00  0.00           H  
ATOM    383  HG  LEU    11      46.610  34.940  58.340  0.00  0.00           H  
ATOM    384  HG  LEU    11      53.040  64.890  57.710  0.00  0.00           H  
ATOM    385 HD11 LEU    11      46.850  37.150  57.180  0.00  0.00           H  
ATOM    386 HD11 LEU    11      52.480  62.890  56.850  0.00  0.00           H  
ATOM    387 HD12 LEU    11      45.670  37.810  58.400  0.00  0.00           H  
ATOM    388 HD12 LEU    11      52.380  61.940  58.390  0.00  0.00           H  
ATOM    389 HD13 LEU    11      45.240  36.440  57.230  0.00  0.00           H  
ATOM    390 HD13 LEU    11      53.970  62.500  57.730  0.00  0.00           H  
ATOM    391 HD21 LEU    11      47.330  36.950  60.540  0.00  0.00           H  
ATOM    392 HD21 LEU    11      51.400  65.480  59.630  0.00  0.00           H  
ATOM    393 HD22 LEU    11      48.350  36.790  59.040  0.00  0.00           H  
ATOM    394 HD22 LEU    11      51.140  63.760  59.780  0.00  0.00           H  
ATOM    395 HD23 LEU    11      48.010  35.340  60.080  0.00  0.00           H  
ATOM    396 HD23 LEU    11      50.760  64.580  58.200  0.00  0.00           H  
ATOM    397  N   ILE    12      43.420  33.910  61.760  0.00  0.00           N  
ATOM    398  N   ILE    12      56.040  65.920  61.380  0.00  0.00           N  
ATOM    399  CA  ILE    12      42.690  33.830  63.030  0.00  0.00           C  
ATOM    400  CA  ILE    12      56.980  66.110  62.490  0.00  0.00           C  
ATOM    401  C   ILE    12      42.900  32.550  63.830  0.00  0.00           C  
ATOM    402  C   ILE    12      56.560  67.390  63.290  0.00  0.00           C  
ATOM    403  O   ILE    12      43.100  32.620  65.070  0.00  0.00           O  
ATOM    404  O   ILE    12      56.340  67.390  64.530  0.00  0.00           O  
ATOM    405  CB  ILE    12      41.200  34.120  62.920  0.00  0.00           C  
ATOM    406  CB  ILE    12      58.450  66.120  62.190  0.00  0.00           C  
ATOM    407  CG1 ILE    12      40.420  34.130  64.310  0.00  0.00           C  
ATOM    408  CG1 ILE    12      58.990  64.720  61.680  0.00  0.00           C  
ATOM    409  CG2 ILE    12      40.510  33.110  61.890  0.00  0.00           C  
ATOM    410  CG2 ILE    12      59.210  66.550  63.480  0.00  0.00           C  
ATOM    411  CD1 ILE    12      40.720  35.350  65.130  0.00  0.00           C  
ATOM    412  CD1 ILE    12      60.510  64.460  61.570  0.00  0.00           C  
ATOM    413  H   ILE    12      42.730  34.090  61.070  0.00  0.00           H  
ATOM    414  H   ILE    12      56.460  65.900  60.470  0.00  0.00           H  
ATOM    415  HA  ILE    12      43.100  34.600  63.660  0.00  0.00           H  
ATOM    416  HA  ILE    12      56.750  65.320  63.190  0.00  0.00           H  
ATOM    417  HB  ILE    12      41.130  35.150  62.510  0.00  0.00           H  
ATOM    418  HB  ILE    12      58.690  66.930  61.460  0.00  0.00           H  
ATOM    419 HG12 ILE    12      39.330  34.060  64.110  0.00  0.00           H  
ATOM    420 HG12 ILE    12      58.500  63.870  62.210  0.00  0.00           H  
ATOM    421 HG13 ILE    12      40.600  33.170  64.840  0.00  0.00           H  
ATOM    422 HG13 ILE    12      58.700  64.610  60.610  0.00  0.00           H  
ATOM    423 HG21 ILE    12      39.480  33.390  61.590  0.00  0.00           H  
ATOM    424 HG21 ILE    12      58.840  65.920  64.310  0.00  0.00           H  
ATOM    425 HG22 ILE    12      40.500  32.080  62.310  0.00  0.00           H  
ATOM    426 HG22 ILE    12      58.980  67.630  63.630  0.00  0.00           H  
ATOM    427 HG23 ILE    12      41.070  33.120  60.930  0.00  0.00           H  
ATOM    428 HG23 ILE    12      60.300  66.390  63.370  0.00  0.00           H  
ATOM    429 HD11 ILE    12      41.800  35.600  65.300  0.00  0.00           H  
ATOM    430 HD11 ILE    12      60.730  63.610  60.880  0.00  0.00           H  
ATOM    431 HD12 ILE    12      40.310  35.300  66.160  0.00  0.00           H  
ATOM    432 HD12 ILE    12      61.050  64.410  62.540  0.00  0.00           H  
ATOM    433 HD13 ILE    12      40.310  36.190  64.520  0.00  0.00           H  
ATOM    434 HD13 ILE    12      60.960  65.370  61.120  0.00  0.00           H  
ATOM    435  N   VAL    13      42.810  31.360  63.210  0.00  0.00           N  
ATOM    436  N   VAL    13      56.350  68.520  62.610  0.00  0.00           N  
ATOM    437  CA  VAL    13      43.300  30.080  63.670  0.00  0.00           C  
ATOM    438  CA  VAL    13      55.980  69.840  63.050  0.00  0.00           C  
ATOM    439  C   VAL    13      44.690  30.030  64.080  0.00  0.00           C  
ATOM    440  C   VAL    13      54.580  69.910  63.670  0.00  0.00           C  
ATOM    441  O   VAL    13      44.940  29.610  65.160  0.00  0.00           O  
ATOM    442  O   VAL    13      54.370  70.410  64.770  0.00  0.00           O  
ATOM    443  CB  VAL    13      43.020  28.950  62.720  0.00  0.00           C  
ATOM    444  CB  VAL    13      56.080  70.880  62.000  0.00  0.00           C  
ATOM    445  CG1 VAL    13      43.680  27.670  63.210  0.00  0.00           C  
ATOM    446  CG1 VAL    13      55.300  72.220  62.210  0.00  0.00           C  
ATOM    447  CG2 VAL    13      41.560  28.720  62.690  0.00  0.00           C  
ATOM    448  CG2 VAL    13      57.570  71.210  61.970  0.00  0.00           C  
ATOM    449  H   VAL    13      42.550  31.490  62.260  0.00  0.00           H  
ATOM    450  H   VAL    13      56.420  68.520  61.610  0.00  0.00           H  
ATOM    451  HA  VAL    13      42.810  29.880  64.610  0.00  0.00           H  
ATOM    452  HA  VAL    13      56.640  70.030  63.880  0.00  0.00           H  
ATOM    453  HB  VAL    13      43.550  29.140  61.750  0.00  0.00           H  
ATOM    454  HB  VAL    13      55.640  70.440  61.070  0.00  0.00           H  
ATOM    455 HG11 VAL    13      43.250  26.790  62.670  0.00  0.00           H  
ATOM    456 HG11 VAL    13      54.230  71.980  62.060  0.00  0.00           H  
ATOM    457 HG12 VAL    13      43.460  27.550  64.290  0.00  0.00           H  
ATOM    458 HG12 VAL    13      55.690  73.050  61.590  0.00  0.00           H  
ATOM    459 HG13 VAL    13      44.780  27.620  63.060  0.00  0.00           H  
ATOM    460 HG13 VAL    13      55.460  72.620  63.230  0.00  0.00           H  
ATOM    461 HG21 VAL    13      41.270  27.820  62.100  0.00  0.00           H  
ATOM    462 HG21 VAL    13      57.650  71.880  61.100  0.00  0.00           H  
ATOM    463 HG22 VAL    13      40.980  29.540  62.190  0.00  0.00           H  
ATOM    464 HG22 VAL    13      58.120  70.290  61.670  0.00  0.00           H  
ATOM    465 HG23 VAL    13      40.980  28.670  63.640  0.00  0.00           H  
ATOM    466 HG23 VAL    13      57.850  71.620  62.960  0.00  0.00           H  
ATOM    467  N   CYS    14      45.720  30.600  63.340  0.00  0.00           N  
ATOM    468  N   CYS    14      53.490  69.340  63.070  0.00  0.00           N  
ATOM    469  CA  CYS    14      47.140  30.800  63.800  0.00  0.00           C  
ATOM    470  CA  CYS    14      52.190  69.170  63.620  0.00  0.00           C  
ATOM    471  C   CYS    14      47.160  31.670  65.040  0.00  0.00           C  
ATOM    472  C   CYS    14      52.230  68.250  64.830  0.00  0.00           C  
ATOM    473  O   CYS    14      47.820  31.310  66.020  0.00  0.00           O  
ATOM    474  O   CYS    14      51.680  68.640  65.870  0.00  0.00           O  
ATOM    475  CB  CYS    14      48.000  31.400  62.700  0.00  0.00           C  
ATOM    476  CB  CYS    14      51.180  68.640  62.560  0.00  0.00           C  
ATOM    477  SG  CYS    14      49.800  31.280  63.090  0.00  0.00           S  
ATOM    478  SG  CYS    14      49.460  68.330  63.110  0.00  0.00           S  
ATOM    479  H   CYS    14      45.520  30.820  62.380  0.00  0.00           H  
ATOM    480  H   CYS    14      53.530  69.100  62.100  0.00  0.00           H  
ATOM    481  HA  CYS    14      47.460  29.790  64.010  0.00  0.00           H  
ATOM    482  HA  CYS    14      51.840  70.140  63.950  0.00  0.00           H  
ATOM    483  HB2 CYS    14      47.950  30.790  61.770  0.00  0.00           H  
ATOM    484  HB2 CYS    14      51.150  69.400  61.750  0.00  0.00           H  
ATOM    485  HB3 CYS    14      47.730  32.460  62.500  0.00  0.00           H  
ATOM    486  HB3 CYS    14      51.610  67.800  61.980  0.00  0.00           H  
ATOM    487  HG  CYS    14      49.680  31.980  64.200  0.00  0.00           H  
ATOM    488  HG  CYS    14      49.280  67.080  62.710  0.00  0.00           H  
ATOM    489  N   THR    15      46.370  32.780  65.010  0.00  0.00           N  
ATOM    490  N   THR    15      52.930  67.040  64.810  0.00  0.00           N  
ATOM    491  CA  THR    15      46.310  33.680  66.190  0.00  0.00           C  
ATOM    492  CA  THR    15      52.920  66.270  66.030  0.00  0.00           C  
ATOM    493  C   THR    15      45.810  33.040  67.470  0.00  0.00           C  
ATOM    494  C   THR    15      53.510  66.880  67.290  0.00  0.00           C  
ATOM    495  O   THR    15      46.390  33.110  68.550  0.00  0.00           O  
ATOM    496  O   THR    15      52.910  66.860  68.320  0.00  0.00           O  
ATOM    497  CB  THR    15      45.530  34.900  65.880  0.00  0.00           C  
ATOM    498  CB  THR    15      53.460  64.820  65.810  0.00  0.00           C  
ATOM    499  CG2 THR    15      45.670  35.980  66.900  0.00  0.00           C  
ATOM    500  CG2 THR    15      53.330  63.950  67.080  0.00  0.00           C  
ATOM    501  OG1 THR    15      46.020  35.510  64.660  0.00  0.00           O  
ATOM    502  OG1 THR    15      52.800  64.200  64.760  0.00  0.00           O  
ATOM    503  H   THR    15      45.920  33.050  64.160  0.00  0.00           H  
ATOM    504  H   THR    15      53.500  66.790  64.030  0.00  0.00           H  
ATOM    505  HA  THR    15      47.340  33.960  66.320  0.00  0.00           H  
ATOM    506  HA  THR    15      51.880  66.100  66.290  0.00  0.00           H  
ATOM    507  HB  THR    15      44.440  34.670  65.910  0.00  0.00           H  
ATOM    508  HB  THR    15      54.530  64.930  65.520  0.00  0.00           H  
ATOM    509  HG1 THR    15      45.840  34.870  63.970  0.00  0.00           H  
ATOM    510  HG1 THR    15      52.720  64.880  64.090  0.00  0.00           H  
ATOM    511 HG21 THR    15      45.340  37.000  66.610  0.00  0.00           H  
ATOM    512 HG21 THR    15      52.280  63.910  67.460  0.00  0.00           H  
ATOM    513 HG22 THR    15      46.680  36.130  67.350  0.00  0.00           H  
ATOM    514 HG22 THR    15      53.980  64.300  67.910  0.00  0.00           H  
ATOM    515 HG23 THR    15      45.000  35.750  67.760  0.00  0.00           H  
ATOM    516 HG23 THR    15      53.710  62.930  66.850  0.00  0.00           H  
ATOM    517  N   PHE    16      44.710  32.280  67.340  0.00  0.00           N  
ATOM    518  N   PHE    16      54.690  67.550  67.110  0.00  0.00           N  
ATOM    519  CA  PHE    16      44.040  31.450  68.420  0.00  0.00           C  
ATOM    520  CA  PHE    16      55.300  68.360  68.070  0.00  0.00           C  
ATOM    521  C   PHE    16      45.030  30.380  68.950  0.00  0.00           C  
ATOM    522  C   PHE    16      54.420  69.460  68.670  0.00  0.00           C  
ATOM    523  O   PHE    16      45.330  30.190  70.120  0.00  0.00           O  
ATOM    524  O   PHE    16      54.390  69.720  69.880  0.00  0.00           O  
ATOM    525  CB  PHE    16      42.710  30.900  67.820  0.00  0.00           C  
ATOM    526  CB  PHE    16      56.710  68.760  67.480  0.00  0.00           C  
ATOM    527  CG  PHE    16      42.050  29.760  68.500  0.00  0.00           C  
ATOM    528  CG  PHE    16      57.410  69.720  68.440  0.00  0.00           C  
ATOM    529  CD1 PHE    16      41.150  29.880  69.570  0.00  0.00           C  
ATOM    530  CD1 PHE    16      57.900  70.970  67.990  0.00  0.00           C  
ATOM    531  CD2 PHE    16      42.420  28.520  67.900  0.00  0.00           C  
ATOM    532  CD2 PHE    16      57.630  69.340  69.770  0.00  0.00           C  
ATOM    533  CE1 PHE    16      40.500  28.720  69.930  0.00  0.00           C  
ATOM    534  CE1 PHE    16      58.640  71.840  68.870  0.00  0.00           C  
ATOM    535  CE2 PHE    16      41.750  27.430  68.340  0.00  0.00           C  
ATOM    536  CE2 PHE    16      58.410  70.110  70.590  0.00  0.00           C  
ATOM    537  CZ  PHE    16      40.860  27.480  69.380  0.00  0.00           C  
ATOM    538  CZ  PHE    16      58.990  71.290  70.100  0.00  0.00           C  
ATOM    539  H   PHE    16      44.230  32.380  66.480  0.00  0.00           H  
ATOM    540  H   PHE    16      55.090  67.590  66.200  0.00  0.00           H  
ATOM    541  HA  PHE    16      43.720  32.090  69.230  0.00  0.00           H  
ATOM    542  HA  PHE    16      55.460  67.660  68.880  0.00  0.00           H  
ATOM    543  HB2 PHE    16      41.970  31.730  67.840  0.00  0.00           H  
ATOM    544  HB2 PHE    16      57.340  67.860  67.320  0.00  0.00           H  
ATOM    545  HB3 PHE    16      42.910  30.610  66.770  0.00  0.00           H  
ATOM    546  HB3 PHE    16      56.470  69.320  66.550  0.00  0.00           H  
ATOM    547  HD1 PHE    16      40.830  30.840  69.940  0.00  0.00           H  
ATOM    548  HD1 PHE    16      57.690  71.230  66.970  0.00  0.00           H  
ATOM    549  HD2 PHE    16      43.050  28.480  67.020  0.00  0.00           H  
ATOM    550  HD2 PHE    16      57.260  68.370  70.040  0.00  0.00           H  
ATOM    551  HE1 PHE    16      39.820  28.720  70.770  0.00  0.00           H  
ATOM    552  HE1 PHE    16      58.990  72.790  68.490  0.00  0.00           H  
ATOM    553  HE2 PHE    16      42.060  26.510  67.880  0.00  0.00           H  
ATOM    554  HE2 PHE    16      58.740  69.830  71.580  0.00  0.00           H  
ATOM    555  HZ  PHE    16      40.370  26.590  69.760  0.00  0.00           H  
ATOM    556  HZ  PHE    16      59.500  71.960  70.780  0.00  0.00           H  
ATOM    557  N   THR    17      45.780  29.770  67.990  0.00  0.00           N  
ATOM    558  N   THR    17      53.650  70.160  67.820  0.00  0.00           N  
ATOM    559  CA  THR    17      46.850  28.740  68.220  0.00  0.00           C  
ATOM    560  CA  THR    17      52.660  71.180  68.290  0.00  0.00           C  
ATOM    561  C   THR    17      47.980  29.350  69.060  0.00  0.00           C  
ATOM    562  C   THR    17      51.440  70.600  68.970  0.00  0.00           C  
ATOM    563  O   THR    17      48.370  28.830  70.060  0.00  0.00           O  
ATOM    564  O   THR    17      51.000  71.170  69.910  0.00  0.00           O  
ATOM    565  CB  THR    17      47.420  28.040  66.930  0.00  0.00           C  
ATOM    566  CB  THR    17      52.080  71.980  67.130  0.00  0.00           C  
ATOM    567  CG2 THR    17      48.550  27.020  67.290  0.00  0.00           C  
ATOM    568  CG2 THR    17      51.330  73.230  67.610  0.00  0.00           C  
ATOM    569  OG1 THR    17      46.360  27.310  66.280  0.00  0.00           O  
ATOM    570  OG1 THR    17      53.070  72.630  66.430  0.00  0.00           O  
ATOM    571  H   THR    17      45.460  30.000  67.070  0.00  0.00           H  
ATOM    572  H   THR    17      53.650  69.910  66.860  0.00  0.00           H  
ATOM    573  HA  THR    17      46.370  27.940  68.780  0.00  0.00           H  
ATOM    574  HA  THR    17      53.160  71.870  68.960  0.00  0.00           H  
ATOM    575  HB  THR    17      47.990  28.750  66.310  0.00  0.00           H  
ATOM    576  HB  THR    17      51.420  71.420  66.440  0.00  0.00           H  
ATOM    577  HG1 THR    17      45.850  28.000  65.860  0.00  0.00           H  
ATOM    578  HG1 THR    17      53.320  72.020  65.730  0.00  0.00           H  
ATOM    579 HG21 THR    17      48.810  26.590  66.300  0.00  0.00           H  
ATOM    580 HG21 THR    17      51.900  73.840  68.350  0.00  0.00           H  
ATOM    581 HG22 THR    17      48.200  26.230  67.990  0.00  0.00           H  
ATOM    582 HG22 THR    17      50.450  73.050  68.260  0.00  0.00           H  
ATOM    583 HG23 THR    17      49.380  27.640  67.700  0.00  0.00           H  
ATOM    584 HG23 THR    17      51.080  73.900  66.770  0.00  0.00           H  
ATOM    585  N   TYR    18      48.390  30.580  68.710  0.00  0.00           N  
ATOM    586  N   TYR    18      50.970  69.490  68.460  0.00  0.00           N  
ATOM    587  CA  TYR    18      49.460  31.340  69.270  0.00  0.00           C  
ATOM    588  CA  TYR    18      49.990  68.670  69.110  0.00  0.00           C  
ATOM    589  C   TYR    18      49.090  31.660  70.740  0.00  0.00           C  
ATOM    590  C   TYR    18      50.380  68.230  70.490  0.00  0.00           C  
ATOM    591  O   TYR    18      49.960  31.590  71.610  0.00  0.00           O  
ATOM    592  O   TYR    18      49.630  68.250  71.430  0.00  0.00           O  
ATOM    593  CB  TYR    18      49.630  32.610  68.480  0.00  0.00           C  
ATOM    594  CB  TYR    18      49.550  67.520  68.180  0.00  0.00           C  
ATOM    595  CG  TYR    18      51.050  33.120  68.680  0.00  0.00           C  
ATOM    596  CG  TYR    18      48.180  66.970  68.500  0.00  0.00           C  
ATOM    597  CD1 TYR    18      52.210  32.510  68.130  0.00  0.00           C  
ATOM    598  CD1 TYR    18      47.060  67.730  68.180  0.00  0.00           C  
ATOM    599  CD2 TYR    18      51.140  34.330  69.390  0.00  0.00           C  
ATOM    600  CD2 TYR    18      47.910  65.760  69.140  0.00  0.00           C  
ATOM    601  CE1 TYR    18      53.480  33.060  68.390  0.00  0.00           C  
ATOM    602  CE1 TYR    18      45.810  67.270  68.590  0.00  0.00           C  
ATOM    603  CE2 TYR    18      52.400  34.980  69.480  0.00  0.00           C  
ATOM    604  CE2 TYR    18      46.700  65.220  69.430  0.00  0.00           C  
ATOM    605  CZ  TYR    18      53.580  34.180  69.150  0.00  0.00           C  
ATOM    606  CZ  TYR    18      45.580  66.080  69.230  0.00  0.00           C  
ATOM    607  OH  TYR    18      54.850  34.640  69.440  0.00  0.00           O  
ATOM    608  OH  TYR    18      44.330  65.690  69.570  0.00  0.00           O  
ATOM    609  H   TYR    18      47.970  30.950  67.880  0.00  0.00           H  
ATOM    610  H   TYR    18      51.260  69.170  67.560  0.00  0.00           H  
ATOM    611  HA  TYR    18      50.390  30.790  69.240  0.00  0.00           H  
ATOM    612  HA  TYR    18      49.120  69.290  69.270  0.00  0.00           H  
ATOM    613  HB2 TYR    18      49.580  32.430  67.390  0.00  0.00           H  
ATOM    614  HB2 TYR    18      49.400  67.970  67.170  0.00  0.00           H  
ATOM    615  HB3 TYR    18      48.850  33.320  68.840  0.00  0.00           H  
ATOM    616  HB3 TYR    18      50.310  66.710  68.110  0.00  0.00           H  
ATOM    617  HD1 TYR    18      52.090  31.570  67.620  0.00  0.00           H  
ATOM    618  HD1 TYR    18      47.170  68.710  67.750  0.00  0.00           H  
ATOM    619  HD2 TYR    18      50.250  34.790  69.800  0.00  0.00           H  
ATOM    620  HD2 TYR    18      48.740  65.120  69.410  0.00  0.00           H  
ATOM    621  HE1 TYR    18      54.250  32.360  68.110  0.00  0.00           H  
ATOM    622  HE1 TYR    18      45.020  67.970  68.360  0.00  0.00           H  
ATOM    623  HE2 TYR    18      52.520  35.880  70.070  0.00  0.00           H  
ATOM    624  HE2 TYR    18      46.530  64.270  69.920  0.00  0.00           H  
ATOM    625  HH  TYR    18      54.770  35.390  70.040  0.00  0.00           H  
ATOM    626  HH  TYR    18      44.400  64.910  70.130  0.00  0.00           H  
ATOM    627  N   LEU    19      47.830  32.040  70.970  0.00  0.00           N  
ATOM    628  N   LEU    19      51.690  67.790  70.640  0.00  0.00           N  
ATOM    629  CA  LEU    19      47.300  32.280  72.320  0.00  0.00           C  
ATOM    630  CA  LEU    19      52.330  67.480  71.930  0.00  0.00           C  
ATOM    631  C   LEU    19      47.200  31.060  73.270  0.00  0.00           C  
ATOM    632  C   LEU    19      52.300  68.660  72.880  0.00  0.00           C  
ATOM    633  O   LEU    19      47.630  31.130  74.440  0.00  0.00           O  
ATOM    634  O   LEU    19      51.870  68.510  74.020  0.00  0.00           O  
ATOM    635  CB  LEU    19      45.870  32.960  72.270  0.00  0.00           C  
ATOM    636  CB  LEU    19      53.780  66.910  71.720  0.00  0.00           C  
ATOM    637  CG  LEU    19      45.770  34.390  71.640  0.00  0.00           C  
ATOM    638  CG  LEU    19      53.680  65.410  71.410  0.00  0.00           C  
ATOM    639  CD1 LEU    19      44.320  34.890  71.380  0.00  0.00           C  
ATOM    640  CD1 LEU    19      54.940  64.860  70.780  0.00  0.00           C  
ATOM    641  CD2 LEU    19      46.470  35.400  72.550  0.00  0.00           C  
ATOM    642  CD2 LEU    19      53.270  64.600  72.640  0.00  0.00           C  
ATOM    643  H   LEU    19      47.250  32.300  70.200  0.00  0.00           H  
ATOM    644  H   LEU    19      52.150  67.680  69.760  0.00  0.00           H  
ATOM    645  HA  LEU    19      47.950  33.010  72.780  0.00  0.00           H  
ATOM    646  HA  LEU    19      51.760  66.730  72.460  0.00  0.00           H  
ATOM    647  HB2 LEU    19      45.170  32.320  71.690  0.00  0.00           H  
ATOM    648  HB2 LEU    19      54.310  67.380  70.870  0.00  0.00           H  
ATOM    649  HB3 LEU    19      45.480  33.070  73.300  0.00  0.00           H  
ATOM    650  HB3 LEU    19      54.440  67.140  72.580  0.00  0.00           H  
ATOM    651  HG  LEU    19      46.170  34.370  70.600  0.00  0.00           H  
ATOM    652  HG  LEU    19      52.860  65.260  70.680  0.00  0.00           H  
ATOM    653 HD11 LEU    19      44.420  35.880  70.900  0.00  0.00           H  
ATOM    654 HD11 LEU    19      55.840  64.900  71.430  0.00  0.00           H  
ATOM    655 HD12 LEU    19      43.670  34.920  72.270  0.00  0.00           H  
ATOM    656 HD12 LEU    19      55.130  65.350  69.800  0.00  0.00           H  
ATOM    657 HD13 LEU    19      43.810  34.200  70.680  0.00  0.00           H  
ATOM    658 HD13 LEU    19      54.640  63.810  70.590  0.00  0.00           H  
ATOM    659 HD21 LEU    19      47.560  35.280  72.720  0.00  0.00           H  
ATOM    660 HD21 LEU    19      52.190  64.680  72.890  0.00  0.00           H  
ATOM    661 HD22 LEU    19      46.050  35.500  73.570  0.00  0.00           H  
ATOM    662 HD22 LEU    19      53.850  64.940  73.520  0.00  0.00           H  
ATOM    663 HD23 LEU    19      46.240  36.430  72.210  0.00  0.00           H  
ATOM    664 HD23 LEU    19      53.470  63.510  72.530  0.00  0.00           H  
ATOM    665  N   LEU    20      46.770  29.910  72.750  0.00  0.00           N  
ATOM    666  N   LEU    20      52.750  69.810  72.460  0.00  0.00           N  
ATOM    667  CA  LEU    20      46.830  28.680  73.480  0.00  0.00           C  
ATOM    668  CA  LEU    20      52.850  70.970  73.350  0.00  0.00           C  
ATOM    669  C   LEU    20      48.200  28.170  73.920  0.00  0.00           C  
ATOM    670  C   LEU    20      51.470  71.370  73.800  0.00  0.00           C  
ATOM    671  O   LEU    20      48.490  27.830  75.050  0.00  0.00           O  
ATOM    672  O   LEU    20      51.250  71.510  75.000  0.00  0.00           O  
ATOM    673  CB  LEU    20      46.180  27.530  72.750  0.00  0.00           C  
ATOM    674  CB  LEU    20      53.610  72.130  72.580  0.00  0.00           C  
ATOM    675  CG  LEU    20      44.590  27.560  72.480  0.00  0.00           C  
ATOM    676  CG  LEU    20      55.150  71.960  72.270  0.00  0.00           C  
ATOM    677  CD1 LEU    20      44.320  26.410  71.510  0.00  0.00           C  
ATOM    678  CD1 LEU    20      55.700  72.830  71.200  0.00  0.00           C  
ATOM    679  CD2 LEU    20      43.750  27.520  73.770  0.00  0.00           C  
ATOM    680  CD2 LEU    20      55.960  72.060  73.540  0.00  0.00           C  
ATOM    681  H   LEU    20      46.620  29.840  71.770  0.00  0.00           H  
ATOM    682  H   LEU    20      53.300  69.720  71.630  0.00  0.00           H  
ATOM    683  HA  LEU    20      46.420  28.800  74.470  0.00  0.00           H  
ATOM    684  HA  LEU    20      53.280  70.670  74.290  0.00  0.00           H  
ATOM    685  HB2 LEU    20      46.720  27.330  71.800  0.00  0.00           H  
ATOM    686  HB2 LEU    20      53.130  72.140  71.570  0.00  0.00           H  
ATOM    687  HB3 LEU    20      46.300  26.580  73.330  0.00  0.00           H  
ATOM    688  HB3 LEU    20      53.550  73.150  73.000  0.00  0.00           H  
ATOM    689  HG  LEU    20      44.290  28.500  71.970  0.00  0.00           H  
ATOM    690  HG  LEU    20      55.220  70.920  71.890  0.00  0.00           H  
ATOM    691 HD11 LEU    20      44.680  25.450  71.920  0.00  0.00           H  
ATOM    692 HD11 LEU    20      55.900  73.870  71.550  0.00  0.00           H  
ATOM    693 HD12 LEU    20      44.850  26.710  70.580  0.00  0.00           H  
ATOM    694 HD12 LEU    20      55.150  72.930  70.240  0.00  0.00           H  
ATOM    695 HD13 LEU    20      43.230  26.270  71.330  0.00  0.00           H  
ATOM    696 HD13 LEU    20      56.740  72.560  70.920  0.00  0.00           H  
ATOM    697 HD21 LEU    20      44.050  28.320  74.470  0.00  0.00           H  
ATOM    698 HD21 LEU    20      56.980  71.860  73.130  0.00  0.00           H  
ATOM    699 HD22 LEU    20      43.870  26.520  74.260  0.00  0.00           H  
ATOM    700 HD22 LEU    20      55.730  71.330  74.350  0.00  0.00           H  
ATOM    701 HD23 LEU    20      42.670  27.680  73.550  0.00  0.00           H  
ATOM    702 HD23 LEU    20      55.820  73.120  73.830  0.00  0.00           H  
ATOM    703  N   VAL    21      49.250  28.150  73.040  0.00  0.00           N  
ATOM    704  N   VAL    21      50.470  71.460  72.950  0.00  0.00           N  
ATOM    705  CA  VAL    21      50.610  27.720  73.470  0.00  0.00           C  
ATOM    706  CA  VAL    21      49.080  71.700  73.200  0.00  0.00           C  
ATOM    707  C   VAL    21      51.240  28.830  74.370  0.00  0.00           C  
ATOM    708  C   VAL    21      48.410  70.720  74.210  0.00  0.00           C  
ATOM    709  O   VAL    21      51.980  28.530  75.260  0.00  0.00           O  
ATOM    710  O   VAL    21      47.780  71.080  75.190  0.00  0.00           O  
ATOM    711  CB  VAL    21      51.520  27.440  72.260  0.00  0.00           C  
ATOM    712  CB  VAL    21      48.240  71.770  71.920  0.00  0.00           C  
ATOM    713  CG1 VAL    21      51.160  26.110  71.650  0.00  0.00           C  
ATOM    714  CG1 VAL    21      46.760  71.410  72.020  0.00  0.00           C  
ATOM    715  CG2 VAL    21      51.540  28.550  71.190  0.00  0.00           C  
ATOM    716  CG2 VAL    21      48.510  73.180  71.240  0.00  0.00           C  
ATOM    717  H   VAL    21      49.050  28.130  72.060  0.00  0.00           H  
ATOM    718  H   VAL    21      50.750  71.420  72.000  0.00  0.00           H  
ATOM    719  HA  VAL    21      50.550  26.920  74.200  0.00  0.00           H  
ATOM    720  HA  VAL    21      49.080  72.700  73.610  0.00  0.00           H  
ATOM    721  HB  VAL    21      52.600  27.400  72.510  0.00  0.00           H  
ATOM    722  HB  VAL    21      48.680  71.000  71.260  0.00  0.00           H  
ATOM    723 HG11 VAL    21      51.680  26.030  70.670  0.00  0.00           H  
ATOM    724 HG11 VAL    21      46.700  70.320  72.200  0.00  0.00           H  
ATOM    725 HG12 VAL    21      50.070  25.890  71.570  0.00  0.00           H  
ATOM    726 HG12 VAL    21      46.140  71.610  71.120  0.00  0.00           H  
ATOM    727 HG13 VAL    21      51.560  25.360  72.360  0.00  0.00           H  
ATOM    728 HG13 VAL    21      46.350  71.970  72.890  0.00  0.00           H  
ATOM    729 HG21 VAL    21      52.170  28.300  70.310  0.00  0.00           H  
ATOM    730 HG21 VAL    21      48.140  73.180  70.190  0.00  0.00           H  
ATOM    731 HG22 VAL    21      51.930  29.510  71.590  0.00  0.00           H  
ATOM    732 HG22 VAL    21      49.590  73.380  71.090  0.00  0.00           H  
ATOM    733 HG23 VAL    21      50.540  28.650  70.720  0.00  0.00           H  
ATOM    734 HG23 VAL    21      47.940  73.910  71.850  0.00  0.00           H  
ATOM    735  N   GLY    22      50.890  30.080  74.140  0.00  0.00           N  
ATOM    736  N   GLY    22      48.650  69.410  74.040  0.00  0.00           N  
ATOM    737  CA  GLY    22      51.290  31.160  74.950  0.00  0.00           C  
ATOM    738  CA  GLY    22      48.260  68.450  75.040  0.00  0.00           C  
ATOM    739  C   GLY    22      50.690  31.040  76.320  0.00  0.00           C  
ATOM    740  C   GLY    22      48.750  68.570  76.430  0.00  0.00           C  
ATOM    741  O   GLY    22      51.400  31.040  77.330  0.00  0.00           O  
ATOM    742  O   GLY    22      47.900  68.520  77.320  0.00  0.00           O  
ATOM    743  H   GLY    22      50.280  30.330  73.390  0.00  0.00           H  
ATOM    744  H   GLY    22      49.200  69.030  73.300  0.00  0.00           H  
ATOM    745  HA2 GLY    22      52.350  31.190  75.140  0.00  0.00           H  
ATOM    746  HA2 GLY    22      47.180  68.390  75.110  0.00  0.00           H  
ATOM    747  HA3 GLY    22      50.970  32.040  74.410  0.00  0.00           H  
ATOM    748  HA3 GLY    22      48.510  67.430  74.800  0.00  0.00           H  
ATOM    749  N   ALA    23      49.370  30.730  76.440  0.00  0.00           N  
ATOM    750  N   ALA    23      50.070  68.690  76.640  0.00  0.00           N  
ATOM    751  CA  ALA    23      48.650  30.660  77.740  0.00  0.00           C  
ATOM    752  CA  ALA    23      50.680  68.810  77.950  0.00  0.00           C  
ATOM    753  C   ALA    23      49.150  29.450  78.420  0.00  0.00           C  
ATOM    754  C   ALA    23      50.240  70.050  78.650  0.00  0.00           C  
ATOM    755  O   ALA    23      49.230  29.460  79.630  0.00  0.00           O  
ATOM    756  O   ALA    23      49.900  70.020  79.820  0.00  0.00           O  
ATOM    757  CB  ALA    23      47.190  30.440  77.500  0.00  0.00           C  
ATOM    758  CB  ALA    23      52.210  68.910  77.610  0.00  0.00           C  
ATOM    759  H   ALA    23      48.820  30.680  75.600  0.00  0.00           H  
ATOM    760  H   ALA    23      50.780  68.720  75.940  0.00  0.00           H  
ATOM    761  HA  ALA    23      48.870  31.520  78.370  0.00  0.00           H  
ATOM    762  HA  ALA    23      50.490  67.990  78.620  0.00  0.00           H  
ATOM    763  HB1 ALA    23      46.520  30.520  78.390  0.00  0.00           H  
ATOM    764  HB1 ALA    23      52.910  69.030  78.470  0.00  0.00           H  
ATOM    765  HB2 ALA    23      46.940  29.560  76.880  0.00  0.00           H  
ATOM    766  HB2 ALA    23      52.340  69.680  76.830  0.00  0.00           H  
ATOM    767  HB3 ALA    23      46.820  31.230  76.810  0.00  0.00           H  
ATOM    768  HB3 ALA    23      52.400  67.900  77.190  0.00  0.00           H  
ATOM    769  N   ALA    24      49.530  28.290  77.730  0.00  0.00           N  
ATOM    770  N   ALA    24      50.130  71.120  77.870  0.00  0.00           N  
ATOM    771  CA  ALA    24      50.050  27.130  78.380  0.00  0.00           C  
ATOM    772  CA  ALA    24      49.660  72.350  78.320  0.00  0.00           C  
ATOM    773  C   ALA    24      51.440  27.290  79.010  0.00  0.00           C  
ATOM    774  C   ALA    24      48.210  72.330  78.780  0.00  0.00           C  
ATOM    775  O   ALA    24      51.650  26.930  80.130  0.00  0.00           O  
ATOM    776  O   ALA    24      47.830  72.840  79.830  0.00  0.00           O  
ATOM    777  CB  ALA    24      50.090  26.010  77.330  0.00  0.00           C  
ATOM    778  CB  ALA    24      49.900  73.450  77.170  0.00  0.00           C  
ATOM    779  H   ALA    24      49.290  28.220  76.770  0.00  0.00           H  
ATOM    780  H   ALA    24      50.340  70.980  76.900  0.00  0.00           H  
ATOM    781  HA  ALA    24      49.390  26.900  79.210  0.00  0.00           H  
ATOM    782  HA  ALA    24      50.140  72.680  79.230  0.00  0.00           H  
ATOM    783  HB1 ALA    24      49.070  25.740  77.010  0.00  0.00           H  
ATOM    784  HB1 ALA    24      50.970  73.490  76.880  0.00  0.00           H  
ATOM    785  HB2 ALA    24      50.420  25.070  77.830  0.00  0.00           H  
ATOM    786  HB2 ALA    24      49.510  74.400  77.580  0.00  0.00           H  
ATOM    787  HB3 ALA    24      50.670  26.250  76.410  0.00  0.00           H  
ATOM    788  HB3 ALA    24      49.280  73.130  76.310  0.00  0.00           H  
ATOM    789  N   VAL    25      52.350  27.880  78.130  0.00  0.00           N  
ATOM    790  N   VAL    25      47.300  71.640  78.070  0.00  0.00           N  
ATOM    791  CA  VAL    25      53.650  28.310  78.550  0.00  0.00           C  
ATOM    792  CA  VAL    25      45.900  71.320  78.520  0.00  0.00           C  
ATOM    793  C   VAL    25      53.620  29.320  79.650  0.00  0.00           C  
ATOM    794  C   VAL    25      45.850  70.340  79.680  0.00  0.00           C  
ATOM    795  O   VAL    25      54.250  29.120  80.680  0.00  0.00           O  
ATOM    796  O   VAL    25      45.090  70.510  80.660  0.00  0.00           O  
ATOM    797  CB  VAL    25      54.580  28.650  77.320  0.00  0.00           C  
ATOM    798  CB  VAL    25      44.980  70.920  77.380  0.00  0.00           C  
ATOM    799  CG1 VAL    25      55.920  29.270  77.880  0.00  0.00           C  
ATOM    800  CG1 VAL    25      43.590  70.710  78.010  0.00  0.00           C  
ATOM    801  CG2 VAL    25      54.870  27.440  76.460  0.00  0.00           C  
ATOM    802  CG2 VAL    25      44.850  72.120  76.350  0.00  0.00           C  
ATOM    803  H   VAL    25      52.040  28.060  77.210  0.00  0.00           H  
ATOM    804  H   VAL    25      47.590  71.280  77.190  0.00  0.00           H  
ATOM    805  HA  VAL    25      54.030  27.430  79.060  0.00  0.00           H  
ATOM    806  HA  VAL    25      45.480  72.230  78.900  0.00  0.00           H  
ATOM    807  HB  VAL    25      54.120  29.430  76.680  0.00  0.00           H  
ATOM    808  HB  VAL    25      45.270  69.980  76.870  0.00  0.00           H  
ATOM    809 HG11 VAL    25      55.780  30.270  78.360  0.00  0.00           H  
ATOM    810 HG11 VAL    25      43.540  69.730  78.510  0.00  0.00           H  
ATOM    811 HG12 VAL    25      56.700  29.480  77.110  0.00  0.00           H  
ATOM    812 HG12 VAL    25      42.940  70.770  77.110  0.00  0.00           H  
ATOM    813 HG13 VAL    25      56.280  28.520  78.620  0.00  0.00           H  
ATOM    814 HG13 VAL    25      43.170  71.480  78.690  0.00  0.00           H  
ATOM    815 HG21 VAL    25      55.350  27.880  75.560  0.00  0.00           H  
ATOM    816 HG21 VAL    25      45.840  72.440  75.970  0.00  0.00           H  
ATOM    817 HG22 VAL    25      53.970  26.840  76.190  0.00  0.00           H  
ATOM    818 HG22 VAL    25      44.280  72.940  76.830  0.00  0.00           H  
ATOM    819 HG23 VAL    25      55.660  26.820  76.930  0.00  0.00           H  
ATOM    820 HG23 VAL    25      44.320  71.760  75.440  0.00  0.00           H  
ATOM    821  N   PHE    26      52.800  30.390  79.690  0.00  0.00           N  
ATOM    822  N   PHE    26      46.650  69.320  79.650  0.00  0.00           N  
ATOM    823  CA  PHE    26      52.620  31.330  80.820  0.00  0.00           C  
ATOM    824  CA  PHE    26      46.790  68.320  80.710  0.00  0.00           C  
ATOM    825  C   PHE    26      52.130  30.690  82.140  0.00  0.00           C  
ATOM    826  C   PHE    26      47.110  68.930  82.110  0.00  0.00           C  
ATOM    827  O   PHE    26      52.660  30.980  83.220  0.00  0.00           O  
ATOM    828  O   PHE    26      46.510  68.500  83.120  0.00  0.00           O  
ATOM    829  CB  PHE    26      51.870  32.650  80.630  0.00  0.00           C  
ATOM    830  CB  PHE    26      47.920  67.290  80.300  0.00  0.00           C  
ATOM    831  CG  PHE    26      52.590  33.630  79.710  0.00  0.00           C  
ATOM    832  CG  PHE    26      47.290  66.210  79.350  0.00  0.00           C  
ATOM    833  CD1 PHE    26      53.840  34.100  80.090  0.00  0.00           C  
ATOM    834  CD1 PHE    26      46.110  65.550  79.590  0.00  0.00           C  
ATOM    835  CD2 PHE    26      51.980  34.100  78.490  0.00  0.00           C  
ATOM    836  CD2 PHE    26      48.080  65.650  78.310  0.00  0.00           C  
ATOM    837  CE1 PHE    26      54.550  34.930  79.200  0.00  0.00           C  
ATOM    838  CE1 PHE    26      45.560  64.540  78.790  0.00  0.00           C  
ATOM    839  CE2 PHE    26      52.740  34.930  77.650  0.00  0.00           C  
ATOM    840  CE2 PHE    26      47.560  64.760  77.400  0.00  0.00           C  
ATOM    841  CZ  PHE    26      54.000  35.390  78.000  0.00  0.00           C  
ATOM    842  CZ  PHE    26      46.320  64.260  77.590  0.00  0.00           C  
ATOM    843  H   PHE    26      52.230  30.560  78.890  0.00  0.00           H  
ATOM    844  H   PHE    26      47.260  69.170  78.880  0.00  0.00           H  
ATOM    845  HA  PHE    26      53.640  31.520  81.100  0.00  0.00           H  
ATOM    846  HA  PHE    26      45.830  67.830  80.740  0.00  0.00           H  
ATOM    847  HB2 PHE    26      50.960  32.420  80.040  0.00  0.00           H  
ATOM    848  HB2 PHE    26      48.810  67.780  79.850  0.00  0.00           H  
ATOM    849  HB3 PHE    26      51.670  33.010  81.660  0.00  0.00           H  
ATOM    850  HB3 PHE    26      48.300  66.680  81.150  0.00  0.00           H  
ATOM    851  HD1 PHE    26      54.360  33.760  80.970  0.00  0.00           H  
ATOM    852  HD1 PHE    26      45.500  65.800  80.440  0.00  0.00           H  
ATOM    853  HD2 PHE    26      51.080  33.640  78.100  0.00  0.00           H  
ATOM    854  HD2 PHE    26      49.020  66.130  78.050  0.00  0.00           H  
ATOM    855  HE1 PHE    26      55.470  35.360  79.570  0.00  0.00           H  
ATOM    856  HE1 PHE    26      44.700  63.970  79.120  0.00  0.00           H  
ATOM    857  HE2 PHE    26      52.330  35.300  76.720  0.00  0.00           H  
ATOM    858  HE2 PHE    26      48.130  64.480  76.530  0.00  0.00           H  
ATOM    859  HZ  PHE    26      54.530  36.020  77.310  0.00  0.00           H  
ATOM    860  HZ  PHE    26      45.930  63.520  76.910  0.00  0.00           H  
ATOM    861  N   ASP    27      51.130  29.790  82.120  0.00  0.00           N  
ATOM    862  N   ASP    27      48.030  69.980  82.230  0.00  0.00           N  
ATOM    863  CA  ASP    27      50.680  28.950  83.220  0.00  0.00           C  
ATOM    864  CA  ASP    27      48.240  70.700  83.460  0.00  0.00           C  
ATOM    865  C   ASP    27      51.950  28.190  83.770  0.00  0.00           C  
ATOM    866  C   ASP    27      47.000  71.450  83.880  0.00  0.00           C  
ATOM    867  O   ASP    27      52.170  28.140  84.960  0.00  0.00           O  
ATOM    868  O   ASP    27      46.640  71.370  85.090  0.00  0.00           O  
ATOM    869  CB  ASP    27      49.350  28.130  82.970  0.00  0.00           C  
ATOM    870  CB  ASP    27      49.420  71.670  83.090  0.00  0.00           C  
ATOM    871  CG  ASP    27      49.300  26.660  83.390  0.00  0.00           C  
ATOM    872  CG  ASP    27      49.890  72.670  84.160  0.00  0.00           C  
ATOM    873  OD1 ASP    27      48.380  25.960  82.800  0.00  0.00           O  
ATOM    874  OD1 ASP    27      49.210  72.940  85.170  0.00  0.00           O  
ATOM    875  OD2 ASP    27      49.900  26.180  84.380  0.00  0.00           O1-
ATOM    876  OD2 ASP    27      51.010  73.250  83.920  0.00  0.00           O1-
ATOM    877  H   ASP    27      50.570  29.650  81.310  0.00  0.00           H  
ATOM    878  H   ASP    27      48.330  70.360  81.350  0.00  0.00           H  
ATOM    879  HA  ASP    27      50.480  29.730  83.930  0.00  0.00           H  
ATOM    880  HA  ASP    27      48.490  70.030  84.270  0.00  0.00           H  
ATOM    881  HB2 ASP    27      48.470  28.610  83.450  0.00  0.00           H  
ATOM    882  HB2 ASP    27      50.300  71.000  83.080  0.00  0.00           H  
ATOM    883  HB3 ASP    27      49.160  28.140  81.880  0.00  0.00           H  
ATOM    884  HB3 ASP    27      49.310  72.150  82.090  0.00  0.00           H  
ATOM    885  N   ALA    28      52.790  27.560  82.920  0.00  0.00           N  
ATOM    886  N   ALA    28      46.340  72.190  83.020  0.00  0.00           N  
ATOM    887  CA  ALA    28      54.000  26.810  83.310  0.00  0.00           C  
ATOM    888  CA  ALA    28      45.070  72.750  83.350  0.00  0.00           C  
ATOM    889  C   ALA    28      55.020  27.770  83.890  0.00  0.00           C  
ATOM    890  C   ALA    28      44.080  71.740  83.960  0.00  0.00           C  
ATOM    891  O   ALA    28      55.600  27.460  84.960  0.00  0.00           O  
ATOM    892  O   ALA    28      43.540  72.030  85.010  0.00  0.00           O  
ATOM    893  CB  ALA    28      54.440  26.130  82.000  0.00  0.00           C  
ATOM    894  CB  ALA    28      44.460  73.440  82.080  0.00  0.00           C  
ATOM    895  H   ALA    28      52.570  27.540  81.950  0.00  0.00           H  
ATOM    896  H   ALA    28      46.670  72.340  82.090  0.00  0.00           H  
ATOM    897  HA  ALA    28      53.750  26.150  84.130  0.00  0.00           H  
ATOM    898  HA  ALA    28      45.220  73.480  84.130  0.00  0.00           H  
ATOM    899  HB1 ALA    28      54.670  26.790  81.140  0.00  0.00           H  
ATOM    900  HB1 ALA    28      44.290  72.750  81.230  0.00  0.00           H  
ATOM    901  HB2 ALA    28      53.540  25.570  81.650  0.00  0.00           H  
ATOM    902  HB2 ALA    28      45.230  74.130  81.680  0.00  0.00           H  
ATOM    903  HB3 ALA    28      55.260  25.400  82.140  0.00  0.00           H  
ATOM    904  HB3 ALA    28      43.550  74.030  82.330  0.00  0.00           H  
ATOM    905  N   LEU    29      55.330  28.880  83.240  0.00  0.00           N  
ATOM    906  N   LEU    29      43.920  70.570  83.350  0.00  0.00           N  
ATOM    907  CA  LEU    29      56.250  29.880  83.660  0.00  0.00           C  
ATOM    908  CA  LEU    29      43.080  69.470  83.870  0.00  0.00           C  
ATOM    909  C   LEU    29      56.000  30.620  84.990  0.00  0.00           C  
ATOM    910  C   LEU    29      43.490  68.730  85.140  0.00  0.00           C  
ATOM    911  O   LEU    29      56.910  30.930  85.780  0.00  0.00           O  
ATOM    912  O   LEU    29      42.640  68.610  86.040  0.00  0.00           O  
ATOM    913  CB  LEU    29      56.710  30.820  82.550  0.00  0.00           C  
ATOM    914  CB  LEU    29      42.600  68.500  82.750  0.00  0.00           C  
ATOM    915  CG  LEU    29      57.420  30.130  81.380  0.00  0.00           C  
ATOM    916  CG  LEU    29      42.070  69.260  81.510  0.00  0.00           C  
ATOM    917  CD1 LEU    29      57.570  31.040  80.250  0.00  0.00           C  
ATOM    918  CD1 LEU    29      41.720  68.270  80.430  0.00  0.00           C  
ATOM    919  CD2 LEU    29      58.810  29.570  81.770  0.00  0.00           C  
ATOM    920  CD2 LEU    29      40.890  70.200  81.770  0.00  0.00           C  
ATOM    921  H   LEU    29      54.720  29.170  82.510  0.00  0.00           H  
ATOM    922  H   LEU    29      44.440  70.320  82.540  0.00  0.00           H  
ATOM    923  HA  LEU    29      57.100  29.290  83.990  0.00  0.00           H  
ATOM    924  HA  LEU    29      42.210  70.030  84.190  0.00  0.00           H  
ATOM    925  HB2 LEU    29      55.790  31.330  82.180  0.00  0.00           H  
ATOM    926  HB2 LEU    29      43.550  67.980  82.510  0.00  0.00           H  
ATOM    927  HB3 LEU    29      57.370  31.560  83.040  0.00  0.00           H  
ATOM    928  HB3 LEU    29      41.840  67.860  83.250  0.00  0.00           H  
ATOM    929  HG  LEU    29      56.850  29.250  81.010  0.00  0.00           H  
ATOM    930  HG  LEU    29      42.900  69.870  81.120  0.00  0.00           H  
ATOM    931 HD11 LEU    29      58.220  31.880  80.580  0.00  0.00           H  
ATOM    932 HD11 LEU    29      41.480  68.780  79.480  0.00  0.00           H  
ATOM    933 HD12 LEU    29      56.590  31.510  80.000  0.00  0.00           H  
ATOM    934 HD12 LEU    29      40.880  67.600  80.720  0.00  0.00           H  
ATOM    935 HD13 LEU    29      58.030  30.480  79.410  0.00  0.00           H  
ATOM    936 HD13 LEU    29      42.550  67.570  80.190  0.00  0.00           H  
ATOM    937 HD21 LEU    29      59.320  29.240  80.840  0.00  0.00           H  
ATOM    938 HD21 LEU    29      40.480  70.570  80.800  0.00  0.00           H  
ATOM    939 HD22 LEU    29      58.640  28.670  82.390  0.00  0.00           H  
ATOM    940 HD22 LEU    29      41.200  71.060  82.410  0.00  0.00           H  
ATOM    941 HD23 LEU    29      59.470  30.340  82.220  0.00  0.00           H  
ATOM    942 HD23 LEU    29      40.130  69.590  82.300  0.00  0.00           H  
ATOM    943  N   GLU    30      54.700  30.990  85.260  0.00  0.00           N  
ATOM    944  N   GLU    30      44.710  68.290  85.310  0.00  0.00           N  
ATOM    945  CA  GLU    30      54.410  31.970  86.260  0.00  0.00           C  
ATOM    946  CA  GLU    30      45.120  67.420  86.400  0.00  0.00           C  
ATOM    947  C   GLU    30      53.370  31.410  87.210  0.00  0.00           C  
ATOM    948  C   GLU    30      45.950  68.040  87.530  0.00  0.00           C  
ATOM    949  O   GLU    30      53.260  31.890  88.320  0.00  0.00           O  
ATOM    950  O   GLU    30      46.020  67.390  88.590  0.00  0.00           O  
ATOM    951  CB  GLU    30      53.880  33.310  85.780  0.00  0.00           C  
ATOM    952  CB  GLU    30      45.870  66.260  85.740  0.00  0.00           C  
ATOM    953  CG  GLU    30      54.840  34.200  84.970  0.00  0.00           C  
ATOM    954  CG  GLU    30      44.930  65.320  84.990  0.00  0.00           C  
ATOM    955  CD  GLU    30      55.780  34.930  85.880  0.00  0.00           C  
ATOM    956  CD  GLU    30      44.080  64.530  85.990  0.00  0.00           C  
ATOM    957  OE1 GLU    30      55.320  35.880  86.610  0.00  0.00           O  
ATOM    958  OE1 GLU    30      44.560  63.680  86.850  0.00  0.00           O  
ATOM    959  OE2 GLU    30      56.980  34.590  86.010  0.00  0.00           O1-
ATOM    960  OE2 GLU    30      42.850  64.610  85.860  0.00  0.00           O1-
ATOM    961  H   GLU    30      53.970  30.710  84.650  0.00  0.00           H  
ATOM    962  H   GLU    30      45.450  68.400  84.640  0.00  0.00           H  
ATOM    963  HA  GLU    30      55.230  32.210  86.920  0.00  0.00           H  
ATOM    964  HA  GLU    30      44.250  67.040  86.920  0.00  0.00           H  
ATOM    965  HB2 GLU    30      52.930  33.150  85.230  0.00  0.00           H  
ATOM    966  HB2 GLU    30      46.630  66.760  85.100  0.00  0.00           H  
ATOM    967  HB3 GLU    30      53.530  33.850  86.690  0.00  0.00           H  
ATOM    968  HB3 GLU    30      46.480  65.720  86.490  0.00  0.00           H  
ATOM    969  HG2 GLU    30      55.590  33.610  84.400  0.00  0.00           H  
ATOM    970  HG2 GLU    30      44.250  65.800  84.270  0.00  0.00           H  
ATOM    971  HG3 GLU    30      54.370  34.910  84.260  0.00  0.00           H  
ATOM    972  HG3 GLU    30      45.510  64.580  84.390  0.00  0.00           H  
ATOM    973  N   SER    31      52.650  30.280  87.020  0.00  0.00           N  
ATOM    974  N   SER    31      46.700  69.180  87.310  0.00  0.00           N  
ATOM    975  CA  SER    31      51.580  29.810  87.930  0.00  0.00           C  
ATOM    976  CA  SER    31      47.750  69.700  88.200  0.00  0.00           C  
ATOM    977  C   SER    31      52.160  29.500  89.260  0.00  0.00           C  
ATOM    978  C   SER    31      47.240  70.090  89.560  0.00  0.00           C  
ATOM    979  O   SER    31      51.840  30.000  90.320  0.00  0.00           O  
ATOM    980  O   SER    31      47.610  69.540  90.560  0.00  0.00           O  
ATOM    981  CB  SER    31      50.680  28.730  87.530  0.00  0.00           C  
ATOM    982  CB  SER    31      48.620  70.810  87.580  0.00  0.00           C  
ATOM    983  OG  SER    31      49.670  28.300  88.530  0.00  0.00           O  
ATOM    984  OG  SER    31      49.970  70.630  87.910  0.00  0.00           O  
ATOM    985  H   SER    31      52.660  29.770  86.160  0.00  0.00           H  
ATOM    986  H   SER    31      46.690  69.540  86.380  0.00  0.00           H  
ATOM    987  HA  SER    31      50.930  30.620  88.210  0.00  0.00           H  
ATOM    988  HA  SER    31      48.480  68.920  88.310  0.00  0.00           H  
ATOM    989  HB2 SER    31      50.270  29.020  86.540  0.00  0.00           H  
ATOM    990  HB2 SER    31      48.570  70.660  86.480  0.00  0.00           H  
ATOM    991  HB3 SER    31      51.270  27.840  87.230  0.00  0.00           H  
ATOM    992  HB3 SER    31      48.340  71.830  87.900  0.00  0.00           H  
ATOM    993  HG  SER    31      49.110  29.070  88.710  0.00  0.00           H  
ATOM    994  HG  SER    31      50.340  70.050  87.230  0.00  0.00           H  
ATOM    995  N   GLU    32      53.150  28.560  89.200  0.00  0.00           N  
ATOM    996  N   GLU    32      46.230  70.970  89.660  0.00  0.00           N  
ATOM    997  CA  GLU    32      53.840  28.080  90.410  0.00  0.00           C  
ATOM    998  CA  GLU    32      45.580  71.290  90.900  0.00  0.00           C  
ATOM    999  C   GLU    32      54.510  29.170  91.260  0.00  0.00           C  
ATOM   1000  C   GLU    32      44.760  70.200  91.680  0.00  0.00           C  
ATOM   1001  O   GLU    32      54.250  29.280  92.470  0.00  0.00           O  
ATOM   1002  O   GLU    32      45.070  70.020  92.840  0.00  0.00           O  
ATOM   1003  CB  GLU    32      54.670  26.850  90.140  0.00  0.00           C  
ATOM   1004  CB  GLU    32      44.790  72.710  90.860  0.00  0.00           C  
ATOM   1005  CG  GLU    32      55.450  26.360  91.380  0.00  0.00           C  
ATOM   1006  CG  GLU    32      45.650  73.950  90.700  0.00  0.00           C  
ATOM   1007  CD  GLU    32      55.580  24.790  91.300  0.00  0.00           C  
ATOM   1008  CD  GLU    32      44.780  75.240  90.840  0.00  0.00           C  
ATOM   1009  OE1 GLU    32      54.880  24.090  92.040  0.00  0.00           O  
ATOM   1010  OE1 GLU    32      44.900  75.950  91.870  0.00  0.00           O  
ATOM   1011  OE2 GLU    32      56.490  24.300  90.590  0.00  0.00           O1-
ATOM   1012  OE2 GLU    32      44.120  75.640  89.870  0.00  0.00           O1-
ATOM   1013  H   GLU    32      53.450  28.220  88.310  0.00  0.00           H  
ATOM   1014  H   GLU    32      45.860  71.340  88.800  0.00  0.00           H  
ATOM   1015  HA  GLU    32      53.020  27.890  91.080  0.00  0.00           H  
ATOM   1016  HA  GLU    32      46.430  71.520  91.540  0.00  0.00           H  
ATOM   1017  HB2 GLU    32      53.920  26.060  89.900  0.00  0.00           H  
ATOM   1018  HB2 GLU    32      43.980  72.590  90.110  0.00  0.00           H  
ATOM   1019  HB3 GLU    32      55.380  26.850  89.280  0.00  0.00           H  
ATOM   1020  HB3 GLU    32      44.410  72.760  91.910  0.00  0.00           H  
ATOM   1021  HG2 GLU    32      56.490  26.770  91.440  0.00  0.00           H  
ATOM   1022  HG2 GLU    32      46.450  74.050  91.470  0.00  0.00           H  
ATOM   1023  HG3 GLU    32      54.970  26.660  92.340  0.00  0.00           H  
ATOM   1024  HG3 GLU    32      45.970  74.130  89.640  0.00  0.00           H  
ATOM   1025  N   PRO    33      55.380  29.990  90.690  0.00  0.00           N  
ATOM   1026  N   PRO    33      43.890  69.360  90.960  0.00  0.00           N  
ATOM   1027  CA  PRO    33      55.750  31.240  91.280  0.00  0.00           C  
ATOM   1028  CA  PRO    33      43.310  68.230  91.530  0.00  0.00           C  
ATOM   1029  C   PRO    33      54.650  32.170  91.890  0.00  0.00           C  
ATOM   1030  C   PRO    33      44.360  67.240  92.040  0.00  0.00           C  
ATOM   1031  O   PRO    33      54.810  32.600  93.040  0.00  0.00           O  
ATOM   1032  O   PRO    33      44.110  66.490  93.000  0.00  0.00           O  
ATOM   1033  CB  PRO    33      56.580  31.980  90.200  0.00  0.00           C  
ATOM   1034  CB  PRO    33      42.470  67.490  90.450  0.00  0.00           C  
ATOM   1035  CG  PRO    33      57.210  30.860  89.350  0.00  0.00           C  
ATOM   1036  CG  PRO    33      42.050  68.650  89.530  0.00  0.00           C  
ATOM   1037  CD  PRO    33      56.070  29.790  89.390  0.00  0.00           C  
ATOM   1038  CD  PRO    33      43.280  69.580  89.670  0.00  0.00           C  
ATOM   1039  HA  PRO    33      56.240  30.970  92.200  0.00  0.00           H  
ATOM   1040  HA  PRO    33      42.730  68.480  92.400  0.00  0.00           H  
ATOM   1041  HB2 PRO    33      55.910  32.730  89.730  0.00  0.00           H  
ATOM   1042  HB2 PRO    33      42.880  66.770  89.710  0.00  0.00           H  
ATOM   1043  HB3 PRO    33      57.410  32.570  90.640  0.00  0.00           H  
ATOM   1044  HB3 PRO    33      41.480  67.090  90.770  0.00  0.00           H  
ATOM   1045  HG2 PRO    33      58.090  30.410  89.870  0.00  0.00           H  
ATOM   1046  HG2 PRO    33      41.120  69.120  89.910  0.00  0.00           H  
ATOM   1047  HG3 PRO    33      57.470  31.190  88.320  0.00  0.00           H  
ATOM   1048  HG3 PRO    33      41.950  68.270  88.490  0.00  0.00           H  
ATOM   1049  HD2 PRO    33      56.570  28.790  89.330  0.00  0.00           H  
ATOM   1050  HD2 PRO    33      43.190  70.650  89.380  0.00  0.00           H  
ATOM   1051  HD3 PRO    33      55.340  29.940  88.570  0.00  0.00           H  
ATOM   1052  HD3 PRO    33      44.000  69.110  88.950  0.00  0.00           H  
ATOM   1053  N   GLU    34      53.550  32.370  91.220  0.00  0.00           N  
ATOM   1054  N   GLU    34      45.530  67.130  91.340  0.00  0.00           N  
ATOM   1055  CA  GLU    34      52.460  33.150  91.760  0.00  0.00           C  
ATOM   1056  CA  GLU    34      46.580  66.340  91.880  0.00  0.00           C  
ATOM   1057  C   GLU    34      51.900  32.490  93.000  0.00  0.00           C  
ATOM   1058  C   GLU    34      47.130  66.800  93.190  0.00  0.00           C  
ATOM   1059  O   GLU    34      51.720  33.130  94.010  0.00  0.00           O  
ATOM   1060  O   GLU    34      47.380  66.030  94.130  0.00  0.00           O  
ATOM   1061  CB  GLU    34      51.320  33.420  90.720  0.00  0.00           C  
ATOM   1062  CB  GLU    34      47.820  66.070  90.910  0.00  0.00           C  
ATOM   1063  CG  GLU    34      50.000  34.050  91.270  0.00  0.00           C  
ATOM   1064  CG  GLU    34      49.070  65.420  91.550  0.00  0.00           C  
ATOM   1065  CD  GLU    34      48.780  34.020  90.310  0.00  0.00           C  
ATOM   1066  CD  GLU    34      50.230  65.180  90.560  0.00  0.00           C  
ATOM   1067  OE1 GLU    34      48.470  32.990  89.760  0.00  0.00           O  
ATOM   1068  OE1 GLU    34      50.800  64.080  90.540  0.00  0.00           O  
ATOM   1069  OE2 GLU    34      48.100  35.090  90.280  0.00  0.00           O1-
ATOM   1070  OE2 GLU    34      50.630  66.090  89.790  0.00  0.00           O1-
ATOM   1071  H   GLU    34      53.370  32.040  90.290  0.00  0.00           H  
ATOM   1072  H   GLU    34      45.570  67.560  90.440  0.00  0.00           H  
ATOM   1073  HA  GLU    34      52.910  34.090  92.060  0.00  0.00           H  
ATOM   1074  HA  GLU    34      46.180  65.360  92.080  0.00  0.00           H  
ATOM   1075  HB2 GLU    34      51.740  34.160  89.990  0.00  0.00           H  
ATOM   1076  HB2 GLU    34      47.530  65.550  89.970  0.00  0.00           H  
ATOM   1077  HB3 GLU    34      51.130  32.500  90.130  0.00  0.00           H  
ATOM   1078  HB3 GLU    34      48.090  67.080  90.540  0.00  0.00           H  
ATOM   1079  HG2 GLU    34      49.680  33.510  92.180  0.00  0.00           H  
ATOM   1080  HG2 GLU    34      49.500  66.150  92.270  0.00  0.00           H  
ATOM   1081  HG3 GLU    34      50.300  35.100  91.450  0.00  0.00           H  
ATOM   1082  HG3 GLU    34      48.830  64.430  92.010  0.00  0.00           H  
ATOM   1083  N   LEU    35      51.800  31.130  93.030  0.00  0.00           N  
ATOM   1084  N   LEU    35      47.380  68.080  93.280  0.00  0.00           N  
ATOM   1085  CA  LEU    35      51.340  30.390  94.180  0.00  0.00           C  
ATOM   1086  CA  LEU    35      47.980  68.670  94.420  0.00  0.00           C  
ATOM   1087  C   LEU    35      52.250  30.570  95.380  0.00  0.00           C  
ATOM   1088  C   LEU    35      47.080  68.550  95.680  0.00  0.00           C  
ATOM   1089  O   LEU    35      51.770  30.860  96.470  0.00  0.00           O  
ATOM   1090  O   LEU    35      47.530  68.120  96.750  0.00  0.00           O  
ATOM   1091  CB  LEU    35      51.050  28.990  93.860  0.00  0.00           C  
ATOM   1092  CB  LEU    35      48.230  70.200  94.150  0.00  0.00           C  
ATOM   1093  CG  LEU    35      49.840  28.790  92.850  0.00  0.00           C  
ATOM   1094  CG  LEU    35      48.930  71.070  95.200  0.00  0.00           C  
ATOM   1095  CD1 LEU    35      49.460  27.330  92.740  0.00  0.00           C  
ATOM   1096  CD1 LEU    35      50.360  70.440  95.380  0.00  0.00           C  
ATOM   1097  CD2 LEU    35      48.620  29.680  93.180  0.00  0.00           C  
ATOM   1098  CD2 LEU    35      49.010  72.430  94.570  0.00  0.00           C  
ATOM   1099  H   LEU    35      51.760  30.680  92.140  0.00  0.00           H  
ATOM   1100  H   LEU    35      47.150  68.620  92.470  0.00  0.00           H  
ATOM   1101  HA  LEU    35      50.430  30.870  94.510  0.00  0.00           H  
ATOM   1102  HA  LEU    35      48.910  68.210  94.710  0.00  0.00           H  
ATOM   1103  HB2 LEU    35      51.890  28.460  93.360  0.00  0.00           H  
ATOM   1104  HB2 LEU    35      48.760  70.280  93.180  0.00  0.00           H  
ATOM   1105  HB3 LEU    35      50.740  28.310  94.680  0.00  0.00           H  
ATOM   1106  HB3 LEU    35      47.240  70.680  93.980  0.00  0.00           H  
ATOM   1107  HG  LEU    35      50.190  29.110  91.850  0.00  0.00           H  
ATOM   1108  HG  LEU    35      48.410  71.200  96.170  0.00  0.00           H  
ATOM   1109 HD11 LEU    35      48.510  27.170  92.180  0.00  0.00           H  
ATOM   1110 HD11 LEU    35      50.930  70.920  96.190  0.00  0.00           H  
ATOM   1111 HD12 LEU    35      49.190  26.930  93.740  0.00  0.00           H  
ATOM   1112 HD12 LEU    35      50.970  70.410  94.440  0.00  0.00           H  
ATOM   1113 HD13 LEU    35      50.290  26.700  92.370  0.00  0.00           H  
ATOM   1114 HD13 LEU    35      50.220  69.410  95.760  0.00  0.00           H  
ATOM   1115 HD21 LEU    35      48.920  30.730  92.980  0.00  0.00           H  
ATOM   1116 HD21 LEU    35      49.700  73.020  95.220  0.00  0.00           H  
ATOM   1117 HD22 LEU    35      48.440  29.620  94.270  0.00  0.00           H  
ATOM   1118 HD22 LEU    35      48.030  72.960  94.490  0.00  0.00           H  
ATOM   1119 HD23 LEU    35      47.700  29.400  92.620  0.00  0.00           H  
ATOM   1120 HD23 LEU    35      49.430  72.280  93.560  0.00  0.00           H  
ATOM   1121  N   ILE    36      53.580  30.420  95.210  0.00  0.00           N  
ATOM   1122  N   ILE    36      45.820  68.930  95.550  0.00  0.00           N  
ATOM   1123  CA  ILE    36      54.590  30.770  96.180  0.00  0.00           C  
ATOM   1124  CA  ILE    36      44.990  68.980  96.730  0.00  0.00           C  
ATOM   1125  C   ILE    36      54.590  32.100  96.700  0.00  0.00           C  
ATOM   1126  C   ILE    36      44.690  67.620  97.360  0.00  0.00           C  
ATOM   1127  O   ILE    36      54.720  32.300  97.950  0.00  0.00           O  
ATOM   1128  O   ILE    36      44.800  67.410  98.590  0.00  0.00           O  
ATOM   1129  CB  ILE    36      55.950  30.270  95.650  0.00  0.00           C  
ATOM   1130  CB  ILE    36      43.710  69.750  96.370  0.00  0.00           C  
ATOM   1131  CG1 ILE    36      56.000  28.780  95.550  0.00  0.00           C  
ATOM   1132  CG1 ILE    36      42.950  70.240  97.560  0.00  0.00           C  
ATOM   1133  CG2 ILE    36      57.230  30.770  96.280  0.00  0.00           C  
ATOM   1134  CG2 ILE    36      42.770  68.940  95.390  0.00  0.00           C  
ATOM   1135  CD1 ILE    36      57.150  28.240  94.750  0.00  0.00           C  
ATOM   1136  CD1 ILE    36      43.590  71.460  98.280  0.00  0.00           C  
ATOM   1137  H   ILE    36      53.900  30.250  94.280  0.00  0.00           H  
ATOM   1138  H   ILE    36      45.520  69.240  94.660  0.00  0.00           H  
ATOM   1139  HA  ILE    36      54.540  29.980  96.920  0.00  0.00           H  
ATOM   1140  HA  ILE    36      45.380  69.560  97.550  0.00  0.00           H  
ATOM   1141  HB  ILE    36      56.050  30.740  94.650  0.00  0.00           H  
ATOM   1142  HB  ILE    36      43.940  70.710  95.870  0.00  0.00           H  
ATOM   1143 HG12 ILE    36      56.050  28.330  96.560  0.00  0.00           H  
ATOM   1144 HG12 ILE    36      41.970  70.590  97.160  0.00  0.00           H  
ATOM   1145 HG13 ILE    36      55.150  28.320  95.000  0.00  0.00           H  
ATOM   1146 HG13 ILE    36      42.750  69.370  98.220  0.00  0.00           H  
ATOM   1147 HG21 ILE    36      57.280  31.880  96.280  0.00  0.00           H  
ATOM   1148 HG21 ILE    36      41.930  69.530  94.950  0.00  0.00           H  
ATOM   1149 HG22 ILE    36      58.130  30.430  95.720  0.00  0.00           H  
ATOM   1150 HG22 ILE    36      42.400  68.010  95.870  0.00  0.00           H  
ATOM   1151 HG23 ILE    36      57.330  30.400  97.320  0.00  0.00           H  
ATOM   1152 HG23 ILE    36      43.370  68.510  94.560  0.00  0.00           H  
ATOM   1153 HD11 ILE    36      58.100  28.390  95.310  0.00  0.00           H  
ATOM   1154 HD11 ILE    36      43.760  72.310  97.590  0.00  0.00           H  
ATOM   1155 HD12 ILE    36      57.010  28.780  93.790  0.00  0.00           H  
ATOM   1156 HD12 ILE    36      44.550  71.230  98.800  0.00  0.00           H  
ATOM   1157 HD13 ILE    36      57.100  27.140  94.620  0.00  0.00           H  
ATOM   1158 HD13 ILE    36      42.860  71.890  99.000  0.00  0.00           H  
ATOM   1159  N   GLU    37      54.460  33.070  95.790  0.00  0.00           N  
ATOM   1160  N   GLU    37      44.480  66.630  96.490  0.00  0.00           N  
ATOM   1161  CA  GLU    37      54.600  34.470  96.190  0.00  0.00           C  
ATOM   1162  CA  GLU    37      44.460  65.260  96.890  0.00  0.00           C  
ATOM   1163  C   GLU    37      53.540  35.000  97.090  0.00  0.00           C  
ATOM   1164  C   GLU    37      45.800  64.770  97.540  0.00  0.00           C  
ATOM   1165  O   GLU    37      53.760  35.570  98.180  0.00  0.00           O  
ATOM   1166  O   GLU    37      45.750  64.100  98.530  0.00  0.00           O  
ATOM   1167  CB  GLU    37      54.730  35.460  94.940  0.00  0.00           C  
ATOM   1168  CB  GLU    37      44.140  64.400  95.670  0.00  0.00           C  
ATOM   1169  CG  GLU    37      56.010  35.270  94.090  0.00  0.00           C  
ATOM   1170  CG  GLU    37      42.710  64.630  95.150  0.00  0.00           C  
ATOM   1171  CD  GLU    37      56.690  36.570  93.740  0.00  0.00           C  
ATOM   1172  CD  GLU    37      41.610  64.030  96.070  0.00  0.00           C  
ATOM   1173  OE1 GLU    37      56.940  36.740  92.480  0.00  0.00           O  
ATOM   1174  OE1 GLU    37      41.690  62.830  96.250  0.00  0.00           O  
ATOM   1175  OE2 GLU    37      57.140  37.430  94.560  0.00  0.00           O1-
ATOM   1176  OE2 GLU    37      40.840  64.830  96.680  0.00  0.00           O1-
ATOM   1177  H   GLU    37      54.260  32.880  94.830  0.00  0.00           H  
ATOM   1178  H   GLU    37      44.350  66.780  95.510  0.00  0.00           H  
ATOM   1179  HA  GLU    37      55.470  34.570  96.840  0.00  0.00           H  
ATOM   1180  HA  GLU    37      43.690  65.150  97.640  0.00  0.00           H  
ATOM   1181  HB2 GLU    37      53.860  35.300  94.270  0.00  0.00           H  
ATOM   1182  HB2 GLU    37      44.860  64.780  94.920  0.00  0.00           H  
ATOM   1183  HB3 GLU    37      54.670  36.520  95.280  0.00  0.00           H  
ATOM   1184  HB3 GLU    37      44.390  63.320  95.830  0.00  0.00           H  
ATOM   1185  HG2 GLU    37      56.820  34.850  94.710  0.00  0.00           H  
ATOM   1186  HG2 GLU    37      42.610  65.720  94.970  0.00  0.00           H  
ATOM   1187  HG3 GLU    37      55.870  34.690  93.150  0.00  0.00           H  
ATOM   1188  HG3 GLU    37      42.490  64.090  94.200  0.00  0.00           H  
ATOM   1189  N   ARG    38      52.250  34.750  96.710  0.00  0.00           N  
ATOM   1190  N   ARG    38      47.030  65.080  96.960  0.00  0.00           N  
ATOM   1191  CA  ARG    38      51.050  34.960  97.420  0.00  0.00           C  
ATOM   1192  CA  ARG    38      48.300  64.700  97.510  0.00  0.00           C  
ATOM   1193  C   ARG    38      51.080  34.540  98.870  0.00  0.00           C  
ATOM   1194  C   ARG    38      48.340  65.260  98.960  0.00  0.00           C  
ATOM   1195  O   ARG    38      50.670  35.290  99.770  0.00  0.00           O  
ATOM   1196  O   ARG    38      48.760  64.560  99.860  0.00  0.00           O  
ATOM   1197  CB  ARG    38      49.840  34.180  96.770  0.00  0.00           C  
ATOM   1198  CB  ARG    38      49.390  65.020  96.550  0.00  0.00           C  
ATOM   1199  CG  ARG    38      49.320  34.690  95.410  0.00  0.00           C  
ATOM   1200  CG  ARG    38      50.830  64.610  96.960  0.00  0.00           C  
ATOM   1201  CD  ARG    38      48.310  33.710  94.760  0.00  0.00           C  
ATOM   1202  CD  ARG    38      51.820  65.250  95.970  0.00  0.00           C  
ATOM   1203  NE  ARG    38      47.090  33.560  95.600  0.00  0.00           N  
ATOM   1204  NE  ARG    38      53.220  64.920  96.490  0.00  0.00           N  
ATOM   1205  CZ  ARG    38      46.100  34.470  95.720  0.00  0.00           C  
ATOM   1206  CZ  ARG    38      54.340  65.380  95.980  0.00  0.00           C  
ATOM   1207  NH1 ARG    38      46.000  35.440  94.890  0.00  0.00           N1+
ATOM   1208  NH1 ARG    38      54.350  66.200  94.960  0.00  0.00           N1+
ATOM   1209  NH2 ARG    38      45.280  34.440  96.680  0.00  0.00           N  
ATOM   1210  NH2 ARG    38      55.470  64.890  96.440  0.00  0.00           N  
ATOM   1211  H   ARG    38      52.000  34.480  95.780  0.00  0.00           H  
ATOM   1212  H   ARG    38      47.080  65.710  96.200  0.00  0.00           H  
ATOM   1213  HA  ARG    38      50.980  36.040  97.460  0.00  0.00           H  
ATOM   1214  HA  ARG    38      48.310  63.620  97.590  0.00  0.00           H  
ATOM   1215  HB2 ARG    38      50.130  33.110  96.710  0.00  0.00           H  
ATOM   1216  HB2 ARG    38      49.230  64.670  95.510  0.00  0.00           H  
ATOM   1217  HB3 ARG    38      49.000  34.180  97.500  0.00  0.00           H  
ATOM   1218  HB3 ARG    38      49.340  66.120  96.420  0.00  0.00           H  
ATOM   1219  HG2 ARG    38      48.760  35.600  95.720  0.00  0.00           H  
ATOM   1220  HG2 ARG    38      51.160  64.720  98.020  0.00  0.00           H  
ATOM   1221  HG3 ARG    38      50.070  34.940  94.630  0.00  0.00           H  
ATOM   1222  HG3 ARG    38      50.860  63.510  96.810  0.00  0.00           H  
ATOM   1223  HD2 ARG    38      48.130  34.120  93.750  0.00  0.00           H  
ATOM   1224  HD2 ARG    38      51.700  65.130  94.880  0.00  0.00           H  
ATOM   1225  HD3 ARG    38      48.610  32.640  94.720  0.00  0.00           H  
ATOM   1226  HD3 ARG    38      51.600  66.340  95.960  0.00  0.00           H  
ATOM   1227  HE  ARG    38      46.850  32.700  96.050  0.00  0.00           H  
ATOM   1228  HE  ARG    38      53.350  64.230  97.210  0.00  0.00           H  
ATOM   1229 HH11 ARG    38      45.230  36.030  95.130  0.00  0.00           H  
ATOM   1230 HH11 ARG    38      55.260  66.470  94.640  0.00  0.00           H  
ATOM   1231 HH12 ARG    38      46.650  35.690  94.170  0.00  0.00           H  
ATOM   1232 HH12 ARG    38      53.490  66.710  94.920  0.00  0.00           H  
ATOM   1233 HH21 ARG    38      45.270  33.660  97.300  0.00  0.00           H  
ATOM   1234 HH21 ARG    38      55.560  64.010  96.910  0.00  0.00           H  
ATOM   1235 HH22 ARG    38      44.800  35.300  96.820  0.00  0.00           H  
ATOM   1236 HH22 ARG    38      56.300  65.400  96.230  0.00  0.00           H  
ATOM   1237  N   GLN    39      51.680  33.330  99.120  0.00  0.00           N  
ATOM   1238  N   GLN    39      47.900  66.570  99.180  0.00  0.00           N  
ATOM   1239  CA  GLN    39      51.860  32.840 100.480  0.00  0.00           C  
ATOM   1240  CA  GLN    39      47.750  67.120 100.490  0.00  0.00           C  
ATOM   1241  C   GLN    39      52.860  33.500 101.370  0.00  0.00           C  
ATOM   1242  C   GLN    39      46.800  66.420 101.400  0.00  0.00           C  
ATOM   1243  O   GLN    39      52.600  33.870 102.490  0.00  0.00           O  
ATOM   1244  O   GLN    39      47.170  66.140 102.500  0.00  0.00           O  
ATOM   1245  CB  GLN    39      52.150  31.270 100.330  0.00  0.00           C  
ATOM   1246  CB  GLN    39      47.360  68.550 100.370  0.00  0.00           C  
ATOM   1247  CG  GLN    39      50.970  30.420  99.730  0.00  0.00           C  
ATOM   1248  CG  GLN    39      48.410  69.510  99.750  0.00  0.00           C  
ATOM   1249  CD  GLN    39      49.580  30.580 100.340  0.00  0.00           C  
ATOM   1250  CD  GLN    39      49.800  69.030  99.660  0.00  0.00           C  
ATOM   1251  NE2 GLN    39      49.380  30.780 101.640  0.00  0.00           N  
ATOM   1252  NE2 GLN    39      50.240  68.630  98.430  0.00  0.00           N  
ATOM   1253  OE1 GLN    39      48.650  30.600  99.490  0.00  0.00           O  
ATOM   1254  OE1 GLN    39      50.470  69.000 100.710  0.00  0.00           O  
ATOM   1255  H   GLN    39      51.990  32.720  98.390  0.00  0.00           H  
ATOM   1256  H   GLN    39      47.680  67.130  98.390  0.00  0.00           H  
ATOM   1257  HA  GLN    39      50.880  32.960 100.920  0.00  0.00           H  
ATOM   1258  HA  GLN    39      48.660  67.040 101.070  0.00  0.00           H  
ATOM   1259  HB2 GLN    39      53.130  31.160  99.820  0.00  0.00           H  
ATOM   1260  HB2 GLN    39      46.420  68.480  99.790  0.00  0.00           H  
ATOM   1261  HB3 GLN    39      52.390  30.820 101.320  0.00  0.00           H  
ATOM   1262  HB3 GLN    39      47.190  68.940 101.400  0.00  0.00           H  
ATOM   1263  HG2 GLN    39      50.820  30.790  98.690  0.00  0.00           H  
ATOM   1264  HG2 GLN    39      47.990  69.760  98.750  0.00  0.00           H  
ATOM   1265  HG3 GLN    39      51.120  29.330  99.870  0.00  0.00           H  
ATOM   1266  HG3 GLN    39      48.300  70.450 100.340  0.00  0.00           H  
ATOM   1267 HE21 GLN    39      48.490  30.940 102.050  0.00  0.00           H  
ATOM   1268 HE21 GLN    39      51.220  68.540  98.230  0.00  0.00           H  
ATOM   1269 HE22 GLN    39      50.060  30.750 102.370  0.00  0.00           H  
ATOM   1270 HE22 GLN    39      49.570  68.360  97.750  0.00  0.00           H  
ATOM   1271  N   ARG    40      54.020  33.780 100.780  0.00  0.00           N  
ATOM   1272  N   ARG    40      45.610  66.110 100.890  0.00  0.00           N  
ATOM   1273  CA  ARG    40      55.040  34.430 101.560  0.00  0.00           C  
ATOM   1274  CA  ARG    40      44.660  65.270 101.680  0.00  0.00           C  
ATOM   1275  C   ARG    40      54.720  35.840 101.930  0.00  0.00           C  
ATOM   1276  C   ARG    40      45.180  63.830 102.040  0.00  0.00           C  
ATOM   1277  O   ARG    40      55.080  36.260 103.060  0.00  0.00           O  
ATOM   1278  O   ARG    40      45.040  63.390 103.170  0.00  0.00           O  
ATOM   1279  CB  ARG    40      56.520  34.250 101.000  0.00  0.00           C  
ATOM   1280  CB  ARG    40      43.380  65.170 100.890  0.00  0.00           C  
ATOM   1281  CG  ARG    40      56.660  34.910  99.660  0.00  0.00           C  
ATOM   1282  CG  ARG    40      42.580  66.530 100.730  0.00  0.00           C  
ATOM   1283  CD  ARG    40      57.880  34.440  98.850  0.00  0.00           C  
ATOM   1284  CD  ARG    40      41.810  66.660  99.420  0.00  0.00           C  
ATOM   1285  NE  ARG    40      57.920  35.150  97.560  0.00  0.00           N  
ATOM   1286  NE  ARG    40      40.930  67.910  99.460  0.00  0.00           N  
ATOM   1287  CZ  ARG    40      58.940  34.900  96.740  0.00  0.00           C  
ATOM   1288  CZ  ARG    40      39.780  68.090  98.750  0.00  0.00           C  
ATOM   1289  NH1 ARG    40      59.690  33.740  96.850  0.00  0.00           N1+
ATOM   1290  NH1 ARG    40      38.970  69.040  99.220  0.00  0.00           N1+
ATOM   1291  NH2 ARG    40      59.310  35.740  95.790  0.00  0.00           N  
ATOM   1292  NH2 ARG    40      39.530  67.400  97.670  0.00  0.00           N  
ATOM   1293  H   ARG    40      54.330  33.430  99.900  0.00  0.00           H  
ATOM   1294  H   ARG    40      45.310  66.460 100.010  0.00  0.00           H  
ATOM   1295  HA  ARG    40      55.100  33.870 102.490  0.00  0.00           H  
ATOM   1296  HA  ARG    40      44.390  65.750 102.600  0.00  0.00           H  
ATOM   1297  HB2 ARG    40      57.170  34.780 101.740  0.00  0.00           H  
ATOM   1298  HB2 ARG    40      43.570  64.750  99.880  0.00  0.00           H  
ATOM   1299  HB3 ARG    40      56.840  33.190 100.930  0.00  0.00           H  
ATOM   1300  HB3 ARG    40      42.660  64.460 101.360  0.00  0.00           H  
ATOM   1301  HG2 ARG    40      55.810  34.530  99.060  0.00  0.00           H  
ATOM   1302  HG2 ARG    40      41.910  66.510 101.610  0.00  0.00           H  
ATOM   1303  HG3 ARG    40      56.620  36.020  99.710  0.00  0.00           H  
ATOM   1304  HG3 ARG    40      43.340  67.320 100.930  0.00  0.00           H  
ATOM   1305  HD2 ARG    40      58.820  34.580  99.420  0.00  0.00           H  
ATOM   1306  HD2 ARG    40      42.410  66.700  98.490  0.00  0.00           H  
ATOM   1307  HD3 ARG    40      57.710  33.350  98.770  0.00  0.00           H  
ATOM   1308  HD3 ARG    40      41.150  65.770  99.370  0.00  0.00           H  
ATOM   1309  HE  ARG    40      57.570  36.060  97.330  0.00  0.00           H  
ATOM   1310  HE  ARG    40      40.970  68.580 100.210  0.00  0.00           H  
ATOM   1311 HH11 ARG    40      59.760  33.190  97.680  0.00  0.00           H  
ATOM   1312 HH11 ARG    40      39.410  69.740  99.790  0.00  0.00           H  
ATOM   1313 HH12 ARG    40      60.490  33.580  96.270  0.00  0.00           H  
ATOM   1314 HH12 ARG    40      38.600  69.610  98.490  0.00  0.00           H  
ATOM   1315 HH21 ARG    40      58.590  36.410  95.620  0.00  0.00           H  
ATOM   1316 HH21 ARG    40      38.630  67.530  97.260  0.00  0.00           H  
ATOM   1317 HH22 ARG    40      59.630  35.250  94.980  0.00  0.00           H  
ATOM   1318 HH22 ARG    40      40.260  66.750  97.470  0.00  0.00           H  
ATOM   1319  N   LEU    41      53.930  36.460 101.010  0.00  0.00           N  
ATOM   1320  N   LEU    41      45.890  63.200 101.100  0.00  0.00           N  
ATOM   1321  CA  LEU    41      53.380  37.770 101.250  0.00  0.00           C  
ATOM   1322  CA  LEU    41      46.610  61.960 101.370  0.00  0.00           C  
ATOM   1323  C   LEU    41      52.330  37.770 102.340  0.00  0.00           C  
ATOM   1324  C   LEU    41      47.780  62.040 102.260  0.00  0.00           C  
ATOM   1325  O   LEU    41      52.280  38.690 103.110  0.00  0.00           O  
ATOM   1326  O   LEU    41      47.910  61.190 103.130  0.00  0.00           O  
ATOM   1327  CB  LEU    41      52.850  38.430  99.950  0.00  0.00           C  
ATOM   1328  CB  LEU    41      47.040  61.210 100.090  0.00  0.00           C  
ATOM   1329  CG  LEU    41      54.020  39.100  99.160  0.00  0.00           C  
ATOM   1330  CG  LEU    41      45.970  60.730  99.160  0.00  0.00           C  
ATOM   1331  CD1 LEU    41      53.580  39.300  97.710  0.00  0.00           C  
ATOM   1332  CD1 LEU    41      46.540  60.470  97.790  0.00  0.00           C  
ATOM   1333  CD2 LEU    41      54.470  40.500  99.700  0.00  0.00           C  
ATOM   1334  CD2 LEU    41      45.050  59.660  99.760  0.00  0.00           C  
ATOM   1335  H   LEU    41      53.810  36.090 100.090  0.00  0.00           H  
ATOM   1336  H   LEU    41      45.870  63.530 100.160  0.00  0.00           H  
ATOM   1337  HA  LEU    41      54.200  38.350 101.640  0.00  0.00           H  
ATOM   1338  HA  LEU    41      45.940  61.300 101.910  0.00  0.00           H  
ATOM   1339  HB2 LEU    41      52.450  37.600  99.330  0.00  0.00           H  
ATOM   1340  HB2 LEU    41      47.780  61.860  99.560  0.00  0.00           H  
ATOM   1341  HB3 LEU    41      52.100  39.230 100.120  0.00  0.00           H  
ATOM   1342  HB3 LEU    41      47.710  60.350 100.320  0.00  0.00           H  
ATOM   1343  HG  LEU    41      54.870  38.400  99.050  0.00  0.00           H  
ATOM   1344  HG  LEU    41      45.310  61.610  99.030  0.00  0.00           H  
ATOM   1345 HD11 LEU    41      53.570  38.400  97.060  0.00  0.00           H  
ATOM   1346 HD11 LEU    41      47.230  59.600  97.790  0.00  0.00           H  
ATOM   1347 HD12 LEU    41      54.380  39.860  97.190  0.00  0.00           H  
ATOM   1348 HD12 LEU    41      47.100  61.380  97.480  0.00  0.00           H  
ATOM   1349 HD13 LEU    41      52.660  39.900  97.570  0.00  0.00           H  
ATOM   1350 HD13 LEU    41      45.760  60.310  97.010  0.00  0.00           H  
ATOM   1351 HD21 LEU    41      53.600  41.160  99.530  0.00  0.00           H  
ATOM   1352 HD21 LEU    41      44.020  59.620  99.340  0.00  0.00           H  
ATOM   1353 HD22 LEU    41      55.290  40.960  99.110  0.00  0.00           H  
ATOM   1354 HD22 LEU    41      44.960  59.910 100.840  0.00  0.00           H  
ATOM   1355 HD23 LEU    41      54.750  40.380 100.770  0.00  0.00           H  
ATOM   1356 HD23 LEU    41      45.450  58.620  99.770  0.00  0.00           H  
ATOM   1357  N   GLU    42      51.450  36.740 102.320  0.00  0.00           N  
ATOM   1358  N   GLU    42      48.640  63.080 102.250  0.00  0.00           N  
ATOM   1359  CA  GLU    42      50.450  36.490 103.400  0.00  0.00           C  
ATOM   1360  CA  GLU    42      49.630  63.210 103.260  0.00  0.00           C  
ATOM   1361  C   GLU    42      51.240  36.300 104.750  0.00  0.00           C  
ATOM   1362  C   GLU    42      49.050  63.570 104.650  0.00  0.00           C  
ATOM   1363  O   GLU    42      50.930  37.010 105.710  0.00  0.00           O  
ATOM   1364  O   GLU    42      49.680  63.240 105.670  0.00  0.00           O  
ATOM   1365  CB  GLU    42      49.710  35.190 102.990  0.00  0.00           C  
ATOM   1366  CB  GLU    42      50.600  64.330 102.800  0.00  0.00           C  
ATOM   1367  CG  GLU    42      48.600  34.790 103.890  0.00  0.00           C  
ATOM   1368  CG  GLU    42      51.540  64.970 103.790  0.00  0.00           C  
ATOM   1369  CD  GLU    42      47.950  33.480 103.300  0.00  0.00           C  
ATOM   1370  CD  GLU    42      52.600  65.880 103.070  0.00  0.00           C  
ATOM   1371  OE1 GLU    42      47.310  33.480 102.220  0.00  0.00           O  
ATOM   1372  OE1 GLU    42      53.400  65.260 102.290  0.00  0.00           O  
ATOM   1373  OE2 GLU    42      48.020  32.460 103.950  0.00  0.00           O1-
ATOM   1374  OE2 GLU    42      52.750  67.080 103.330  0.00  0.00           O1-
ATOM   1375  H   GLU    42      51.500  36.140 101.530  0.00  0.00           H  
ATOM   1376  H   GLU    42      48.640  63.760 101.520  0.00  0.00           H  
ATOM   1377  HA  GLU    42      49.860  37.390 103.460  0.00  0.00           H  
ATOM   1378  HA  GLU    42      50.170  62.300 103.450  0.00  0.00           H  
ATOM   1379  HB2 GLU    42      49.280  35.360 101.980  0.00  0.00           H  
ATOM   1380  HB2 GLU    42      51.120  63.980 101.880  0.00  0.00           H  
ATOM   1381  HB3 GLU    42      50.350  34.290 102.830  0.00  0.00           H  
ATOM   1382  HB3 GLU    42      49.930  65.140 102.450  0.00  0.00           H  
ATOM   1383  HG2 GLU    42      48.890  34.600 104.950  0.00  0.00           H  
ATOM   1384  HG2 GLU    42      50.970  65.570 104.540  0.00  0.00           H  
ATOM   1385  HG3 GLU    42      47.800  35.550 104.020  0.00  0.00           H  
ATOM   1386  HG3 GLU    42      52.210  64.180 104.190  0.00  0.00           H  
ATOM   1387  N   LEU    43      52.280  35.440 104.860  0.00  0.00           N  
ATOM   1388  N   LEU    43      47.900  64.220 104.690  0.00  0.00           N  
ATOM   1389  CA  LEU    43      53.110  35.320 106.150  0.00  0.00           C  
ATOM   1390  CA  LEU    43      47.100  64.370 105.920  0.00  0.00           C  
ATOM   1391  C   LEU    43      53.740  36.670 106.590  0.00  0.00           C  
ATOM   1392  C   LEU    43      46.570  63.090 106.500  0.00  0.00           C  
ATOM   1393  O   LEU    43      53.500  37.140 107.730  0.00  0.00           O  
ATOM   1394  O   LEU    43      46.620  62.860 107.730  0.00  0.00           O  
ATOM   1395  CB  LEU    43      54.240  34.270 105.860  0.00  0.00           C  
ATOM   1396  CB  LEU    43      45.990  65.420 105.680  0.00  0.00           C  
ATOM   1397  CG  LEU    43      53.810  32.860 105.490  0.00  0.00           C  
ATOM   1398  CG  LEU    43      45.090  65.900 106.860  0.00  0.00           C  
ATOM   1399  CD1 LEU    43      55.060  31.960 105.110  0.00  0.00           C  
ATOM   1400  CD1 LEU    43      46.010  66.560 107.900  0.00  0.00           C  
ATOM   1401  CD2 LEU    43      52.980  32.180 106.660  0.00  0.00           C  
ATOM   1402  CD2 LEU    43      43.960  66.810 106.500  0.00  0.00           C  
ATOM   1403  H   LEU    43      52.480  34.960 104.000  0.00  0.00           H  
ATOM   1404  H   LEU    43      47.570  64.560 103.810  0.00  0.00           H  
ATOM   1405  HA  LEU    43      52.560  34.860 106.960  0.00  0.00           H  
ATOM   1406  HA  LEU    43      47.690  64.780 106.720  0.00  0.00           H  
ATOM   1407  HB2 LEU    43      54.760  34.730 105.000  0.00  0.00           H  
ATOM   1408  HB2 LEU    43      46.550  66.230 105.160  0.00  0.00           H  
ATOM   1409  HB3 LEU    43      54.970  34.330 106.700  0.00  0.00           H  
ATOM   1410  HB3 LEU    43      45.280  65.020 104.920  0.00  0.00           H  
ATOM   1411  HG  LEU    43      53.220  32.950 104.560  0.00  0.00           H  
ATOM   1412  HG  LEU    43      44.680  65.000 107.360  0.00  0.00           H  
ATOM   1413 HD11 LEU    43      55.620  32.400 104.250  0.00  0.00           H  
ATOM   1414 HD11 LEU    43      46.920  65.970 108.140  0.00  0.00           H  
ATOM   1415 HD12 LEU    43      54.630  30.980 104.810  0.00  0.00           H  
ATOM   1416 HD12 LEU    43      45.600  66.710 108.920  0.00  0.00           H  
ATOM   1417 HD13 LEU    43      55.760  31.720 105.930  0.00  0.00           H  
ATOM   1418 HD13 LEU    43      46.380  67.530 107.500  0.00  0.00           H  
ATOM   1419 HD21 LEU    43      52.850  31.120 106.350  0.00  0.00           H  
ATOM   1420 HD21 LEU    43      43.500  67.260 107.410  0.00  0.00           H  
ATOM   1421 HD22 LEU    43      52.040  32.570 107.100  0.00  0.00           H  
ATOM   1422 HD22 LEU    43      43.160  66.250 105.970  0.00  0.00           H  
ATOM   1423 HD23 LEU    43      53.690  32.290 107.510  0.00  0.00           H  
ATOM   1424 HD23 LEU    43      44.440  67.580 105.850  0.00  0.00           H  
ATOM   1425  N   ARG    44      54.390  37.440 105.650  0.00  0.00           N  
ATOM   1426  N   ARG    44      45.940  62.250 105.650  0.00  0.00           N  
ATOM   1427  CA  ARG    44      54.870  38.770 105.880  0.00  0.00           C  
ATOM   1428  CA  ARG    44      45.440  60.940 105.960  0.00  0.00           C  
ATOM   1429  C   ARG    44      53.910  39.780 106.430  0.00  0.00           C  
ATOM   1430  C   ARG    44      46.670  60.040 106.370  0.00  0.00           C  
ATOM   1431  O   ARG    44      54.190  40.420 107.470  0.00  0.00           O  
ATOM   1432  O   ARG    44      46.650  59.390 107.390  0.00  0.00           O  
ATOM   1433  CB  ARG    44      55.780  39.340 104.700  0.00  0.00           C  
ATOM   1434  CB  ARG    44      44.710  60.210 104.840  0.00  0.00           C  
ATOM   1435  CG  ARG    44      57.010  38.470 104.430  0.00  0.00           C  
ATOM   1436  CG  ARG    44      43.380  60.920 104.460  0.00  0.00           C  
ATOM   1437  CD  ARG    44      57.770  38.800 103.200  0.00  0.00           C  
ATOM   1438  CD  ARG    44      42.180  60.880 105.510  0.00  0.00           C  
ATOM   1439  NE  ARG    44      58.270  40.200 103.240  0.00  0.00           N  
ATOM   1440  NE  ARG    44      41.130  61.730 104.910  0.00  0.00           N  
ATOM   1441  CZ  ARG    44      58.320  40.950 102.120  0.00  0.00           C  
ATOM   1442  CZ  ARG    44      41.010  63.010 105.060  0.00  0.00           C  
ATOM   1443  NH1 ARG    44      58.210  40.510 100.890  0.00  0.00           N1+
ATOM   1444  NH1 ARG    44      40.110  63.550 104.250  0.00  0.00           N1+
ATOM   1445  NH2 ARG    44      58.620  42.210 102.090  0.00  0.00           N  
ATOM   1446  NH2 ARG    44      41.620  63.700 105.930  0.00  0.00           N  
ATOM   1447  H   ARG    44      54.470  37.100 104.710  0.00  0.00           H  
ATOM   1448  H   ARG    44      45.690  62.520 104.720  0.00  0.00           H  
ATOM   1449  HA  ARG    44      55.650  38.600 106.600  0.00  0.00           H  
ATOM   1450  HA  ARG    44      44.890  61.050 106.890  0.00  0.00           H  
ATOM   1451  HB2 ARG    44      55.060  39.320 103.840  0.00  0.00           H  
ATOM   1452  HB2 ARG    44      45.260  60.080 103.880  0.00  0.00           H  
ATOM   1453  HB3 ARG    44      56.180  40.340 104.950  0.00  0.00           H  
ATOM   1454  HB3 ARG    44      44.490  59.140 105.020  0.00  0.00           H  
ATOM   1455  HG2 ARG    44      57.720  38.600 105.280  0.00  0.00           H  
ATOM   1456  HG2 ARG    44      43.620  61.980 104.260  0.00  0.00           H  
ATOM   1457  HG3 ARG    44      56.730  37.390 104.520  0.00  0.00           H  
ATOM   1458  HG3 ARG    44      43.010  60.510 103.500  0.00  0.00           H  
ATOM   1459  HD2 ARG    44      58.670  38.160 103.300  0.00  0.00           H  
ATOM   1460  HD2 ARG    44      41.870  59.830 105.670  0.00  0.00           H  
ATOM   1461  HD3 ARG    44      57.010  38.530 102.430  0.00  0.00           H  
ATOM   1462  HD3 ARG    44      42.510  61.290 106.490  0.00  0.00           H  
ATOM   1463  HE  ARG    44      58.490  40.700 104.070  0.00  0.00           H  
ATOM   1464  HE  ARG    44      40.580  61.430 104.130  0.00  0.00           H  
ATOM   1465 HH11 ARG    44      58.110  39.530 100.760  0.00  0.00           H  
ATOM   1466 HH11 ARG    44      39.610  62.960 103.610  0.00  0.00           H  
ATOM   1467 HH12 ARG    44      58.730  40.960 100.160  0.00  0.00           H  
ATOM   1468 HH12 ARG    44      39.960  64.540 104.310  0.00  0.00           H  
ATOM   1469 HH21 ARG    44      58.580  42.750 102.930  0.00  0.00           H  
ATOM   1470 HH21 ARG    44      42.220  63.130 106.480  0.00  0.00           H  
ATOM   1471 HH22 ARG    44      58.400  42.540 101.170  0.00  0.00           H  
ATOM   1472 HH22 ARG    44      41.330  64.620 106.180  0.00  0.00           H  
ATOM   1473  N   GLN    45      52.760  39.850 105.870  0.00  0.00           N  
ATOM   1474  N   GLN    45      47.820  60.110 105.630  0.00  0.00           N  
ATOM   1475  CA  GLN    45      51.580  40.500 106.370  0.00  0.00           C  
ATOM   1476  CA  GLN    45      49.030  59.320 105.930  0.00  0.00           C  
ATOM   1477  C   GLN    45      51.040  40.070 107.700  0.00  0.00           C  
ATOM   1478  C   GLN    45      49.600  59.630 107.310  0.00  0.00           C  
ATOM   1479  O   GLN    45      50.840  40.880 108.560  0.00  0.00           O  
ATOM   1480  O   GLN    45      49.850  58.730 108.160  0.00  0.00           O  
ATOM   1481  CB  GLN    45      50.450  40.410 105.270  0.00  0.00           C  
ATOM   1482  CB  GLN    45      50.090  59.320 104.860  0.00  0.00           C  
ATOM   1483  CG  GLN    45      49.030  40.690 105.730  0.00  0.00           C  
ATOM   1484  CG  GLN    45      51.460  58.670 105.290  0.00  0.00           C  
ATOM   1485  CD  GLN    45      48.050  40.160 104.700  0.00  0.00           C  
ATOM   1486  CD  GLN    45      52.610  59.610 105.620  0.00  0.00           C  
ATOM   1487  NE2 GLN    45      47.500  41.050 103.960  0.00  0.00           N  
ATOM   1488  NE2 GLN    45      53.480  60.000 104.720  0.00  0.00           N  
ATOM   1489  OE1 GLN    45      47.720  39.010 104.720  0.00  0.00           O  
ATOM   1490  OE1 GLN    45      52.760  59.870 106.840  0.00  0.00           O  
ATOM   1491  H   GLN    45      52.620  39.250 105.080  0.00  0.00           H  
ATOM   1492  H   GLN    45      47.840  60.690 104.820  0.00  0.00           H  
ATOM   1493  HA  GLN    45      51.880  41.540 106.400  0.00  0.00           H  
ATOM   1494  HA  GLN    45      48.730  58.300 106.120  0.00  0.00           H  
ATOM   1495  HB2 GLN    45      50.760  41.060 104.420  0.00  0.00           H  
ATOM   1496  HB2 GLN    45      49.740  58.690 104.010  0.00  0.00           H  
ATOM   1497  HB3 GLN    45      50.470  39.350 104.940  0.00  0.00           H  
ATOM   1498  HB3 GLN    45      50.330  60.310 104.400  0.00  0.00           H  
ATOM   1499  HG2 GLN    45      48.740  40.130 106.650  0.00  0.00           H  
ATOM   1500  HG2 GLN    45      51.350  58.090 106.230  0.00  0.00           H  
ATOM   1501  HG3 GLN    45      48.780  41.770 105.880  0.00  0.00           H  
ATOM   1502  HG3 GLN    45      51.750  57.930 104.510  0.00  0.00           H  
ATOM   1503 HE21 GLN    45      47.890  41.960 103.830  0.00  0.00           H  
ATOM   1504 HE21 GLN    45      54.350  60.460 104.870  0.00  0.00           H  
ATOM   1505 HE22 GLN    45      46.910  40.780 103.200  0.00  0.00           H  
ATOM   1506 HE22 GLN    45      53.280  59.750 103.770  0.00  0.00           H  
ATOM   1507  N   GLN    46      50.900  38.720 107.930  0.00  0.00           N  
ATOM   1508  N   GLN    46      49.610  60.890 107.650  0.00  0.00           N  
ATOM   1509  CA  GLN    46      50.510  38.300 109.260  0.00  0.00           C  
ATOM   1510  CA  GLN    46      50.020  61.370 108.900  0.00  0.00           C  
ATOM   1511  C   GLN    46      51.430  38.770 110.330  0.00  0.00           C  
ATOM   1512  C   GLN    46      49.140  61.000 110.140  0.00  0.00           C  
ATOM   1513  O   GLN    46      51.090  39.130 111.430  0.00  0.00           O  
ATOM   1514  O   GLN    46      49.620  60.650 111.190  0.00  0.00           O  
ATOM   1515  CB  GLN    46      50.200  36.850 109.290  0.00  0.00           C  
ATOM   1516  CB  GLN    46      50.450  62.820 108.940  0.00  0.00           C  
ATOM   1517  CG  GLN    46      48.870  36.520 108.510  0.00  0.00           C  
ATOM   1518  CG  GLN    46      51.890  63.160 108.280  0.00  0.00           C  
ATOM   1519  CD  GLN    46      47.650  37.220 109.000  0.00  0.00           C  
ATOM   1520  CD  GLN    46      52.170  64.620 108.480  0.00  0.00           C  
ATOM   1521  NE2 GLN    46      47.030  36.760 110.100  0.00  0.00           N  
ATOM   1522  NE2 GLN    46      52.770  65.190 107.380  0.00  0.00           N  
ATOM   1523  OE1 GLN    46      47.160  38.090 108.300  0.00  0.00           O  
ATOM   1524  OE1 GLN    46      51.910  65.250 109.480  0.00  0.00           O  
ATOM   1525  H   GLN    46      51.000  37.990 107.260  0.00  0.00           H  
ATOM   1526  H   GLN    46      49.100  61.550 107.100  0.00  0.00           H  
ATOM   1527  HA  GLN    46      49.600  38.780 109.580  0.00  0.00           H  
ATOM   1528  HA  GLN    46      50.940  60.890 109.170  0.00  0.00           H  
ATOM   1529  HB2 GLN    46      51.010  36.320 108.750  0.00  0.00           H  
ATOM   1530  HB2 GLN    46      49.700  63.400 108.360  0.00  0.00           H  
ATOM   1531  HB3 GLN    46      50.240  36.530 110.350  0.00  0.00           H  
ATOM   1532  HB3 GLN    46      50.410  63.130 110.000  0.00  0.00           H  
ATOM   1533  HG2 GLN    46      48.970  36.710 107.420  0.00  0.00           H  
ATOM   1534  HG2 GLN    46      52.610  62.490 108.780  0.00  0.00           H  
ATOM   1535  HG3 GLN    46      48.720  35.420 108.620  0.00  0.00           H  
ATOM   1536  HG3 GLN    46      51.750  62.970 107.190  0.00  0.00           H  
ATOM   1537 HE21 GLN    46      46.090  37.100 110.210  0.00  0.00           H  
ATOM   1538 HE21 GLN    46      52.840  66.180 107.440  0.00  0.00           H  
ATOM   1539 HE22 GLN    46      47.620  36.270 110.740  0.00  0.00           H  
ATOM   1540 HE22 GLN    46      53.120  64.570 106.670  0.00  0.00           H  
ATOM   1541  N   GLU    47      52.740  38.680 110.110  0.00  0.00           N  
ATOM   1542  N   GLU    47      47.810  61.040 110.040  0.00  0.00           N  
ATOM   1543  CA  GLU    47      53.760  39.010 111.120  0.00  0.00           C  
ATOM   1544  CA  GLU    47      46.910  60.510 111.050  0.00  0.00           C  
ATOM   1545  C   GLU    47      53.790  40.460 111.480  0.00  0.00           C  
ATOM   1546  C   GLU    47      46.990  59.050 111.260  0.00  0.00           C  
ATOM   1547  O   GLU    47      53.790  40.850 112.660  0.00  0.00           O  
ATOM   1548  O   GLU    47      46.990  58.610 112.420  0.00  0.00           O  
ATOM   1549  CB  GLU    47      55.070  38.390 110.680  0.00  0.00           C  
ATOM   1550  CB  GLU    47      45.410  61.130 110.870  0.00  0.00           C  
ATOM   1551  CG  GLU    47      56.200  38.750 111.720  0.00  0.00           C  
ATOM   1552  CG  GLU    47      44.220  60.340 111.440  0.00  0.00           C  
ATOM   1553  CD  GLU    47      57.480  38.150 111.330  0.00  0.00           C  
ATOM   1554  CD  GLU    47      42.920  60.870 110.870  0.00  0.00           C  
ATOM   1555  OE1 GLU    47      58.040  38.470 110.220  0.00  0.00           O  
ATOM   1556  OE1 GLU    47      42.080  61.410 111.660  0.00  0.00           O  
ATOM   1557  OE2 GLU    47      58.080  37.330 112.130  0.00  0.00           O1-
ATOM   1558  OE2 GLU    47      42.670  60.780 109.610  0.00  0.00           O1-
ATOM   1559  H   GLU    47      53.170  38.420 109.240  0.00  0.00           H  
ATOM   1560  H   GLU    47      47.460  61.430 109.190  0.00  0.00           H  
ATOM   1561  HA  GLU    47      53.360  38.460 111.970  0.00  0.00           H  
ATOM   1562  HA  GLU    47      47.200  60.870 112.020  0.00  0.00           H  
ATOM   1563  HB2 GLU    47      54.910  37.290 110.630  0.00  0.00           H  
ATOM   1564  HB2 GLU    47      45.370  62.100 111.410  0.00  0.00           H  
ATOM   1565  HB3 GLU    47      55.410  38.760 109.680  0.00  0.00           H  
ATOM   1566  HB3 GLU    47      45.420  61.300 109.770  0.00  0.00           H  
ATOM   1567  HG2 GLU    47      56.360  39.850 111.710  0.00  0.00           H  
ATOM   1568  HG2 GLU    47      44.200  59.280 111.130  0.00  0.00           H  
ATOM   1569  HG3 GLU    47      55.800  38.400 112.690  0.00  0.00           H  
ATOM   1570  HG3 GLU    47      44.080  60.390 112.550  0.00  0.00           H  
ATOM   1571  N   LEU    48      53.740  41.310 110.440  0.00  0.00           N  
ATOM   1572  N   LEU    48      47.140  58.220 110.230  0.00  0.00           N  
ATOM   1573  CA  LEU    48      53.460  42.760 110.620  0.00  0.00           C  
ATOM   1574  CA  LEU    48      47.070  56.770 110.480  0.00  0.00           C  
ATOM   1575  C   LEU    48      52.200  43.120 111.280  0.00  0.00           C  
ATOM   1576  C   LEU    48      48.290  56.220 111.160  0.00  0.00           C  
ATOM   1577  O   LEU    48      52.290  43.950 112.140  0.00  0.00           O  
ATOM   1578  O   LEU    48      48.180  55.260 111.920  0.00  0.00           O  
ATOM   1579  CB  LEU    48      53.590  43.470 109.280  0.00  0.00           C  
ATOM   1580  CB  LEU    48      46.990  56.060 109.160  0.00  0.00           C  
ATOM   1581  CG  LEU    48      55.020  43.430 108.720  0.00  0.00           C  
ATOM   1582  CG  LEU    48      45.680  56.320 108.340  0.00  0.00           C  
ATOM   1583  CD1 LEU    48      54.870  43.590 107.120  0.00  0.00           C  
ATOM   1584  CD1 LEU    48      45.760  55.710 106.950  0.00  0.00           C  
ATOM   1585  CD2 LEU    48      55.860  44.570 109.260  0.00  0.00           C  
ATOM   1586  CD2 LEU    48      44.390  55.910 109.060  0.00  0.00           C  
ATOM   1587  H   LEU    48      53.800  40.910 109.530  0.00  0.00           H  
ATOM   1588  H   LEU    48      47.290  58.580 109.320  0.00  0.00           H  
ATOM   1589  HA  LEU    48      54.240  43.100 111.280  0.00  0.00           H  
ATOM   1590  HA  LEU    48      46.200  56.570 111.080  0.00  0.00           H  
ATOM   1591  HB2 LEU    48      52.770  43.040 108.670  0.00  0.00           H  
ATOM   1592  HB2 LEU    48      47.860  56.360 108.540  0.00  0.00           H  
ATOM   1593  HB3 LEU    48      53.300  44.540 109.390  0.00  0.00           H  
ATOM   1594  HB3 LEU    48      47.030  54.980 109.430  0.00  0.00           H  
ATOM   1595  HG  LEU    48      55.470  42.420 108.860  0.00  0.00           H  
ATOM   1596  HG  LEU    48      45.690  57.430 108.190  0.00  0.00           H  
ATOM   1597 HD11 LEU    48      54.040  42.970 106.720  0.00  0.00           H  
ATOM   1598 HD11 LEU    48      44.830  55.940 106.380  0.00  0.00           H  
ATOM   1599 HD12 LEU    48      55.830  43.390 106.610  0.00  0.00           H  
ATOM   1600 HD12 LEU    48      45.910  54.610 106.920  0.00  0.00           H  
ATOM   1601 HD13 LEU    48      54.570  44.640 106.950  0.00  0.00           H  
ATOM   1602 HD13 LEU    48      46.700  55.920 106.390  0.00  0.00           H  
ATOM   1603 HD21 LEU    48      55.570  45.630 109.120  0.00  0.00           H  
ATOM   1604 HD21 LEU    48      44.060  56.620 109.840  0.00  0.00           H  
ATOM   1605 HD22 LEU    48      56.900  44.440 108.880  0.00  0.00           H  
ATOM   1606 HD22 LEU    48      44.510  54.880 109.450  0.00  0.00           H  
ATOM   1607 HD23 LEU    48      55.960  44.450 110.360  0.00  0.00           H  
ATOM   1608 HD23 LEU    48      43.580  55.920 108.300  0.00  0.00           H  
ATOM   1609  N   ARG    49      51.090  42.350 111.070  0.00  0.00           N  
ATOM   1610  N   ARG    49      49.410  56.920 110.960  0.00  0.00           N  
ATOM   1611  CA  ARG    49      49.910  42.540 111.920  0.00  0.00           C  
ATOM   1612  CA  ARG    49      50.700  56.680 111.650  0.00  0.00           C  
ATOM   1613  C   ARG    49      50.170  42.380 113.400  0.00  0.00           C  
ATOM   1614  C   ARG    49      50.610  56.860 113.190  0.00  0.00           C  
ATOM   1615  O   ARG    49      49.670  43.170 114.260  0.00  0.00           O  
ATOM   1616  O   ARG    49      51.130  56.040 113.930  0.00  0.00           O  
ATOM   1617  CB  ARG    49      48.610  41.770 111.500  0.00  0.00           C  
ATOM   1618  CB  ARG    49      51.920  57.490 111.070  0.00  0.00           C  
ATOM   1619  CG  ARG    49      47.950  42.350 110.170  0.00  0.00           C  
ATOM   1620  CG  ARG    49      52.460  56.970 109.770  0.00  0.00           C  
ATOM   1621  CD  ARG    49      46.900  41.460 109.570  0.00  0.00           C  
ATOM   1622  CD  ARG    49      53.270  58.030 109.090  0.00  0.00           C  
ATOM   1623  NE  ARG    49      45.930  41.100 110.630  0.00  0.00           N  
ATOM   1624  NE  ARG    49      54.490  58.350 109.940  0.00  0.00           N  
ATOM   1625  CZ  ARG    49      44.960  40.280 110.400  0.00  0.00           C  
ATOM   1626  CZ  ARG    49      54.890  59.600 109.830  0.00  0.00           C  
ATOM   1627  NH1 ARG    49      44.560  39.720 109.280  0.00  0.00           N1+
ATOM   1628  NH1 ARG    49      54.440  60.490 109.010  0.00  0.00           N1+
ATOM   1629  NH2 ARG    49      44.350  39.810 111.510  0.00  0.00           N  
ATOM   1630  NH2 ARG    49      55.530  60.080 110.830  0.00  0.00           N  
ATOM   1631  H   ARG    49      51.110  41.520 110.510  0.00  0.00           H  
ATOM   1632  H   ARG    49      49.400  57.740 110.390  0.00  0.00           H  
ATOM   1633  HA  ARG    49      49.580  43.550 111.780  0.00  0.00           H  
ATOM   1634  HA  ARG    49      51.070  55.670 111.540  0.00  0.00           H  
ATOM   1635  HB2 ARG    49      48.890  40.720 111.260  0.00  0.00           H  
ATOM   1636  HB2 ARG    49      51.630  58.560 110.920  0.00  0.00           H  
ATOM   1637  HB3 ARG    49      47.820  41.800 112.270  0.00  0.00           H  
ATOM   1638  HB3 ARG    49      52.770  57.440 111.780  0.00  0.00           H  
ATOM   1639  HG2 ARG    49      47.640  43.410 110.280  0.00  0.00           H  
ATOM   1640  HG2 ARG    49      53.160  56.130 109.970  0.00  0.00           H  
ATOM   1641  HG3 ARG    49      48.720  42.340 109.360  0.00  0.00           H  
ATOM   1642  HG3 ARG    49      51.580  56.720 109.140  0.00  0.00           H  
ATOM   1643  HD2 ARG    49      46.280  41.960 108.800  0.00  0.00           H  
ATOM   1644  HD2 ARG    49      53.680  57.640 108.140  0.00  0.00           H  
ATOM   1645  HD3 ARG    49      47.460  40.600 109.150  0.00  0.00           H  
ATOM   1646  HD3 ARG    49      52.520  58.830 108.920  0.00  0.00           H  
ATOM   1647  HE  ARG    49      46.000  41.520 111.540  0.00  0.00           H  
ATOM   1648  HE  ARG    49      54.750  57.790 110.730  0.00  0.00           H  
ATOM   1649 HH11 ARG    49      44.840  40.250 108.480  0.00  0.00           H  
ATOM   1650 HH11 ARG    49      54.060  60.160 108.140  0.00  0.00           H  
ATOM   1651 HH12 ARG    49      43.830  39.040 109.370  0.00  0.00           H  
ATOM   1652 HH12 ARG    49      54.960  61.340 108.940  0.00  0.00           H  
ATOM   1653 HH21 ARG    49      44.610  40.130 112.430  0.00  0.00           H  
ATOM   1654 HH21 ARG    49      55.700  59.510 111.630  0.00  0.00           H  
ATOM   1655 HH22 ARG    49      43.540  39.230 111.470  0.00  0.00           H  
ATOM   1656 HH22 ARG    49      55.590  61.080 110.930  0.00  0.00           H  
ATOM   1657  N   ALA    50      50.960  41.380 113.660  0.00  0.00           N  
ATOM   1658  N   ALA    50      49.970  57.980 113.620  0.00  0.00           N  
ATOM   1659  CA  ALA    50      51.240  41.000 115.050  0.00  0.00           C  
ATOM   1660  CA  ALA    50      49.590  58.310 114.930  0.00  0.00           C  
ATOM   1661  C   ALA    50      52.190  41.920 115.820  0.00  0.00           C  
ATOM   1662  C   ALA    50      48.560  57.280 115.510  0.00  0.00           C  
ATOM   1663  O   ALA    50      51.990  42.400 116.940  0.00  0.00           O  
ATOM   1664  O   ALA    50      48.640  56.740 116.630  0.00  0.00           O  
ATOM   1665  CB  ALA    50      51.770  39.580 115.230  0.00  0.00           C  
ATOM   1666  CB  ALA    50      48.920  59.660 114.910  0.00  0.00           C  
ATOM   1667  H   ALA    50      51.470  40.890 112.960  0.00  0.00           H  
ATOM   1668  H   ALA    50      49.760  58.750 113.020  0.00  0.00           H  
ATOM   1669  HA  ALA    50      50.310  41.110 115.570  0.00  0.00           H  
ATOM   1670  HA  ALA    50      50.450  58.340 115.580  0.00  0.00           H  
ATOM   1671  HB1 ALA    50      51.960  39.240 116.270  0.00  0.00           H  
ATOM   1672  HB1 ALA    50      49.480  60.430 114.340  0.00  0.00           H  
ATOM   1673  HB2 ALA    50      52.580  39.280 114.530  0.00  0.00           H  
ATOM   1674  HB2 ALA    50      48.640  59.980 115.940  0.00  0.00           H  
ATOM   1675  HB3 ALA    50      51.030  38.850 114.840  0.00  0.00           H  
ATOM   1676  HB3 ALA    50      47.940  59.740 114.380  0.00  0.00           H  
ATOM   1677  N   ARG    51      53.280  42.340 115.130  0.00  0.00           N  
ATOM   1678  N   ARG    51      47.580  56.900 114.630  0.00  0.00           N  
ATOM   1679  CA  ARG    51      54.260  43.310 115.620  0.00  0.00           C  
ATOM   1680  CA  ARG    51      46.450  55.980 115.070  0.00  0.00           C  
ATOM   1681  C   ARG    51      53.660  44.660 115.910  0.00  0.00           C  
ATOM   1682  C   ARG    51      46.910  54.660 115.560  0.00  0.00           C  
ATOM   1683  O   ARG    51      53.720  45.080 117.000  0.00  0.00           O  
ATOM   1684  O   ARG    51      46.470  54.170 116.580  0.00  0.00           O  
ATOM   1685  CB  ARG    51      55.340  43.490 114.450  0.00  0.00           C  
ATOM   1686  CB  ARG    51      45.480  55.830 113.900  0.00  0.00           C  
ATOM   1687  CG  ARG    51      56.270  42.310 114.220  0.00  0.00           C  
ATOM   1688  CG  ARG    51      44.220  55.010 114.410  0.00  0.00           C  
ATOM   1689  CD  ARG    51      57.060  42.470 112.940  0.00  0.00           C  
ATOM   1690  CD  ARG    51      43.030  55.230 113.400  0.00  0.00           C  
ATOM   1691  NE  ARG    51      58.090  43.600 113.130  0.00  0.00           N  
ATOM   1692  NE  ARG    51      42.570  56.590 113.390  0.00  0.00           N  
ATOM   1693  CZ  ARG    51      58.830  43.980 112.120  0.00  0.00           C  
ATOM   1694  CZ  ARG    51      41.990  57.230 112.370  0.00  0.00           C  
ATOM   1695  NH1 ARG    51      59.610  45.000 112.400  0.00  0.00           N1+
ATOM   1696  NH1 ARG    51      41.640  56.690 111.230  0.00  0.00           N1+
ATOM   1697  NH2 ARG    51      58.980  43.520 110.880  0.00  0.00           N  
ATOM   1698  NH2 ARG    51      41.480  58.440 112.590  0.00  0.00           N  
ATOM   1699  H   ARG    51      53.450  41.940 114.230  0.00  0.00           H  
ATOM   1700  H   ARG    51      47.490  57.270 113.710  0.00  0.00           H  
ATOM   1701  HA  ARG    51      54.730  42.940 116.510  0.00  0.00           H  
ATOM   1702  HA  ARG    51      45.900  56.440 115.880  0.00  0.00           H  
ATOM   1703  HB2 ARG    51      54.700  43.510 113.540  0.00  0.00           H  
ATOM   1704  HB2 ARG    51      45.030  56.830 113.710  0.00  0.00           H  
ATOM   1705  HB3 ARG    51      55.920  44.440 114.530  0.00  0.00           H  
ATOM   1706  HB3 ARG    51      45.710  55.410 112.900  0.00  0.00           H  
ATOM   1707  HG2 ARG    51      56.900  42.240 115.140  0.00  0.00           H  
ATOM   1708  HG2 ARG    51      44.480  53.930 114.310  0.00  0.00           H  
ATOM   1709  HG3 ARG    51      55.610  41.440 114.020  0.00  0.00           H  
ATOM   1710  HG3 ARG    51      43.810  55.360 115.380  0.00  0.00           H  
ATOM   1711  HD2 ARG    51      57.640  41.600 112.560  0.00  0.00           H  
ATOM   1712  HD2 ARG    51      43.430  54.900 112.420  0.00  0.00           H  
ATOM   1713  HD3 ARG    51      56.350  42.790 112.150  0.00  0.00           H  
ATOM   1714  HD3 ARG    51      42.240  54.530 113.750  0.00  0.00           H  
ATOM   1715  HE  ARG    51      58.170  44.230 113.910  0.00  0.00           H  
ATOM   1716  HE  ARG    51      42.690  57.160 114.200  0.00  0.00           H  
ATOM   1717 HH11 ARG    51      59.340  45.500 113.220  0.00  0.00           H  
ATOM   1718 HH11 ARG    51      41.760  55.690 111.260  0.00  0.00           H  
ATOM   1719 HH12 ARG    51      59.810  45.570 111.600  0.00  0.00           H  
ATOM   1720 HH12 ARG    51      40.970  57.130 110.630  0.00  0.00           H  
ATOM   1721 HH21 ARG    51      59.520  43.990 110.180  0.00  0.00           H  
ATOM   1722 HH21 ARG    51      41.790  58.960 113.390  0.00  0.00           H  
ATOM   1723 HH22 ARG    51      58.680  42.590 110.640  0.00  0.00           H  
ATOM   1724 HH22 ARG    51      41.320  58.980 111.770  0.00  0.00           H  
ATOM   1725  N   TYR    52      52.970  45.300 114.900  0.00  0.00           N  
ATOM   1726  N   TYR    52      47.820  54.010 114.820  0.00  0.00           N  
ATOM   1727  CA  TYR    52      52.530  46.620 114.980  0.00  0.00           C  
ATOM   1728  CA  TYR    52      48.340  52.630 115.040  0.00  0.00           C  
ATOM   1729  C   TYR    52      51.090  46.800 115.530  0.00  0.00           C  
ATOM   1730  C   TYR    52      49.720  52.570 115.700  0.00  0.00           C  
ATOM   1731  O   TYR    52      50.510  47.870 115.700  0.00  0.00           O  
ATOM   1732  O   TYR    52      50.390  51.560 115.880  0.00  0.00           O  
ATOM   1733  CB  TYR    52      52.770  47.430 113.670  0.00  0.00           C  
ATOM   1734  CB  TYR    52      48.300  51.820 113.710  0.00  0.00           C  
ATOM   1735  CG  TYR    52      54.220  47.570 113.430  0.00  0.00           C  
ATOM   1736  CG  TYR    52      46.810  51.830 113.300  0.00  0.00           C  
ATOM   1737  CD1 TYR    52      55.080  48.390 114.190  0.00  0.00           C  
ATOM   1738  CD1 TYR    52      45.790  51.420 114.220  0.00  0.00           C  
ATOM   1739  CD2 TYR    52      54.790  46.960 112.260  0.00  0.00           C  
ATOM   1740  CD2 TYR    52      46.380  52.340 112.070  0.00  0.00           C  
ATOM   1741  CE1 TYR    52      56.440  48.570 113.840  0.00  0.00           C  
ATOM   1742  CE1 TYR    52      44.450  51.440 113.830  0.00  0.00           C  
ATOM   1743  CE2 TYR    52      56.110  47.210 111.870  0.00  0.00           C  
ATOM   1744  CE2 TYR    52      45.040  52.320 111.680  0.00  0.00           C  
ATOM   1745  CZ  TYR    52      56.970  47.910 112.690  0.00  0.00           C  
ATOM   1746  CZ  TYR    52      44.060  51.810 112.510  0.00  0.00           C  
ATOM   1747  OH  TYR    52      58.340  47.890 112.470  0.00  0.00           O  
ATOM   1748  OH  TYR    52      42.710  51.800 112.040  0.00  0.00           O  
ATOM   1749  H   TYR    52      52.770  44.820 114.050  0.00  0.00           H  
ATOM   1750  H   TYR    52      48.090  54.400 113.940  0.00  0.00           H  
ATOM   1751  HA  TYR    52      52.990  47.160 115.800  0.00  0.00           H  
ATOM   1752  HA  TYR    52      47.720  52.170 115.790  0.00  0.00           H  
ATOM   1753  HB2 TYR    52      52.250  46.900 112.840  0.00  0.00           H  
ATOM   1754  HB2 TYR    52      48.970  52.210 112.920  0.00  0.00           H  
ATOM   1755  HB3 TYR    52      52.380  48.470 113.800  0.00  0.00           H  
ATOM   1756  HB3 TYR    52      48.670  50.790 113.920  0.00  0.00           H  
ATOM   1757  HD1 TYR    52      54.730  48.880 115.080  0.00  0.00           H  
ATOM   1758  HD1 TYR    52      46.000  50.820 115.090  0.00  0.00           H  
ATOM   1759  HD2 TYR    52      54.100  46.350 111.690  0.00  0.00           H  
ATOM   1760  HD2 TYR    52      47.100  52.710 111.360  0.00  0.00           H  
ATOM   1761  HE1 TYR    52      57.100  49.120 114.500  0.00  0.00           H  
ATOM   1762  HE1 TYR    52      43.670  51.060 114.480  0.00  0.00           H  
ATOM   1763  HE2 TYR    52      56.500  46.660 111.020  0.00  0.00           H  
ATOM   1764  HE2 TYR    52      44.860  52.640 110.660  0.00  0.00           H  
ATOM   1765  HH  TYR    52      58.430  47.510 111.600  0.00  0.00           H  
ATOM   1766  HH  TYR    52      42.610  52.600 111.510  0.00  0.00           H  
ATOM   1767  N   ASN    53      50.430  45.640 115.910  0.00  0.00           N  
ATOM   1768  N   ASN    53      50.140  53.760 116.260  0.00  0.00           N  
ATOM   1769  CA  ASN    53      49.200  45.590 116.730  0.00  0.00           C  
ATOM   1770  CA  ASN    53      51.460  54.140 116.750  0.00  0.00           C  
ATOM   1771  C   ASN    53      48.020  46.060 115.880  0.00  0.00           C  
ATOM   1772  C   ASN    53      52.690  53.570 115.980  0.00  0.00           C  
ATOM   1773  O   ASN    53      47.070  46.690 116.370  0.00  0.00           O  
ATOM   1774  O   ASN    53      53.400  52.660 116.390  0.00  0.00           O  
ATOM   1775  CB  ASN    53      49.280  46.330 118.140  0.00  0.00           C  
ATOM   1776  CB  ASN    53      51.700  53.810 118.240  0.00  0.00           C  
ATOM   1777  CG  ASN    53      50.600  45.980 118.850  0.00  0.00           C  
ATOM   1778  CG  ASN    53      50.640  54.430 119.200  0.00  0.00           C  
ATOM   1779  ND2 ASN    53      50.760  44.700 119.260  0.00  0.00           N  
ATOM   1780  ND2 ASN    53      50.590  55.780 119.240  0.00  0.00           N  
ATOM   1781  OD1 ASN    53      51.350  46.870 119.260  0.00  0.00           O  
ATOM   1782  OD1 ASN    53      50.020  53.650 119.980  0.00  0.00           O  
ATOM   1783  H   ASN    53      50.920  44.790 115.760  0.00  0.00           H  
ATOM   1784  H   ASN    53      49.630  54.560 115.960  0.00  0.00           H  
ATOM   1785  HA  ASN    53      49.000  44.550 116.950  0.00  0.00           H  
ATOM   1786  HA  ASN    53      51.540  55.210 116.630  0.00  0.00           H  
ATOM   1787  HB2 ASN    53      49.360  47.420 117.980  0.00  0.00           H  
ATOM   1788  HB2 ASN    53      51.530  52.720 118.400  0.00  0.00           H  
ATOM   1789  HB3 ASN    53      48.390  46.130 118.780  0.00  0.00           H  
ATOM   1790  HB3 ASN    53      52.680  54.220 118.540  0.00  0.00           H  
ATOM   1791 HD21 ASN    53      51.550  44.520 119.850  0.00  0.00           H  
ATOM   1792 HD21 ASN    53      49.690  56.170 119.450  0.00  0.00           H  
ATOM   1793 HD22 ASN    53      50.120  43.960 119.040  0.00  0.00           H  
ATOM   1794 HD22 ASN    53      50.940  56.310 118.470  0.00  0.00           H  
ATOM   1795  N   LEU    54      47.990  45.840 114.530  0.00  0.00           N  
ATOM   1796  N   LEU    54      52.900  54.160 114.860  0.00  0.00           N  
ATOM   1797  CA  LEU    54      46.940  46.030 113.530  0.00  0.00           C  
ATOM   1798  CA  LEU    54      53.730  53.570 113.830  0.00  0.00           C  
ATOM   1799  C   LEU    54      46.030  44.770 113.420  0.00  0.00           C  
ATOM   1800  C   LEU    54      54.860  54.510 113.460  0.00  0.00           C  
ATOM   1801  O   LEU    54      46.500  43.600 113.340  0.00  0.00           O  
ATOM   1802  O   LEU    54      54.730  55.620 112.930  0.00  0.00           O  
ATOM   1803  CB  LEU    54      47.560  46.390 112.100  0.00  0.00           C  
ATOM   1804  CB  LEU    54      52.840  53.390 112.580  0.00  0.00           C  
ATOM   1805  CG  LEU    54      48.510  47.570 112.120  0.00  0.00           C  
ATOM   1806  CG  LEU    54      53.390  52.410 111.460  0.00  0.00           C  
ATOM   1807  CD1 LEU    54      49.420  47.650 110.880  0.00  0.00           C  
ATOM   1808  CD1 LEU    54      54.070  51.200 112.090  0.00  0.00           C  
ATOM   1809  CD2 LEU    54      47.660  48.840 112.270  0.00  0.00           C  
ATOM   1810  CD2 LEU    54      52.240  51.920 110.610  0.00  0.00           C  
ATOM   1811  H   LEU    54      48.770  45.330 114.160  0.00  0.00           H  
ATOM   1812  H   LEU    54      52.270  54.890 114.570  0.00  0.00           H  
ATOM   1813  HA  LEU    54      46.200  46.740 113.850  0.00  0.00           H  
ATOM   1814  HA  LEU    54      54.170  52.700 114.280  0.00  0.00           H  
ATOM   1815  HB2 LEU    54      48.180  45.480 111.940  0.00  0.00           H  
ATOM   1816  HB2 LEU    54      51.890  53.000 113.020  0.00  0.00           H  
ATOM   1817  HB3 LEU    54      46.760  46.330 111.330  0.00  0.00           H  
ATOM   1818  HB3 LEU    54      52.620  54.410 112.180  0.00  0.00           H  
ATOM   1819  HG  LEU    54      49.150  47.370 113.010  0.00  0.00           H  
ATOM   1820  HG  LEU    54      54.110  52.890 110.770  0.00  0.00           H  
ATOM   1821 HD11 LEU    54      48.810  48.080 110.060  0.00  0.00           H  
ATOM   1822 HD11 LEU    54      54.160  50.270 111.490  0.00  0.00           H  
ATOM   1823 HD12 LEU    54      49.880  46.710 110.510  0.00  0.00           H  
ATOM   1824 HD12 LEU    54      53.410  50.840 112.900  0.00  0.00           H  
ATOM   1825 HD13 LEU    54      50.170  48.390 111.230  0.00  0.00           H  
ATOM   1826 HD13 LEU    54      55.120  51.400 112.410  0.00  0.00           H  
ATOM   1827 HD21 LEU    54      47.240  48.850 113.300  0.00  0.00           H  
ATOM   1828 HD21 LEU    54      51.340  51.480 111.090  0.00  0.00           H  
ATOM   1829 HD22 LEU    54      46.880  48.910 111.490  0.00  0.00           H  
ATOM   1830 HD22 LEU    54      52.530  51.210 109.800  0.00  0.00           H  
ATOM   1831 HD23 LEU    54      48.310  49.730 112.100  0.00  0.00           H  
ATOM   1832 HD23 LEU    54      51.810  52.800 110.080  0.00  0.00           H  
ATOM   1833  N   SER    55      44.730  44.990 113.560  0.00  0.00           N  
ATOM   1834  N   SER    55      56.130  53.990 113.520  0.00  0.00           N  
ATOM   1835  CA  SER    55      43.790  43.990 113.300  0.00  0.00           C  
ATOM   1836  CA  SER    55      57.310  54.660 112.940  0.00  0.00           C  
ATOM   1837  C   SER    55      43.540  44.050 111.780  0.00  0.00           C  
ATOM   1838  C   SER    55      57.240  54.880 111.410  0.00  0.00           C  
ATOM   1839  O   SER    55      44.250  44.810 111.120  0.00  0.00           O  
ATOM   1840  O   SER    55      56.510  54.210 110.690  0.00  0.00           O  
ATOM   1841  CB  SER    55      42.500  44.340 114.000  0.00  0.00           C  
ATOM   1842  CB  SER    55      58.640  54.080 113.400  0.00  0.00           C  
ATOM   1843  OG  SER    55      41.980  45.630 113.560  0.00  0.00           O  
ATOM   1844  OG  SER    55      58.720  52.670 113.090  0.00  0.00           O  
ATOM   1845  H   SER    55      44.380  45.850 113.910  0.00  0.00           H  
ATOM   1846  H   SER    55      56.340  53.020 113.570  0.00  0.00           H  
ATOM   1847  HA  SER    55      44.110  43.020 113.660  0.00  0.00           H  
ATOM   1848  HA  SER    55      57.300  55.660 113.340  0.00  0.00           H  
ATOM   1849  HB2 SER    55      41.690  43.600 113.820  0.00  0.00           H  
ATOM   1850  HB2 SER    55      59.530  54.590 112.980  0.00  0.00           H  
ATOM   1851  HB3 SER    55      42.630  44.430 115.100  0.00  0.00           H  
ATOM   1852  HB3 SER    55      58.610  54.190 114.510  0.00  0.00           H  
ATOM   1853  HG  SER    55      42.350  46.170 114.260  0.00  0.00           H  
ATOM   1854  HG  SER    55      58.550  52.280 113.960  0.00  0.00           H  
ATOM   1855  N   GLN    56      42.590  43.310 111.150  0.00  0.00           N  
ATOM   1856  N   GLN    56      58.090  55.760 110.860  0.00  0.00           N  
ATOM   1857  CA  GLN    56      42.330  43.370 109.710  0.00  0.00           C  
ATOM   1858  CA  GLN    56      58.280  55.870 109.470  0.00  0.00           C  
ATOM   1859  C   GLN    56      41.760  44.750 109.190  0.00  0.00           C  
ATOM   1860  C   GLN    56      58.900  54.550 108.880  0.00  0.00           C  
ATOM   1861  O   GLN    56      42.080  45.290 108.100  0.00  0.00           O  
ATOM   1862  O   GLN    56      58.620  54.120 107.750  0.00  0.00           O  
ATOM   1863  CB  GLN    56      41.320  42.220 109.320  0.00  0.00           C  
ATOM   1864  CB  GLN    56      59.210  57.090 109.100  0.00  0.00           C  
ATOM   1865  CG  GLN    56      40.930  42.130 107.810  0.00  0.00           C  
ATOM   1866  CG  GLN    56      58.820  58.540 109.510  0.00  0.00           C  
ATOM   1867  CD  GLN    56      39.890  40.980 107.630  0.00  0.00           C  
ATOM   1868  CD  GLN    56      59.270  59.030 110.920  0.00  0.00           C  
ATOM   1869  NE2 GLN    56      38.700  41.230 108.170  0.00  0.00           N  
ATOM   1870  NE2 GLN    56      59.750  60.260 111.070  0.00  0.00           N  
ATOM   1871  OE1 GLN    56      40.180  39.860 107.170  0.00  0.00           O  
ATOM   1872  OE1 GLN    56      59.100  58.200 111.820  0.00  0.00           O  
ATOM   1873  H   GLN    56      42.030  42.650 111.650  0.00  0.00           H  
ATOM   1874  H   GLN    56      58.540  56.470 111.400  0.00  0.00           H  
ATOM   1875  HA  GLN    56      43.250  43.230 109.170  0.00  0.00           H  
ATOM   1876  HA  GLN    56      57.350  56.030 108.950  0.00  0.00           H  
ATOM   1877  HB2 GLN    56      41.740  41.280 109.720  0.00  0.00           H  
ATOM   1878  HB2 GLN    56      60.200  56.870 109.560  0.00  0.00           H  
ATOM   1879  HB3 GLN    56      40.440  42.530 109.920  0.00  0.00           H  
ATOM   1880  HB3 GLN    56      59.490  57.020 108.030  0.00  0.00           H  
ATOM   1881  HG2 GLN    56      40.740  43.100 107.310  0.00  0.00           H  
ATOM   1882  HG2 GLN    56      59.250  59.160 108.690  0.00  0.00           H  
ATOM   1883  HG3 GLN    56      41.830  41.860 107.220  0.00  0.00           H  
ATOM   1884  HG3 GLN    56      57.710  58.600 109.480  0.00  0.00           H  
ATOM   1885 HE21 GLN    56      38.050  40.480 108.170  0.00  0.00           H  
ATOM   1886 HE21 GLN    56      59.990  60.470 112.020  0.00  0.00           H  
ATOM   1887 HE22 GLN    56      38.600  42.040 108.740  0.00  0.00           H  
ATOM   1888 HE22 GLN    56      59.760  60.920 110.320  0.00  0.00           H  
ATOM   1889  N   GLY    57      40.890  45.340 110.070  0.00  0.00           N  
ATOM   1890  N   GLY    57      59.840  53.930 109.670  0.00  0.00           N  
ATOM   1891  CA  GLY    57      40.180  46.570 109.850  0.00  0.00           C  
ATOM   1892  CA  GLY    57      60.450  52.650 109.380  0.00  0.00           C  
ATOM   1893  C   GLY    57      41.240  47.750 109.780  0.00  0.00           C  
ATOM   1894  C   GLY    57      59.410  51.570 109.180  0.00  0.00           C  
ATOM   1895  O   GLY    57      41.060  48.730 109.080  0.00  0.00           O  
ATOM   1896  O   GLY    57      59.430  50.860 108.180  0.00  0.00           O  
ATOM   1897  H   GLY    57      40.560  44.840 110.860  0.00  0.00           H  
ATOM   1898  H   GLY    57      59.970  54.320 110.580  0.00  0.00           H  
ATOM   1899  HA2 GLY    57      39.570  46.620 108.970  0.00  0.00           H  
ATOM   1900  HA2 GLY    57      61.090  52.660 108.510  0.00  0.00           H  
ATOM   1901  HA3 GLY    57      39.580  46.770 110.730  0.00  0.00           H  
ATOM   1902  HA3 GLY    57      60.990  52.320 110.250  0.00  0.00           H  
ATOM   1903  N   GLY    58      42.390  47.590 110.480  0.00  0.00           N  
ATOM   1904  N   GLY    58      58.560  51.390 110.210  0.00  0.00           N  
ATOM   1905  CA  GLY    58      43.420  48.670 110.620  0.00  0.00           C  
ATOM   1906  CA  GLY    58      57.450  50.430 110.240  0.00  0.00           C  
ATOM   1907  C   GLY    58      44.420  48.470 109.530  0.00  0.00           C  
ATOM   1908  C   GLY    58      56.390  50.590 109.220  0.00  0.00           C  
ATOM   1909  O   GLY    58      44.970  49.470 109.060  0.00  0.00           O  
ATOM   1910  O   GLY    58      55.930  49.620 108.630  0.00  0.00           O  
ATOM   1911  H   GLY    58      42.490  46.710 110.930  0.00  0.00           H  
ATOM   1912  H   GLY    58      58.590  52.010 110.990  0.00  0.00           H  
ATOM   1913  HA2 GLY    58      42.900  49.600 110.470  0.00  0.00           H  
ATOM   1914  HA2 GLY    58      57.870  49.440 110.190  0.00  0.00           H  
ATOM   1915  HA3 GLY    58      43.950  48.580 111.550  0.00  0.00           H  
ATOM   1916  HA3 GLY    58      57.010  50.640 111.200  0.00  0.00           H  
ATOM   1917  N   TYR    59      44.600  47.210 109.080  0.00  0.00           N  
ATOM   1918  N   TYR    59      56.050  51.830 108.990  0.00  0.00           N  
ATOM   1919  CA  TYR    59      45.410  46.890 107.920  0.00  0.00           C  
ATOM   1920  CA  TYR    59      55.150  52.220 107.920  0.00  0.00           C  
ATOM   1921  C   TYR    59      44.710  47.500 106.690  0.00  0.00           C  
ATOM   1922  C   TYR    59      55.690  51.790 106.550  0.00  0.00           C  
ATOM   1923  O   TYR    59      45.450  48.150 105.930  0.00  0.00           O  
ATOM   1924  O   TYR    59      55.000  51.040 105.840  0.00  0.00           O  
ATOM   1925  CB  TYR    59      45.720  45.320 107.690  0.00  0.00           C  
ATOM   1926  CB  TYR    59      54.770  53.690 107.970  0.00  0.00           C  
ATOM   1927  CG  TYR    59      46.420  44.950 106.450  0.00  0.00           C  
ATOM   1928  CG  TYR    59      53.880  54.170 106.870  0.00  0.00           C  
ATOM   1929  CD1 TYR    59      47.770  44.930 106.380  0.00  0.00           C  
ATOM   1930  CD1 TYR    59      52.500  53.970 106.730  0.00  0.00           C  
ATOM   1931  CD2 TYR    59      45.650  44.660 105.270  0.00  0.00           C  
ATOM   1932  CD2 TYR    59      54.450  54.960 105.840  0.00  0.00           C  
ATOM   1933  CE1 TYR    59      48.400  44.510 105.180  0.00  0.00           C  
ATOM   1934  CE1 TYR    59      51.780  54.450 105.640  0.00  0.00           C  
ATOM   1935  CE2 TYR    59      46.300  44.440 104.040  0.00  0.00           C  
ATOM   1936  CE2 TYR    59      53.690  55.490 104.790  0.00  0.00           C  
ATOM   1937  CZ  TYR    59      47.660  44.340 104.010  0.00  0.00           C  
ATOM   1938  CZ  TYR    59      52.310  55.180 104.700  0.00  0.00           C  
ATOM   1939  OH  TYR    59      48.180  43.980 102.790  0.00  0.00           O  
ATOM   1940  OH  TYR    59      51.550  55.740 103.640  0.00  0.00           O  
ATOM   1941  H   TYR    59      44.110  46.480 109.550  0.00  0.00           H  
ATOM   1942  H   TYR    59      56.360  52.660 109.440  0.00  0.00           H  
ATOM   1943  HA  TYR    59      46.380  47.360 108.000  0.00  0.00           H  
ATOM   1944  HA  TYR    59      54.300  51.570 108.050  0.00  0.00           H  
ATOM   1945  HB2 TYR    59      46.450  45.240 108.520  0.00  0.00           H  
ATOM   1946  HB2 TYR    59      54.110  53.780 108.860  0.00  0.00           H  
ATOM   1947  HB3 TYR    59      44.810  44.680 107.710  0.00  0.00           H  
ATOM   1948  HB3 TYR    59      55.620  54.350 108.210  0.00  0.00           H  
ATOM   1949  HD1 TYR    59      48.330  45.170 107.270  0.00  0.00           H  
ATOM   1950  HD1 TYR    59      51.960  53.340 107.430  0.00  0.00           H  
ATOM   1951  HD2 TYR    59      44.570  44.680 105.160  0.00  0.00           H  
ATOM   1952  HD2 TYR    59      55.510  55.190 105.770  0.00  0.00           H  
ATOM   1953  HE1 TYR    59      49.470  44.490 105.010  0.00  0.00           H  
ATOM   1954  HE1 TYR    59      50.750  54.170 105.530  0.00  0.00           H  
ATOM   1955  HE2 TYR    59      45.600  44.390 103.220  0.00  0.00           H  
ATOM   1956  HE2 TYR    59      54.180  56.070 104.020  0.00  0.00           H  
ATOM   1957  HH  TYR    59      47.820  44.570 102.120  0.00  0.00           H  
ATOM   1958  HH  TYR    59      52.160  56.200 103.050  0.00  0.00           H  
ATOM   1959  N   GLU    60      43.380  47.340 106.510  0.00  0.00           N  
ATOM   1960  N   GLU    60      56.980  52.090 106.270  0.00  0.00           N  
ATOM   1961  CA  GLU    60      42.560  47.920 105.420  0.00  0.00           C  
ATOM   1962  CA  GLU    60      57.790  51.510 105.110  0.00  0.00           C  
ATOM   1963  C   GLU    60      42.580  49.430 105.310  0.00  0.00           C  
ATOM   1964  C   GLU    60      57.830  49.960 105.090  0.00  0.00           C  
ATOM   1965  O   GLU    60      42.610  49.960 104.230  0.00  0.00           O  
ATOM   1966  O   GLU    60      57.600  49.430 104.010  0.00  0.00           O  
ATOM   1967  CB  GLU    60      41.080  47.310 105.420  0.00  0.00           C  
ATOM   1968  CB  GLU    60      59.210  52.070 105.090  0.00  0.00           C  
ATOM   1969  CG  GLU    60      40.180  47.980 104.400  0.00  0.00           C  
ATOM   1970  CG  GLU    60      60.200  51.370 104.150  0.00  0.00           C  
ATOM   1971  CD  GLU    60      38.890  47.270 104.240  0.00  0.00           C  
ATOM   1972  CD  GLU    60      61.370  52.260 103.940  0.00  0.00           C  
ATOM   1973  OE1 GLU    60      38.390  47.100 103.110  0.00  0.00           O  
ATOM   1974  OE1 GLU    60      61.550  52.680 102.760  0.00  0.00           O  
ATOM   1975  OE2 GLU    60      38.400  46.830 105.360  0.00  0.00           O1-
ATOM   1976  OE2 GLU    60      62.200  52.540 104.830  0.00  0.00           O1-
ATOM   1977  H   GLU    60      42.890  46.760 107.160  0.00  0.00           H  
ATOM   1978  H   GLU    60      57.460  52.590 106.980  0.00  0.00           H  
ATOM   1979  HA  GLU    60      43.010  47.600 104.490  0.00  0.00           H  
ATOM   1980  HA  GLU    60      57.390  51.840 104.170  0.00  0.00           H  
ATOM   1981  HB2 GLU    60      41.190  46.240 105.130  0.00  0.00           H  
ATOM   1982  HB2 GLU    60      59.040  53.120 104.760  0.00  0.00           H  
ATOM   1983  HB3 GLU    60      40.700  47.480 106.450  0.00  0.00           H  
ATOM   1984  HB3 GLU    60      59.710  52.060 106.080  0.00  0.00           H  
ATOM   1985  HG2 GLU    60      39.860  49.010 104.650  0.00  0.00           H  
ATOM   1986  HG2 GLU    60      60.580  50.440 104.630  0.00  0.00           H  
ATOM   1987  HG3 GLU    60      40.600  48.000 103.370  0.00  0.00           H  
ATOM   1988  HG3 GLU    60      59.730  51.070 103.190  0.00  0.00           H  
ATOM   1989  N   GLU    61      42.530  50.090 106.500  0.00  0.00           N  
ATOM   1990  N   GLU    61      57.950  49.250 106.160  0.00  0.00           N  
ATOM   1991  CA  GLU    61      42.610  51.490 106.670  0.00  0.00           C  
ATOM   1992  CA  GLU    61      57.690  47.810 106.110  0.00  0.00           C  
ATOM   1993  C   GLU    61      43.950  52.130 106.280  0.00  0.00           C  
ATOM   1994  C   GLU    61      56.270  47.370 105.650  0.00  0.00           C  
ATOM   1995  O   GLU    61      44.040  53.120 105.590  0.00  0.00           O  
ATOM   1996  O   GLU    61      56.180  46.500 104.810  0.00  0.00           O  
ATOM   1997  CB  GLU    61      42.130  51.860 108.120  0.00  0.00           C  
ATOM   1998  CB  GLU    61      58.010  47.030 107.450  0.00  0.00           C  
ATOM   1999  CG  GLU    61      41.860  53.420 108.330  0.00  0.00           C  
ATOM   2000  CG  GLU    61      59.590  47.000 107.730  0.00  0.00           C  
ATOM   2001  CD  GLU    61      41.230  53.760 109.670  0.00  0.00           C  
ATOM   2002  CD  GLU    61      59.900  46.300 109.080  0.00  0.00           C  
ATOM   2003  OE1 GLU    61      41.950  53.980 110.650  0.00  0.00           O  
ATOM   2004  OE1 GLU    61      59.250  46.690 110.070  0.00  0.00           O  
ATOM   2005  OE2 GLU    61      40.000  53.980 109.710  0.00  0.00           O1-
ATOM   2006  OE2 GLU    61      60.610  45.300 109.020  0.00  0.00           O1-
ATOM   2007  H   GLU    61      42.410  49.540 107.330  0.00  0.00           H  
ATOM   2008  H   GLU    61      58.090  49.680 107.050  0.00  0.00           H  
ATOM   2009  HA  GLU    61      41.940  51.980 105.970  0.00  0.00           H  
ATOM   2010  HA  GLU    61      58.380  47.410 105.390  0.00  0.00           H  
ATOM   2011  HB2 GLU    61      41.150  51.350 108.250  0.00  0.00           H  
ATOM   2012  HB2 GLU    61      57.490  47.510 108.310  0.00  0.00           H  
ATOM   2013  HB3 GLU    61      42.840  51.450 108.870  0.00  0.00           H  
ATOM   2014  HB3 GLU    61      57.750  45.970 107.260  0.00  0.00           H  
ATOM   2015  HG2 GLU    61      42.810  53.980 108.200  0.00  0.00           H  
ATOM   2016  HG2 GLU    61      60.000  46.470 106.850  0.00  0.00           H  
ATOM   2017  HG3 GLU    61      41.140  53.730 107.540  0.00  0.00           H  
ATOM   2018  HG3 GLU    61      60.120  47.980 107.780  0.00  0.00           H  
ATOM   2019  N   LEU    62      45.070  51.470 106.740  0.00  0.00           N  
ATOM   2020  N   LEU    62      55.180  47.940 106.210  0.00  0.00           N  
ATOM   2021  CA  LEU    62      46.380  51.770 106.270  0.00  0.00           C  
ATOM   2022  CA  LEU    62      53.860  47.740 105.660  0.00  0.00           C  
ATOM   2023  C   LEU    62      46.600  51.390 104.780  0.00  0.00           C  
ATOM   2024  C   LEU    62      53.570  48.190 104.200  0.00  0.00           C  
ATOM   2025  O   LEU    62      47.220  52.140 104.000  0.00  0.00           O  
ATOM   2026  O   LEU    62      53.030  47.410 103.430  0.00  0.00           O  
ATOM   2027  CB  LEU    62      47.390  51.060 107.130  0.00  0.00           C  
ATOM   2028  CB  LEU    62      52.780  48.380 106.610  0.00  0.00           C  
ATOM   2029  CG  LEU    62      47.650  51.800 108.460  0.00  0.00           C  
ATOM   2030  CG  LEU    62      51.400  47.690 106.500  0.00  0.00           C  
ATOM   2031  CD1 LEU    62      48.520  51.020 109.460  0.00  0.00           C  
ATOM   2032  CD1 LEU    62      51.370  46.220 106.950  0.00  0.00           C  
ATOM   2033  CD2 LEU    62      48.510  53.060 108.210  0.00  0.00           C  
ATOM   2034  CD2 LEU    62      50.170  48.490 107.180  0.00  0.00           C  
ATOM   2035  H   LEU    62      44.980  50.600 107.220  0.00  0.00           H  
ATOM   2036  H   LEU    62      55.300  48.680 106.870  0.00  0.00           H  
ATOM   2037  HA  LEU    62      46.510  52.840 106.270  0.00  0.00           H  
ATOM   2038  HA  LEU    62      53.680  46.670 105.630  0.00  0.00           H  
ATOM   2039  HB2 LEU    62      47.100  50.010 107.340  0.00  0.00           H  
ATOM   2040  HB2 LEU    62      53.090  48.250 107.670  0.00  0.00           H  
ATOM   2041  HB3 LEU    62      48.390  51.150 106.650  0.00  0.00           H  
ATOM   2042  HB3 LEU    62      52.660  49.460 106.380  0.00  0.00           H  
ATOM   2043  HG  LEU    62      46.700  52.130 108.920  0.00  0.00           H  
ATOM   2044  HG  LEU    62      51.150  47.610 105.420  0.00  0.00           H  
ATOM   2045 HD11 LEU    62      47.980  50.080 109.710  0.00  0.00           H  
ATOM   2046 HD11 LEU    62      50.370  45.750 106.870  0.00  0.00           H  
ATOM   2047 HD12 LEU    62      48.650  51.620 110.390  0.00  0.00           H  
ATOM   2048 HD12 LEU    62      51.840  45.940 107.920  0.00  0.00           H  
ATOM   2049 HD13 LEU    62      49.560  50.820 109.140  0.00  0.00           H  
ATOM   2050 HD13 LEU    62      52.090  45.620 106.350  0.00  0.00           H  
ATOM   2051 HD21 LEU    62      48.720  53.600 109.160  0.00  0.00           H  
ATOM   2052 HD21 LEU    62      49.150  48.120 106.930  0.00  0.00           H  
ATOM   2053 HD22 LEU    62      47.980  53.820 107.610  0.00  0.00           H  
ATOM   2054 HD22 LEU    62      50.160  49.540 106.830  0.00  0.00           H  
ATOM   2055 HD23 LEU    62      49.550  52.830 107.890  0.00  0.00           H  
ATOM   2056 HD23 LEU    62      50.360  48.560 108.270  0.00  0.00           H  
ATOM   2057  N   GLU    63      46.070  50.290 104.310  0.00  0.00           N  
ATOM   2058  N   GLU    63      54.130  49.320 103.770  0.00  0.00           N  
ATOM   2059  CA  GLU    63      46.400  49.880 102.920  0.00  0.00           C  
ATOM   2060  CA  GLU    63      54.030  49.780 102.380  0.00  0.00           C  
ATOM   2061  C   GLU    63      45.790  50.800 101.820  0.00  0.00           C  
ATOM   2062  C   GLU    63      54.500  48.920 101.260  0.00  0.00           C  
ATOM   2063  O   GLU    63      46.460  51.110 100.880  0.00  0.00           O  
ATOM   2064  O   GLU    63      53.750  48.690 100.300  0.00  0.00           O  
ATOM   2065  CB  GLU    63      46.100  48.350 102.800  0.00  0.00           C  
ATOM   2066  CB  GLU    63      54.690  51.190 102.250  0.00  0.00           C  
ATOM   2067  CG  GLU    63      45.700  47.820 101.290  0.00  0.00           C  
ATOM   2068  CG  GLU    63      54.910  51.670 100.840  0.00  0.00           C  
ATOM   2069  CD  GLU    63      45.610  46.320 101.350  0.00  0.00           C  
ATOM   2070  CD  GLU    63      55.300  53.180 100.760  0.00  0.00           C  
ATOM   2071  OE1 GLU    63      46.630  45.660 101.360  0.00  0.00           O  
ATOM   2072  OE1 GLU    63      56.210  53.670 101.400  0.00  0.00           O  
ATOM   2073  OE2 GLU    63      44.460  45.790 101.150  0.00  0.00           O1-
ATOM   2074  OE2 GLU    63      54.520  53.910 100.020  0.00  0.00           O1-
ATOM   2075  H   GLU    63      45.520  49.720 104.910  0.00  0.00           H  
ATOM   2076  H   GLU    63      54.630  49.870 104.440  0.00  0.00           H  
ATOM   2077  HA  GLU    63      47.470  49.920 102.760  0.00  0.00           H  
ATOM   2078  HA  GLU    63      52.980  49.990 102.270  0.00  0.00           H  
ATOM   2079  HB2 GLU    63      46.980  47.840 103.250  0.00  0.00           H  
ATOM   2080  HB2 GLU    63      54.100  51.910 102.860  0.00  0.00           H  
ATOM   2081  HB3 GLU    63      45.180  48.140 103.390  0.00  0.00           H  
ATOM   2082  HB3 GLU    63      55.730  51.160 102.630  0.00  0.00           H  
ATOM   2083  HG2 GLU    63      44.700  48.230 101.060  0.00  0.00           H  
ATOM   2084  HG2 GLU    63      55.680  51.150 100.240  0.00  0.00           H  
ATOM   2085  HG3 GLU    63      46.460  48.170 100.560  0.00  0.00           H  
ATOM   2086  HG3 GLU    63      53.920  51.500 100.360  0.00  0.00           H  
ATOM   2087  N   ARG    64      44.550  51.280 101.970  0.00  0.00           N  
ATOM   2088  N   ARG    64      55.700  48.290 101.300  0.00  0.00           N  
ATOM   2089  CA  ARG    64      43.920  52.310 101.010  0.00  0.00           C  
ATOM   2090  CA  ARG    64      56.120  47.320 100.340  0.00  0.00           C  
ATOM   2091  C   ARG    64      44.810  53.550 100.860  0.00  0.00           C  
ATOM   2092  C   ARG    64      55.260  46.050 100.310  0.00  0.00           C  
ATOM   2093  O   ARG    64      45.040  54.050  99.810  0.00  0.00           O  
ATOM   2094  O   ARG    64      55.000  45.510  99.240  0.00  0.00           O  
ATOM   2095  CB  ARG    64      42.450  52.650 101.280  0.00  0.00           C  
ATOM   2096  CB  ARG    64      57.600  47.010 100.570  0.00  0.00           C  
ATOM   2097  CG  ARG    64      41.430  51.430 101.280  0.00  0.00           C  
ATOM   2098  CG  ARG    64      58.570  48.220 100.270  0.00  0.00           C  
ATOM   2099  CD  ARG    64      41.390  50.600  99.950  0.00  0.00           C  
ATOM   2100  CD  ARG    64      58.400  48.960  98.940  0.00  0.00           C  
ATOM   2101  NE  ARG    64      40.920  51.520  98.850  0.00  0.00           N  
ATOM   2102  NE  ARG    64      58.400  47.980  97.800  0.00  0.00           N  
ATOM   2103  CZ  ARG    64      41.660  51.690  97.790  0.00  0.00           C  
ATOM   2104  CZ  ARG    64      57.940  48.180  96.570  0.00  0.00           C  
ATOM   2105  NH1 ARG    64      41.520  52.780  97.070  0.00  0.00           N1+
ATOM   2106  NH1 ARG    64      57.500  49.340  96.090  0.00  0.00           N1+
ATOM   2107  NH2 ARG    64      42.540  50.810  97.380  0.00  0.00           N  
ATOM   2108  NH2 ARG    64      57.870  47.180  95.730  0.00  0.00           N  
ATOM   2109  H   ARG    64      44.060  51.140 102.830  0.00  0.00           H  
ATOM   2110  H   ARG    64      56.370  48.400 102.020  0.00  0.00           H  
ATOM   2111  HA  ARG    64      43.960  51.860 100.020  0.00  0.00           H  
ATOM   2112  HA  ARG    64      56.000  47.830  99.390  0.00  0.00           H  
ATOM   2113  HB2 ARG    64      42.490  53.120 102.290  0.00  0.00           H  
ATOM   2114  HB2 ARG    64      57.710  46.790 101.650  0.00  0.00           H  
ATOM   2115  HB3 ARG    64      42.120  53.350 100.490  0.00  0.00           H  
ATOM   2116  HB3 ARG    64      57.910  46.110  99.990  0.00  0.00           H  
ATOM   2117  HG2 ARG    64      41.780  50.700 102.040  0.00  0.00           H  
ATOM   2118  HG2 ARG    64      58.550  49.010 101.050  0.00  0.00           H  
ATOM   2119  HG3 ARG    64      40.440  51.880 101.500  0.00  0.00           H  
ATOM   2120  HG3 ARG    64      59.610  47.820 100.270  0.00  0.00           H  
ATOM   2121  HD2 ARG    64      42.410  50.160  99.840  0.00  0.00           H  
ATOM   2122  HD2 ARG    64      57.380  49.400  98.960  0.00  0.00           H  
ATOM   2123  HD3 ARG    64      40.750  49.700 100.060  0.00  0.00           H  
ATOM   2124  HD3 ARG    64      59.140  49.760  98.720  0.00  0.00           H  
ATOM   2125  HE  ARG    64      40.290  52.260  99.100  0.00  0.00           H  
ATOM   2126  HE  ARG    64      59.000  47.210  98.010  0.00  0.00           H  
ATOM   2127 HH11 ARG    64      40.630  53.220  97.120  0.00  0.00           H  
ATOM   2128 HH11 ARG    64      57.920  50.140  96.520  0.00  0.00           H  
ATOM   2129 HH12 ARG    64      42.210  52.930  96.370  0.00  0.00           H  
ATOM   2130 HH12 ARG    64      57.340  49.300  95.100  0.00  0.00           H  
ATOM   2131 HH21 ARG    64      42.390  49.890  97.740  0.00  0.00           H  
ATOM   2132 HH21 ARG    64      58.340  46.390  96.120  0.00  0.00           H  
ATOM   2133 HH22 ARG    64      42.890  50.890  96.450  0.00  0.00           H  
ATOM   2134 HH22 ARG    64      57.630  47.290  94.760  0.00  0.00           H  
ATOM   2135  N   VAL    65      45.300  54.100 101.940  0.00  0.00           N  
ATOM   2136  N   VAL    65      54.820  45.580 101.470  0.00  0.00           N  
ATOM   2137  CA  VAL    65      46.240  55.250 101.800  0.00  0.00           C  
ATOM   2138  CA  VAL    65      54.010  44.390 101.530  0.00  0.00           C  
ATOM   2139  C   VAL    65      47.560  55.000 101.040  0.00  0.00           C  
ATOM   2140  C   VAL    65      52.620  44.590 100.860  0.00  0.00           C  
ATOM   2141  O   VAL    65      48.050  55.740 100.240  0.00  0.00           O  
ATOM   2142  O   VAL    65      52.190  43.850  99.970  0.00  0.00           O  
ATOM   2143  CB  VAL    65      46.410  55.920 103.100  0.00  0.00           C  
ATOM   2144  CB  VAL    65      53.890  43.830 102.890  0.00  0.00           C  
ATOM   2145  CG1 VAL    65      47.430  57.110 103.020  0.00  0.00           C  
ATOM   2146  CG1 VAL    65      52.820  42.690 103.030  0.00  0.00           C  
ATOM   2147  CG2 VAL    65      45.050  56.430 103.520  0.00  0.00           C  
ATOM   2148  CG2 VAL    65      55.290  43.260 103.270  0.00  0.00           C  
ATOM   2149  H   VAL    65      45.150  53.750 102.860  0.00  0.00           H  
ATOM   2150  H   VAL    65      55.020  45.990 102.350  0.00  0.00           H  
ATOM   2151  HA  VAL    65      45.800  56.030 101.200  0.00  0.00           H  
ATOM   2152  HA  VAL    65      54.530  43.690 100.900  0.00  0.00           H  
ATOM   2153  HB  VAL    65      46.760  55.180 103.850  0.00  0.00           H  
ATOM   2154  HB  VAL    65      53.720  44.680 103.580  0.00  0.00           H  
ATOM   2155 HG11 VAL    65      48.450  56.670 102.960  0.00  0.00           H  
ATOM   2156 HG11 VAL    65      53.200  41.870 102.390  0.00  0.00           H  
ATOM   2157 HG12 VAL    65      47.370  57.710 103.960  0.00  0.00           H  
ATOM   2158 HG12 VAL    65      51.810  42.980 102.680  0.00  0.00           H  
ATOM   2159 HG13 VAL    65      47.240  57.740 102.130  0.00  0.00           H  
ATOM   2160 HG13 VAL    65      52.720  42.310 104.070  0.00  0.00           H  
ATOM   2161 HG21 VAL    65      45.140  56.970 104.490  0.00  0.00           H  
ATOM   2162 HG21 VAL    65      55.460  42.410 102.580  0.00  0.00           H  
ATOM   2163 HG22 VAL    65      44.430  55.520 103.710  0.00  0.00           H  
ATOM   2164 HG22 VAL    65      55.260  42.950 104.340  0.00  0.00           H  
ATOM   2165 HG23 VAL    65      44.500  56.890 102.670  0.00  0.00           H  
ATOM   2166 HG23 VAL    65      56.100  44.020 103.200  0.00  0.00           H  
ATOM   2167  N   VAL    66      48.110  53.790 101.280  0.00  0.00           N  
ATOM   2168  N   VAL    66      51.950  45.660 101.190  0.00  0.00           N  
ATOM   2169  CA  VAL    66      49.320  53.380 100.610  0.00  0.00           C  
ATOM   2170  CA  VAL    66      50.780  46.180 100.620  0.00  0.00           C  
ATOM   2171  C   VAL    66      49.070  53.180  99.140  0.00  0.00           C  
ATOM   2172  C   VAL    66      50.850  46.270  99.030  0.00  0.00           C  
ATOM   2173  O   VAL    66      49.790  53.760  98.350  0.00  0.00           O  
ATOM   2174  O   VAL    66      50.050  45.600  98.350  0.00  0.00           O  
ATOM   2175  CB  VAL    66      49.890  52.110 101.270  0.00  0.00           C  
ATOM   2176  CB  VAL    66      50.380  47.530 101.270  0.00  0.00           C  
ATOM   2177  CG1 VAL    66      51.070  51.620 100.350  0.00  0.00           C  
ATOM   2178  CG1 VAL    66      49.500  48.420 100.360  0.00  0.00           C  
ATOM   2179  CG2 VAL    66      50.450  52.410 102.620  0.00  0.00           C  
ATOM   2180  CG2 VAL    66      49.680  47.230 102.610  0.00  0.00           C  
ATOM   2181  H   VAL    66      47.840  53.120 101.960  0.00  0.00           H  
ATOM   2182  H   VAL    66      52.460  46.140 101.900  0.00  0.00           H  
ATOM   2183  HA  VAL    66      50.090  54.120 100.810  0.00  0.00           H  
ATOM   2184  HA  VAL    66      49.970  45.510 100.870  0.00  0.00           H  
ATOM   2185  HB  VAL    66      49.150  51.290 101.270  0.00  0.00           H  
ATOM   2186  HB  VAL    66      51.370  48.030 101.310  0.00  0.00           H  
ATOM   2187 HG11 VAL    66      51.940  52.290 100.210  0.00  0.00           H  
ATOM   2188 HG11 VAL    66      49.990  48.870  99.470  0.00  0.00           H  
ATOM   2189 HG12 VAL    66      50.690  51.290  99.360  0.00  0.00           H  
ATOM   2190 HG12 VAL    66      49.150  49.350 100.870  0.00  0.00           H  
ATOM   2191 HG13 VAL    66      51.450  50.730 100.910  0.00  0.00           H  
ATOM   2192 HG13 VAL    66      48.580  47.860 100.100  0.00  0.00           H  
ATOM   2193 HG21 VAL    66      51.340  53.070 102.580  0.00  0.00           H  
ATOM   2194 HG21 VAL    66      48.770  46.610 102.430  0.00  0.00           H  
ATOM   2195 HG22 VAL    66      50.780  51.460 103.090  0.00  0.00           H  
ATOM   2196 HG22 VAL    66      49.540  48.210 103.110  0.00  0.00           H  
ATOM   2197 HG23 VAL    66      49.760  52.940 103.300  0.00  0.00           H  
ATOM   2198 HG23 VAL    66      50.290  46.560 103.260  0.00  0.00           H  
ATOM   2199  N   LEU    67      47.910  52.480  98.770  0.00  0.00           N  
ATOM   2200  N   LEU    67      51.740  47.070  98.440  0.00  0.00           N  
ATOM   2201  CA  LEU    67      47.550  52.300  97.360  0.00  0.00           C  
ATOM   2202  CA  LEU    67      51.980  47.110  97.020  0.00  0.00           C  
ATOM   2203  C   LEU    67      47.230  53.630  96.650  0.00  0.00           C  
ATOM   2204  C   LEU    67      52.280  45.820  96.320  0.00  0.00           C  
ATOM   2205  O   LEU    67      47.790  53.820  95.570  0.00  0.00           O  
ATOM   2206  O   LEU    67      51.780  45.540  95.230  0.00  0.00           O  
ATOM   2207  CB  LEU    67      46.280  51.330  97.270  0.00  0.00           C  
ATOM   2208  CB  LEU    67      53.010  48.160  96.720  0.00  0.00           C  
ATOM   2209  CG  LEU    67      46.700  49.920  97.680  0.00  0.00           C  
ATOM   2210  CG  LEU    67      52.580  49.590  97.070  0.00  0.00           C  
ATOM   2211  CD1 LEU    67      45.410  49.070  97.850  0.00  0.00           C  
ATOM   2212  CD1 LEU    67      53.740  50.610  97.310  0.00  0.00           C  
ATOM   2213  CD2 LEU    67      47.580  49.110  96.710  0.00  0.00           C  
ATOM   2214  CD2 LEU    67      51.460  50.180  96.200  0.00  0.00           C  
ATOM   2215  H   LEU    67      47.340  52.130  99.510  0.00  0.00           H  
ATOM   2216  H   LEU    67      52.310  47.540  99.110  0.00  0.00           H  
ATOM   2217  HA  LEU    67      48.350  51.760  96.890  0.00  0.00           H  
ATOM   2218  HA  LEU    67      51.060  47.510  96.610  0.00  0.00           H  
ATOM   2219  HB2 LEU    67      45.560  51.720  98.020  0.00  0.00           H  
ATOM   2220  HB2 LEU    67      53.860  47.930  97.400  0.00  0.00           H  
ATOM   2221  HB3 LEU    67      45.820  51.290  96.260  0.00  0.00           H  
ATOM   2222  HB3 LEU    67      53.470  48.130  95.710  0.00  0.00           H  
ATOM   2223  HG  LEU    67      47.340  50.020  98.580  0.00  0.00           H  
ATOM   2224  HG  LEU    67      52.190  49.610  98.110  0.00  0.00           H  
ATOM   2225 HD11 LEU    67      44.670  49.680  98.420  0.00  0.00           H  
ATOM   2226 HD11 LEU    67      54.520  50.120  97.930  0.00  0.00           H  
ATOM   2227 HD12 LEU    67      45.670  48.080  98.280  0.00  0.00           H  
ATOM   2228 HD12 LEU    67      53.410  51.530  97.860  0.00  0.00           H  
ATOM   2229 HD13 LEU    67      45.020  48.890  96.820  0.00  0.00           H  
ATOM   2230 HD13 LEU    67      54.250  50.880  96.360  0.00  0.00           H  
ATOM   2231 HD21 LEU    67      47.720  48.150  97.270  0.00  0.00           H  
ATOM   2232 HD21 LEU    67      51.180  51.200  96.550  0.00  0.00           H  
ATOM   2233 HD22 LEU    67      48.600  49.550  96.700  0.00  0.00           H  
ATOM   2234 HD22 LEU    67      50.520  49.600  96.050  0.00  0.00           H  
ATOM   2235 HD23 LEU    67      47.140  49.100  95.690  0.00  0.00           H  
ATOM   2236 HD23 LEU    67      51.980  50.200  95.220  0.00  0.00           H  
ATOM   2237  N   ARG    68      46.610  54.540  97.320  0.00  0.00           N  
ATOM   2238  N   ARG    68      53.050  44.930  97.000  0.00  0.00           N  
ATOM   2239  CA  ARG    68      46.400  55.930  96.970  0.00  0.00           C  
ATOM   2240  CA  ARG    68      53.200  43.550  96.470  0.00  0.00           C  
ATOM   2241  C   ARG    68      47.640  56.910  96.780  0.00  0.00           C  
ATOM   2242  C   ARG    68      51.940  42.660  96.480  0.00  0.00           C  
ATOM   2243  O   ARG    68      47.750  57.650  95.810  0.00  0.00           O  
ATOM   2244  O   ARG    68      51.940  41.640  95.810  0.00  0.00           O  
ATOM   2245  CB  ARG    68      45.350  56.550  97.920  0.00  0.00           C  
ATOM   2246  CB  ARG    68      54.370  42.860  97.130  0.00  0.00           C  
ATOM   2247  CG  ARG    68      43.930  56.180  97.750  0.00  0.00           C  
ATOM   2248  CG  ARG    68      55.770  43.450  96.750  0.00  0.00           C  
ATOM   2249  CD  ARG    68      43.230  56.540  96.420  0.00  0.00           C  
ATOM   2250  CD  ARG    68      55.980  43.860  95.260  0.00  0.00           C  
ATOM   2251  NE  ARG    68      43.380  58.020  96.160  0.00  0.00           N  
ATOM   2252  NE  ARG    68      55.730  42.780  94.290  0.00  0.00           N  
ATOM   2253  CZ  ARG    68      42.820  59.060  96.680  0.00  0.00           C  
ATOM   2254  CZ  ARG    68      55.380  42.870  93.020  0.00  0.00           C  
ATOM   2255  NH1 ARG    68      41.910  58.870  97.610  0.00  0.00           N1+
ATOM   2256  NH1 ARG    68      55.040  41.790  92.330  0.00  0.00           N1+
ATOM   2257  NH2 ARG    68      43.110  60.260  96.250  0.00  0.00           N  
ATOM   2258  NH2 ARG    68      55.340  43.970  92.330  0.00  0.00           N  
ATOM   2259  H   ARG    68      46.300  54.320  98.240  0.00  0.00           H  
ATOM   2260  H   ARG    68      53.550  45.230  97.810  0.00  0.00           H  
ATOM   2261  HA  ARG    68      46.020  55.870  95.960  0.00  0.00           H  
ATOM   2262  HA  ARG    68      53.420  43.740  95.430  0.00  0.00           H  
ATOM   2263  HB2 ARG    68      45.650  56.170  98.920  0.00  0.00           H  
ATOM   2264  HB2 ARG    68      54.230  42.950  98.230  0.00  0.00           H  
ATOM   2265  HB3 ARG    68      45.340  57.660  97.870  0.00  0.00           H  
ATOM   2266  HB3 ARG    68      54.470  41.760  96.960  0.00  0.00           H  
ATOM   2267  HG2 ARG    68      43.930  55.070  97.800  0.00  0.00           H  
ATOM   2268  HG2 ARG    68      56.010  44.250  97.490  0.00  0.00           H  
ATOM   2269  HG3 ARG    68      43.370  56.530  98.650  0.00  0.00           H  
ATOM   2270  HG3 ARG    68      56.560  42.690  96.940  0.00  0.00           H  
ATOM   2271  HD2 ARG    68      43.820  56.040  95.630  0.00  0.00           H  
ATOM   2272  HD2 ARG    68      55.360  44.690  94.870  0.00  0.00           H  
ATOM   2273  HD3 ARG    68      42.170  56.200  96.440  0.00  0.00           H  
ATOM   2274  HD3 ARG    68      57.070  44.050  95.190  0.00  0.00           H  
ATOM   2275  HE  ARG    68      43.780  58.380  95.310  0.00  0.00           H  
ATOM   2276  HE  ARG    68      55.820  41.830  94.590  0.00  0.00           H  
ATOM   2277 HH11 ARG    68      41.580  57.940  97.760  0.00  0.00           H  
ATOM   2278 HH11 ARG    68      54.730  40.970  92.810  0.00  0.00           H  
ATOM   2279 HH12 ARG    68      41.510  59.730  97.940  0.00  0.00           H  
ATOM   2280 HH12 ARG    68      54.670  41.870  91.410  0.00  0.00           H  
ATOM   2281 HH21 ARG    68      43.840  60.340  95.570  0.00  0.00           H  
ATOM   2282 HH21 ARG    68      55.780  44.740  92.790  0.00  0.00           H  
ATOM   2283 HH22 ARG    68      42.770  61.050  96.760  0.00  0.00           H  
ATOM   2284 HH22 ARG    68      55.530  43.800  91.360  0.00  0.00           H  
ATOM   2285  N   LEU    69      48.560  56.820  97.750  0.00  0.00           N  
ATOM   2286  N   LEU    69      50.880  42.990  97.290  0.00  0.00           N  
ATOM   2287  CA  LEU    69      49.790  57.570  97.590  0.00  0.00           C  
ATOM   2288  CA  LEU    69      49.640  42.230  97.320  0.00  0.00           C  
ATOM   2289  C   LEU    69      50.700  57.030  96.560  0.00  0.00           C  
ATOM   2290  C   LEU    69      48.650  42.730  96.350  0.00  0.00           C  
ATOM   2291  O   LEU    69      51.450  57.870  96.060  0.00  0.00           O  
ATOM   2292  O   LEU    69      47.700  41.990  95.950  0.00  0.00           O  
ATOM   2293  CB  LEU    69      50.550  57.720  98.960  0.00  0.00           C  
ATOM   2294  CB  LEU    69      48.990  42.200  98.740  0.00  0.00           C  
ATOM   2295  CG  LEU    69      49.900  58.770  99.890  0.00  0.00           C  
ATOM   2296  CG  LEU    69      49.720  41.220  99.680  0.00  0.00           C  
ATOM   2297  CD1 LEU    69      50.510  58.790 101.310  0.00  0.00           C  
ATOM   2298  CD1 LEU    69      49.280  41.480 101.120  0.00  0.00           C  
ATOM   2299  CD2 LEU    69      50.130  60.170  99.320  0.00  0.00           C  
ATOM   2300  CD2 LEU    69      49.410  39.770  99.310  0.00  0.00           C  
ATOM   2301  H   LEU    69      48.390  56.280  98.570  0.00  0.00           H  
ATOM   2302  H   LEU    69      50.870  43.790  97.890  0.00  0.00           H  
ATOM   2303  HA  LEU    69      49.500  58.520  97.170  0.00  0.00           H  
ATOM   2304  HA  LEU    69      49.740  41.220  96.940  0.00  0.00           H  
ATOM   2305  HB2 LEU    69      50.370  56.780  99.520  0.00  0.00           H  
ATOM   2306  HB2 LEU    69      49.100  43.250  99.070  0.00  0.00           H  
ATOM   2307  HB3 LEU    69      51.620  57.980  98.850  0.00  0.00           H  
ATOM   2308  HB3 LEU    69      47.930  41.850  98.670  0.00  0.00           H  
ATOM   2309  HG  LEU    69      48.830  58.520 100.070  0.00  0.00           H  
ATOM   2310  HG  LEU    69      50.830  41.290  99.640  0.00  0.00           H  
ATOM   2311 HD11 LEU    69      49.950  59.620 101.780  0.00  0.00           H  
ATOM   2312 HD11 LEU    69      48.190  41.670 101.180  0.00  0.00           H  
ATOM   2313 HD12 LEU    69      51.610  58.860 101.150  0.00  0.00           H  
ATOM   2314 HD12 LEU    69      49.880  42.300 101.580  0.00  0.00           H  
ATOM   2315 HD13 LEU    69      50.220  57.850 101.830  0.00  0.00           H  
ATOM   2316 HD13 LEU    69      49.450  40.610 101.800  0.00  0.00           H  
ATOM   2317 HD21 LEU    69      50.130  60.880 100.180  0.00  0.00           H  
ATOM   2318 HD21 LEU    69      49.610  39.510  98.240  0.00  0.00           H  
ATOM   2319 HD22 LEU    69      49.430  60.450  98.510  0.00  0.00           H  
ATOM   2320 HD22 LEU    69      48.330  39.610  99.490  0.00  0.00           H  
ATOM   2321 HD23 LEU    69      51.180  60.140  98.960  0.00  0.00           H  
ATOM   2322 HD23 LEU    69      49.910  39.030  99.970  0.00  0.00           H  
ATOM   2323  N   LYS    70      50.710  55.770  96.220  0.00  0.00           N  
ATOM   2324  N   LYS    70      48.820  43.960  95.890  0.00  0.00           N  
ATOM   2325  CA  LYS    70      51.590  55.190  95.210  0.00  0.00           C  
ATOM   2326  CA  LYS    70      48.020  44.500  94.820  0.00  0.00           C  
ATOM   2327  C   LYS    70      51.990  56.030  93.930  0.00  0.00           C  
ATOM   2328  C   LYS    70      47.810  43.580  93.570  0.00  0.00           C  
ATOM   2329  O   LYS    70      53.160  56.410  93.810  0.00  0.00           O  
ATOM   2330  O   LYS    70      46.670  43.440  93.120  0.00  0.00           O  
ATOM   2331  CB  LYS    70      51.110  53.720  94.910  0.00  0.00           C  
ATOM   2332  CB  LYS    70      48.350  45.930  94.300  0.00  0.00           C  
ATOM   2333  CG  LYS    70      52.050  53.120  93.840  0.00  0.00           C  
ATOM   2334  CG  LYS    70      47.640  46.390  93.050  0.00  0.00           C  
ATOM   2335  CD  LYS    70      53.520  52.830  94.210  0.00  0.00           C  
ATOM   2336  CD  LYS    70      48.030  47.790  92.640  0.00  0.00           C  
ATOM   2337  CE  LYS    70      54.010  51.500  93.570  0.00  0.00           C  
ATOM   2338  CE  LYS    70      47.140  48.530  91.560  0.00  0.00           C  
ATOM   2339  NZ  LYS    70      54.350  51.710  92.160  0.00  0.00           N1+
ATOM   2340  NZ  LYS    70      47.030  47.640  90.350  0.00  0.00           N1+
ATOM   2341  H   LYS    70      50.100  55.130  96.680  0.00  0.00           H  
ATOM   2342  H   LYS    70      49.560  44.570  96.130  0.00  0.00           H  
ATOM   2343  HA  LYS    70      52.550  55.150  95.700  0.00  0.00           H  
ATOM   2344  HA  LYS    70      47.040  44.560  95.270  0.00  0.00           H  
ATOM   2345  HB2 LYS    70      51.140  53.070  95.810  0.00  0.00           H  
ATOM   2346  HB2 LYS    70      48.090  46.660  95.100  0.00  0.00           H  
ATOM   2347  HB3 LYS    70      50.050  53.830  94.600  0.00  0.00           H  
ATOM   2348  HB3 LYS    70      49.450  46.010  94.180  0.00  0.00           H  
ATOM   2349  HG2 LYS    70      51.600  52.110  93.740  0.00  0.00           H  
ATOM   2350  HG2 LYS    70      47.950  45.780  92.180  0.00  0.00           H  
ATOM   2351  HG3 LYS    70      51.850  53.580  92.850  0.00  0.00           H  
ATOM   2352  HG3 LYS    70      46.550  46.170  93.120  0.00  0.00           H  
ATOM   2353  HD2 LYS    70      54.120  53.740  94.000  0.00  0.00           H  
ATOM   2354  HD2 LYS    70      48.130  48.390  93.570  0.00  0.00           H  
ATOM   2355  HD3 LYS    70      53.530  52.810  95.320  0.00  0.00           H  
ATOM   2356  HD3 LYS    70      49.060  47.740  92.220  0.00  0.00           H  
ATOM   2357  HE2 LYS    70      54.930  51.150  94.070  0.00  0.00           H  
ATOM   2358  HE2 LYS    70      46.130  48.850  91.880  0.00  0.00           H  
ATOM   2359  HE3 LYS    70      53.300  50.650  93.630  0.00  0.00           H  
ATOM   2360  HE3 LYS    70      47.750  49.410  91.270  0.00  0.00           H  
ATOM   2361  HZ1 LYS    70      54.710  50.860  91.660  0.00  0.00           H  
ATOM   2362  HZ1 LYS    70      47.880  47.500  89.770  0.00  0.00           H  
ATOM   2363  HZ2 LYS    70      55.070  52.450  92.040  0.00  0.00           H  
ATOM   2364  HZ2 LYS    70      46.290  48.090  89.770  0.00  0.00           H  
ATOM   2365  HZ3 LYS    70      53.490  52.030  91.680  0.00  0.00           H  
ATOM   2366  HZ3 LYS    70      46.660  46.690  90.540  0.00  0.00           H  
ATOM   2367  N   PRO    71      51.200  56.530  93.060  0.00  0.00           N  
ATOM   2368  N   PRO    71      48.840  42.850  93.060  0.00  0.00           N  
ATOM   2369  CA  PRO    71      51.570  57.460  92.020  0.00  0.00           C  
ATOM   2370  CA  PRO    71      48.640  42.040  91.840  0.00  0.00           C  
ATOM   2371  C   PRO    71      52.100  58.820  92.530  0.00  0.00           C  
ATOM   2372  C   PRO    71      47.880  40.780  92.140  0.00  0.00           C  
ATOM   2373  O   PRO    71      52.580  59.470  91.630  0.00  0.00           O  
ATOM   2374  O   PRO    71      47.370  40.160  91.310  0.00  0.00           O  
ATOM   2375  CB  PRO    71      50.230  57.660  91.170  0.00  0.00           C  
ATOM   2376  CB  PRO    71      50.060  41.660  91.340  0.00  0.00           C  
ATOM   2377  CG  PRO    71      49.110  57.490  92.190  0.00  0.00           C  
ATOM   2378  CG  PRO    71      50.970  42.730  91.960  0.00  0.00           C  
ATOM   2379  CD  PRO    71      49.710  56.350  93.040  0.00  0.00           C  
ATOM   2380  CD  PRO    71      50.280  43.040  93.280  0.00  0.00           C  
ATOM   2381  HA  PRO    71      52.400  57.030  91.480  0.00  0.00           H  
ATOM   2382  HA  PRO    71      48.170  42.640  91.070  0.00  0.00           H  
ATOM   2383  HB2 PRO    71      50.180  58.670  90.720  0.00  0.00           H  
ATOM   2384  HB2 PRO    71      50.320  40.650  91.710  0.00  0.00           H  
ATOM   2385  HB3 PRO    71      50.130  56.810  90.460  0.00  0.00           H  
ATOM   2386  HB3 PRO    71      50.020  41.630  90.230  0.00  0.00           H  
ATOM   2387  HG2 PRO    71      48.130  57.310  91.700  0.00  0.00           H  
ATOM   2388  HG2 PRO    71      51.160  43.620  91.320  0.00  0.00           H  
ATOM   2389  HG3 PRO    71      49.050  58.480  92.680  0.00  0.00           H  
ATOM   2390  HG3 PRO    71      51.870  42.190  92.310  0.00  0.00           H  
ATOM   2391  HD2 PRO    71      49.560  55.400  92.470  0.00  0.00           H  
ATOM   2392  HD2 PRO    71      50.490  44.030  93.740  0.00  0.00           H  
ATOM   2393  HD3 PRO    71      49.250  56.300  94.050  0.00  0.00           H  
ATOM   2394  HD3 PRO    71      50.520  42.220  93.990  0.00  0.00           H  
ATOM   2395  N   HIS    72      51.980  59.270  93.780  0.00  0.00           N  
ATOM   2396  N   HIS    72      47.790  40.460  93.440  0.00  0.00           N  
ATOM   2397  CA  HIS    72      52.540  60.540  94.230  0.00  0.00           C  
ATOM   2398  CA  HIS    72      47.190  39.290  93.970  0.00  0.00           C  
ATOM   2399  C   HIS    72      53.850  60.320  94.920  0.00  0.00           C  
ATOM   2400  C   HIS    72      45.850  39.560  94.610  0.00  0.00           C  
ATOM   2401  O   HIS    72      54.510  61.210  95.390  0.00  0.00           O  
ATOM   2402  O   HIS    72      45.230  38.600  95.060  0.00  0.00           O  
ATOM   2403  CB  HIS    72      51.570  61.190  95.250  0.00  0.00           C  
ATOM   2404  CB  HIS    72      48.170  38.750  95.050  0.00  0.00           C  
ATOM   2405  CG  HIS    72      50.220  61.480  94.750  0.00  0.00           C  
ATOM   2406  CG  HIS    72      49.480  38.320  94.600  0.00  0.00           C  
ATOM   2407  CD2 HIS    72      48.940  60.940  95.070  0.00  0.00           C  
ATOM   2408  CD2 HIS    72      50.690  38.380  95.210  0.00  0.00           C  
ATOM   2409  ND1 HIS    72      49.960  62.560  93.970  0.00  0.00           N  
ATOM   2410  ND1 HIS    72      49.750  37.900  93.320  0.00  0.00           N  
ATOM   2411  CE1 HIS    72      48.590  62.630  93.780  0.00  0.00           C  
ATOM   2412  CE1 HIS    72      51.140  37.690  93.180  0.00  0.00           C  
ATOM   2413  NE2 HIS    72      47.920  61.670  94.460  0.00  0.00           N  
ATOM   2414  NE2 HIS    72      51.730  37.940  94.350  0.00  0.00           N  
ATOM   2415  H   HIS    72      51.680  58.650  94.510  0.00  0.00           H  
ATOM   2416  H   HIS    72      48.190  41.050  94.130  0.00  0.00           H  
ATOM   2417  HA  HIS    72      52.790  61.210  93.420  0.00  0.00           H  
ATOM   2418  HA  HIS    72      47.000  38.580  93.180  0.00  0.00           H  
ATOM   2419  HB2 HIS    72      51.440  60.510  96.120  0.00  0.00           H  
ATOM   2420  HB2 HIS    72      48.420  39.530  95.800  0.00  0.00           H  
ATOM   2421  HB3 HIS    72      52.100  62.120  95.560  0.00  0.00           H  
ATOM   2422  HB3 HIS    72      47.820  37.800  95.520  0.00  0.00           H  
ATOM   2423  HD1 HIS    72      50.610  63.220  93.580  0.00  0.00           H  
ATOM   2424  HD1 HIS    72      49.130  37.670  92.570  0.00  0.00           H  
ATOM   2425  HD2 HIS    72      48.700  60.010  95.570  0.00  0.00           H  
ATOM   2426  HD2 HIS    72      50.990  38.640  96.220  0.00  0.00           H  
ATOM   2427  HE1 HIS    72      48.060  63.420  93.250  0.00  0.00           H  
ATOM   2428  HE1 HIS    72      51.630  37.420  92.240  0.00  0.00           H  
ATOM   2429  N   LYS    73      54.430  59.050  94.890  0.00  0.00           N  
ATOM   2430  N   LYS    73      45.370  40.800  94.660  0.00  0.00           N  
ATOM   2431  CA  LYS    73      55.760  58.780  95.520  0.00  0.00           C  
ATOM   2432  CA  LYS    73      44.060  41.090  95.160  0.00  0.00           C  
ATOM   2433  C   LYS    73      56.930  59.270  94.560  0.00  0.00           C  
ATOM   2434  C   LYS    73      42.930  40.660  94.340  0.00  0.00           C  
ATOM   2435  O   LYS    73      58.060  59.420  94.960  0.00  0.00           O  
ATOM   2436  O   LYS    73      41.890  40.340  94.880  0.00  0.00           O  
ATOM   2437  CB  LYS    73      55.910  57.270  95.820  0.00  0.00           C  
ATOM   2438  CB  LYS    73      43.880  42.600  95.230  0.00  0.00           C  
ATOM   2439  CG  LYS    73      54.820  56.750  96.780  0.00  0.00           C  
ATOM   2440  CG  LYS    73      44.700  43.290  96.370  0.00  0.00           C  
ATOM   2441  CD  LYS    73      54.890  57.320  98.190  0.00  0.00           C  
ATOM   2442  CD  LYS    73      44.690  42.680  97.810  0.00  0.00           C  
ATOM   2443  CE  LYS    73      56.210  57.020  98.850  0.00  0.00           C  
ATOM   2444  CE  LYS    73      45.270  43.740  98.770  0.00  0.00           C  
ATOM   2445  NZ  LYS    73      56.510  55.530  98.990  0.00  0.00           N1+
ATOM   2446  NZ  LYS    73      45.000  43.380 100.140  0.00  0.00           N1+
ATOM   2447  H   LYS    73      53.900  58.280  94.530  0.00  0.00           H  
ATOM   2448  H   LYS    73      45.990  41.540  94.430  0.00  0.00           H  
ATOM   2449  HA  LYS    73      55.870  59.470  96.350  0.00  0.00           H  
ATOM   2450  HA  LYS    73      43.890  40.700  96.150  0.00  0.00           H  
ATOM   2451  HB2 LYS    73      55.880  56.630  94.910  0.00  0.00           H  
ATOM   2452  HB2 LYS    73      44.090  43.090  94.250  0.00  0.00           H  
ATOM   2453  HB3 LYS    73      56.920  57.130  96.270  0.00  0.00           H  
ATOM   2454  HB3 LYS    73      42.880  42.960  95.550  0.00  0.00           H  
ATOM   2455  HG2 LYS    73      53.820  57.010  96.380  0.00  0.00           H  
ATOM   2456  HG2 LYS    73      45.750  43.190  96.020  0.00  0.00           H  
ATOM   2457  HG3 LYS    73      54.820  55.640  96.780  0.00  0.00           H  
ATOM   2458  HG3 LYS    73      44.420  44.360  96.350  0.00  0.00           H  
ATOM   2459  HD2 LYS    73      54.740  58.410  98.080  0.00  0.00           H  
ATOM   2460  HD2 LYS    73      43.600  42.510  97.980  0.00  0.00           H  
ATOM   2461  HD3 LYS    73      54.070  57.020  98.870  0.00  0.00           H  
ATOM   2462  HD3 LYS    73      45.330  41.780  97.700  0.00  0.00           H  
ATOM   2463  HE2 LYS    73      57.060  57.390  98.230  0.00  0.00           H  
ATOM   2464  HE2 LYS    73      46.360  43.820  98.600  0.00  0.00           H  
ATOM   2465  HE3 LYS    73      56.390  57.450  99.860  0.00  0.00           H  
ATOM   2466  HE3 LYS    73      44.760  44.730  98.690  0.00  0.00           H  
ATOM   2467  HZ1 LYS    73      55.850  55.010  99.590  0.00  0.00           H  
ATOM   2468  HZ1 LYS    73      43.990  43.170 100.130  0.00  0.00           H  
ATOM   2469  HZ2 LYS    73      57.440  55.530  99.460  0.00  0.00           H  
ATOM   2470  HZ2 LYS    73      45.250  44.220 100.710  0.00  0.00           H  
ATOM   2471  HZ3 LYS    73      56.630  55.060  98.070  0.00  0.00           H  
ATOM   2472  HZ3 LYS    73      45.590  42.600 100.480  0.00  0.00           H  
ATOM   2473  N   ALA    74      56.630  59.540  93.280  0.00  0.00           N  
ATOM   2474  N   ALA    74      43.110  40.450  93.000  0.00  0.00           N  
ATOM   2475  CA  ALA    74      57.590  60.000  92.240  0.00  0.00           C  
ATOM   2476  CA  ALA    74      41.950  39.990  92.110  0.00  0.00           C  
ATOM   2477  C   ALA    74      57.640  61.490  91.910  0.00  0.00           C  
ATOM   2478  C   ALA    74      41.910  38.460  91.980  0.00  0.00           C  
ATOM   2479  O   ALA    74      58.250  62.000  90.980  0.00  0.00           O  
ATOM   2480  O   ALA    74      41.170  37.870  91.170  0.00  0.00           O  
ATOM   2481  CB  ALA    74      57.260  59.120  90.990  0.00  0.00           C  
ATOM   2482  CB  ALA    74      42.140  40.640  90.720  0.00  0.00           C  
ATOM   2483  H   ALA    74      55.710  59.470  92.900  0.00  0.00           H  
ATOM   2484  H   ALA    74      44.010  40.400  92.570  0.00  0.00           H  
ATOM   2485  HA  ALA    74      58.610  59.740  92.480  0.00  0.00           H  
ATOM   2486  HA  ALA    74      41.020  40.260  92.590  0.00  0.00           H  
ATOM   2487  HB1 ALA    74      56.170  59.210  90.780  0.00  0.00           H  
ATOM   2488  HB1 ALA    74      42.120  41.750  90.720  0.00  0.00           H  
ATOM   2489  HB2 ALA    74      57.510  58.050  91.150  0.00  0.00           H  
ATOM   2490  HB2 ALA    74      41.430  40.200  89.990  0.00  0.00           H  
ATOM   2491  HB3 ALA    74      57.850  59.490  90.130  0.00  0.00           H  
ATOM   2492  HB3 ALA    74      43.160  40.350  90.390  0.00  0.00           H  
ATOM   2493  N   GLY    75      56.970  62.220  92.800  0.00  0.00           N  
ATOM   2494  N   GLY    75      42.700  37.690  92.810  0.00  0.00           N  
ATOM   2495  CA  GLY    75      56.620  63.670  92.640  0.00  0.00           C  
ATOM   2496  CA  GLY    75      42.700  36.220  92.780  0.00  0.00           C  
ATOM   2497  C   GLY    75      55.410  63.930  91.910  0.00  0.00           C  
ATOM   2498  C   GLY    75      43.790  35.830  91.810  0.00  0.00           C  
ATOM   2499  O   GLY    75      54.630  62.990  91.660  0.00  0.00           O  
ATOM   2500  O   GLY    75      44.600  36.620  91.300  0.00  0.00           O  
ATOM   2501  H   GLY    75      56.610  61.760  93.610  0.00  0.00           H  
ATOM   2502  H   GLY    75      43.280  38.160  93.470  0.00  0.00           H  
ATOM   2503  HA2 GLY    75      56.470  63.960  93.670  0.00  0.00           H  
ATOM   2504  HA2 GLY    75      42.990  35.900  93.760  0.00  0.00           H  
ATOM   2505  HA3 GLY    75      57.430  64.230  92.200  0.00  0.00           H  
ATOM   2506  HA3 GLY    75      41.710  35.890  92.520  0.00  0.00           H  
ATOM   2507  N   VAL    76      55.180  65.190  91.580  0.00  0.00           N  
ATOM   2508  N   VAL    76      43.810  34.510  91.570  0.00  0.00           N  
ATOM   2509  CA  VAL    76      54.100  65.550  90.600  0.00  0.00           C  
ATOM   2510  CA  VAL    76      44.880  34.060  90.740  0.00  0.00           C  
ATOM   2511  C   VAL    76      54.290  64.880  89.320  0.00  0.00           C  
ATOM   2512  C   VAL    76      44.770  34.570  89.260  0.00  0.00           C  
ATOM   2513  O   VAL    76      55.350  64.690  88.720  0.00  0.00           O  
ATOM   2514  O   VAL    76      43.670  34.520  88.660  0.00  0.00           O  
ATOM   2515  CB  VAL    76      54.110  67.120  90.430  0.00  0.00           C  
ATOM   2516  CB  VAL    76      45.160  32.540  90.730  0.00  0.00           C  
ATOM   2517  CG1 VAL    76      53.760  67.800  91.710  0.00  0.00           C  
ATOM   2518  CG1 VAL    76      45.820  32.250  92.100  0.00  0.00           C  
ATOM   2519  CG2 VAL    76      55.450  67.630  89.890  0.00  0.00           C  
ATOM   2520  CG2 VAL    76      43.860  31.770  90.510  0.00  0.00           C  
ATOM   2521  H   VAL    76      55.820  65.870  91.900  0.00  0.00           H  
ATOM   2522  H   VAL    76      43.190  33.860  92.010  0.00  0.00           H  
ATOM   2523  HA  VAL    76      53.140  65.230  90.960  0.00  0.00           H  
ATOM   2524  HA  VAL    76      45.840  34.460  91.030  0.00  0.00           H  
ATOM   2525  HB  VAL    76      53.350  67.400  89.670  0.00  0.00           H  
ATOM   2526  HB  VAL    76      45.910  32.370  89.930  0.00  0.00           H  
ATOM   2527 HG11 VAL    76      53.760  68.910  91.680  0.00  0.00           H  
ATOM   2528 HG11 VAL    76      45.060  32.300  92.900  0.00  0.00           H  
ATOM   2529 HG12 VAL    76      54.410  67.350  92.480  0.00  0.00           H  
ATOM   2530 HG12 VAL    76      46.650  32.950  92.330  0.00  0.00           H  
ATOM   2531 HG13 VAL    76      52.740  67.500  92.050  0.00  0.00           H  
ATOM   2532 HG13 VAL    76      46.230  31.220  92.000  0.00  0.00           H  
ATOM   2533 HG21 VAL    76      55.570  68.740  89.850  0.00  0.00           H  
ATOM   2534 HG21 VAL    76      43.170  32.040  91.350  0.00  0.00           H  
ATOM   2535 HG22 VAL    76      55.570  67.330  88.830  0.00  0.00           H  
ATOM   2536 HG22 VAL    76      43.980  30.670  90.600  0.00  0.00           H  
ATOM   2537 HG23 VAL    76      56.300  67.300  90.520  0.00  0.00           H  
ATOM   2538 HG23 VAL    76      43.300  32.180  89.640  0.00  0.00           H  
ATOM   2539  N   GLN    77      53.130  64.610  88.800  0.00  0.00           N  
ATOM   2540  N   GLN    77      45.830  35.090  88.690  0.00  0.00           N  
ATOM   2541  CA  GLN    77      52.970  63.870  87.570  0.00  0.00           C  
ATOM   2542  CA  GLN    77      45.990  35.650  87.440  0.00  0.00           C  
ATOM   2543  C   GLN    77      52.280  64.760  86.490  0.00  0.00           C  
ATOM   2544  C   GLN    77      46.910  34.800  86.530  0.00  0.00           C  
ATOM   2545  O   GLN    77      52.190  64.430  85.310  0.00  0.00           O  
ATOM   2546  O   GLN    77      46.950  35.050  85.370  0.00  0.00           O  
ATOM   2547  CB  GLN    77      52.060  62.660  87.910  0.00  0.00           C  
ATOM   2548  CB  GLN    77      46.660  37.000  87.600  0.00  0.00           C  
ATOM   2549  CG  GLN    77      52.590  61.800  89.090  0.00  0.00           C  
ATOM   2550  CG  GLN    77      45.930  37.940  88.590  0.00  0.00           C  
ATOM   2551  CD  GLN    77      53.830  60.970  88.770  0.00  0.00           C  
ATOM   2552  CD  GLN    77      44.520  38.200  88.220  0.00  0.00           C  
ATOM   2553  NE2 GLN    77      55.050  61.410  89.010  0.00  0.00           N  
ATOM   2554  NE2 GLN    77      43.580  37.680  88.960  0.00  0.00           N  
ATOM   2555  OE1 GLN    77      53.660  59.900  88.200  0.00  0.00           O  
ATOM   2556  OE1 GLN    77      44.170  38.900  87.250  0.00  0.00           O  
ATOM   2557  H   GLN    77      52.280  64.830  89.260  0.00  0.00           H  
ATOM   2558  H   GLN    77      46.680  35.010  89.220  0.00  0.00           H  
ATOM   2559  HA  GLN    77      53.930  63.570  87.170  0.00  0.00           H  
ATOM   2560  HA  GLN    77      45.040  35.860  86.990  0.00  0.00           H  
ATOM   2561  HB2 GLN    77      51.090  63.090  88.240  0.00  0.00           H  
ATOM   2562  HB2 GLN    77      47.730  36.940  87.890  0.00  0.00           H  
ATOM   2563  HB3 GLN    77      51.980  61.990  87.030  0.00  0.00           H  
ATOM   2564  HB3 GLN    77      46.620  37.570  86.650  0.00  0.00           H  
ATOM   2565  HG2 GLN    77      52.700  62.430  90.000  0.00  0.00           H  
ATOM   2566  HG2 GLN    77      46.040  37.620  89.650  0.00  0.00           H  
ATOM   2567  HG3 GLN    77      51.790  61.060  89.340  0.00  0.00           H  
ATOM   2568  HG3 GLN    77      46.560  38.850  88.480  0.00  0.00           H  
ATOM   2569 HE21 GLN    77      55.780  60.860  88.610  0.00  0.00           H  
ATOM   2570 HE21 GLN    77      43.860  37.080  89.710  0.00  0.00           H  
ATOM   2571 HE22 GLN    77      55.280  62.050  89.750  0.00  0.00           H  
ATOM   2572 HE22 GLN    77      42.600  37.860  88.840  0.00  0.00           H  
ATOM   2573  N   TRP    78      51.810  65.920  86.910  0.00  0.00           N  
ATOM   2574  N   TRP    78      47.640  33.750  86.940  0.00  0.00           N  
ATOM   2575  CA  TRP    78      50.950  66.670  86.020  0.00  0.00           C  
ATOM   2576  CA  TRP    78      48.520  32.930  86.100  0.00  0.00           C  
ATOM   2577  C   TRP    78      51.410  68.130  86.130  0.00  0.00           C  
ATOM   2578  C   TRP    78      47.990  31.520  85.970  0.00  0.00           C  
ATOM   2579  O   TRP    78      50.660  69.060  85.890  0.00  0.00           O  
ATOM   2580  O   TRP    78      48.700  30.610  85.510  0.00  0.00           O  
ATOM   2581  CB  TRP    78      49.470  66.630  86.480  0.00  0.00           C  
ATOM   2582  CB  TRP    78      49.920  32.890  86.580  0.00  0.00           C  
ATOM   2583  CG  TRP    78      48.890  65.230  86.380  0.00  0.00           C  
ATOM   2584  CG  TRP    78      50.630  34.240  86.420  0.00  0.00           C  
ATOM   2585  CD1 TRP    78      48.710  64.360  87.420  0.00  0.00           C  
ATOM   2586  CD1 TRP    78      50.770  35.190  87.410  0.00  0.00           C  
ATOM   2587  CD2 TRP    78      48.530  64.490  85.240  0.00  0.00           C  
ATOM   2588  CD2 TRP    78      50.960  34.960  85.210  0.00  0.00           C  
ATOM   2589  CE2 TRP    78      48.080  63.170  85.640  0.00  0.00           C  
ATOM   2590  CE2 TRP    78      51.440  36.180  85.530  0.00  0.00           C  
ATOM   2591  CE3 TRP    78      48.440  64.900  83.960  0.00  0.00           C  
ATOM   2592  CE3 TRP    78      50.910  34.580  83.820  0.00  0.00           C  
ATOM   2593  NE1 TRP    78      48.330  63.110  86.960  0.00  0.00           N  
ATOM   2594  NE1 TRP    78      51.290  36.250  86.900  0.00  0.00           N  
ATOM   2595  CZ2 TRP    78      47.700  62.260  84.650  0.00  0.00           C  
ATOM   2596  CZ2 TRP    78      51.970  37.030  84.620  0.00  0.00           C  
ATOM   2597  CZ3 TRP    78      48.210  63.910  82.950  0.00  0.00           C  
ATOM   2598  CZ3 TRP    78      51.270  35.510  82.850  0.00  0.00           C  
ATOM   2599  CH2 TRP    78      47.870  62.670  83.340  0.00  0.00           C  
ATOM   2600  CH2 TRP    78      51.780  36.780  83.230  0.00  0.00           C  
ATOM   2601  H   TRP    78      51.830  66.060  87.900  0.00  0.00           H  
ATOM   2602  H   TRP    78      47.680  33.600  87.920  0.00  0.00           H  
ATOM   2603  HA  TRP    78      51.090  66.390  84.980  0.00  0.00           H  
ATOM   2604  HA  TRP    78      48.540  33.350  85.100  0.00  0.00           H  
ATOM   2605  HB2 TRP    78      49.310  67.110  87.470  0.00  0.00           H  
ATOM   2606  HB2 TRP    78      49.960  32.560  87.640  0.00  0.00           H  
ATOM   2607  HB3 TRP    78      48.980  67.130  85.620  0.00  0.00           H  
ATOM   2608  HB3 TRP    78      50.590  32.150  86.080  0.00  0.00           H  
ATOM   2609  HD1 TRP    78      48.930  64.650  88.440  0.00  0.00           H  
ATOM   2610  HD1 TRP    78      50.660  35.160  88.490  0.00  0.00           H  
ATOM   2611  HE1 TRP    78      47.770  62.460  87.430  0.00  0.00           H  
ATOM   2612  HE1 TRP    78      51.610  37.070  87.320  0.00  0.00           H  
ATOM   2613  HE3 TRP    78      48.890  65.850  83.690  0.00  0.00           H  
ATOM   2614  HE3 TRP    78      50.670  33.550  83.610  0.00  0.00           H  
ATOM   2615  HZ2 TRP    78      47.540  61.220  84.900  0.00  0.00           H  
ATOM   2616  HZ2 TRP    78      52.240  38.000  85.010  0.00  0.00           H  
ATOM   2617  HZ3 TRP    78      48.060  64.080  81.900  0.00  0.00           H  
ATOM   2618  HZ3 TRP    78      51.320  35.280  81.800  0.00  0.00           H  
ATOM   2619  HH2 TRP    78      47.590  62.040  82.510  0.00  0.00           H  
ATOM   2620  HH2 TRP    78      52.110  37.510  82.510  0.00  0.00           H  
ATOM   2621  N   ARG    79      52.760  68.220  86.280  0.00  0.00           N  
ATOM   2622  N   ARG    79      46.740  31.180  86.370  0.00  0.00           N  
ATOM   2623  CA  ARG    79      53.470  69.370  85.830  0.00  0.00           C  
ATOM   2624  CA  ARG    79      45.930  30.140  85.720  0.00  0.00           C  
ATOM   2625  C   ARG    79      53.810  69.230  84.360  0.00  0.00           C  
ATOM   2626  C   ARG    79      45.720  30.450  84.250  0.00  0.00           C  
ATOM   2627  O   ARG    79      53.620  68.190  83.760  0.00  0.00           O  
ATOM   2628  O   ARG    79      46.100  31.530  83.740  0.00  0.00           O  
ATOM   2629  CB  ARG    79      54.570  70.010  86.750  0.00  0.00           C  
ATOM   2630  CB  ARG    79      44.670  29.690  86.500  0.00  0.00           C  
ATOM   2631  CG  ARG    79      54.180  70.600  88.140  0.00  0.00           C  
ATOM   2632  CG  ARG    79      44.910  29.110  87.900  0.00  0.00           C  
ATOM   2633  CD  ARG    79      53.540  71.960  87.960  0.00  0.00           C  
ATOM   2634  CD  ARG    79      46.050  28.060  88.110  0.00  0.00           C  
ATOM   2635  NE  ARG    79      54.650  72.960  87.730  0.00  0.00           N  
ATOM   2636  NE  ARG    79      45.980  26.990  87.030  0.00  0.00           N  
ATOM   2637  CZ  ARG    79      54.520  74.270  87.590  0.00  0.00           C  
ATOM   2638  CZ  ARG    79      46.960  26.530  86.280  0.00  0.00           C  
ATOM   2639  NH1 ARG    79      55.620  75.010  87.650  0.00  0.00           N1+
ATOM   2640  NH1 ARG    79      48.200  26.870  86.540  0.00  0.00           N1+
ATOM   2641  NH2 ARG    79      53.380  74.890  87.540  0.00  0.00           N  
ATOM   2642  NH2 ARG    79      46.670  25.660  85.260  0.00  0.00           N  
ATOM   2643  H   ARG    79      53.270  67.390  86.490  0.00  0.00           H  
ATOM   2644  H   ARG    79      46.220  31.870  86.860  0.00  0.00           H  
ATOM   2645  HA  ARG    79      52.720  70.140  85.720  0.00  0.00           H  
ATOM   2646  HA  ARG    79      46.560  29.260  85.690  0.00  0.00           H  
ATOM   2647  HB2 ARG    79      55.390  69.280  86.900  0.00  0.00           H  
ATOM   2648  HB2 ARG    79      44.040  30.610  86.470  0.00  0.00           H  
ATOM   2649  HB3 ARG    79      55.120  70.820  86.230  0.00  0.00           H  
ATOM   2650  HB3 ARG    79      44.090  28.850  86.070  0.00  0.00           H  
ATOM   2651  HG2 ARG    79      53.430  69.920  88.610  0.00  0.00           H  
ATOM   2652  HG2 ARG    79      45.140  30.000  88.530  0.00  0.00           H  
ATOM   2653  HG3 ARG    79      55.180  70.640  88.630  0.00  0.00           H  
ATOM   2654  HG3 ARG    79      43.880  28.770  88.150  0.00  0.00           H  
ATOM   2655  HD2 ARG    79      52.820  71.960  87.110  0.00  0.00           H  
ATOM   2656  HD2 ARG    79      47.030  28.560  87.960  0.00  0.00           H  
ATOM   2657  HD3 ARG    79      52.970  72.250  88.870  0.00  0.00           H  
ATOM   2658  HD3 ARG    79      46.020  27.650  89.140  0.00  0.00           H  
ATOM   2659  HE  ARG    79      55.530  72.730  88.160  0.00  0.00           H  
ATOM   2660  HE  ARG    79      45.110  26.500  87.010  0.00  0.00           H  
ATOM   2661 HH11 ARG    79      56.490  74.530  87.640  0.00  0.00           H  
ATOM   2662 HH11 ARG    79      48.280  27.460  87.350  0.00  0.00           H  
ATOM   2663 HH12 ARG    79      55.510  75.970  87.370  0.00  0.00           H  
ATOM   2664 HH12 ARG    79      48.930  26.710  85.880  0.00  0.00           H  
ATOM   2665 HH21 ARG    79      52.600  74.340  87.260  0.00  0.00           H  
ATOM   2666 HH21 ARG    79      45.720  25.490  85.010  0.00  0.00           H  
ATOM   2667 HH22 ARG    79      53.330  75.890  87.570  0.00  0.00           H  
ATOM   2668 HH22 ARG    79      47.430  25.470  84.640  0.00  0.00           H  
ATOM   2669  N   PHE    80      54.270  70.330  83.660  0.00  0.00           N  
ATOM   2670  N   PHE    80      45.120  29.460  83.560  0.00  0.00           N  
ATOM   2671  CA  PHE    80      54.250  70.320  82.210  0.00  0.00           C  
ATOM   2672  CA  PHE    80      44.880  29.500  82.150  0.00  0.00           C  
ATOM   2673  C   PHE    80      55.080  69.150  81.650  0.00  0.00           C  
ATOM   2674  C   PHE    80      44.140  30.680  81.650  0.00  0.00           C  
ATOM   2675  O   PHE    80      54.750  68.560  80.690  0.00  0.00           O  
ATOM   2676  O   PHE    80      44.490  31.400  80.790  0.00  0.00           O  
ATOM   2677  CB  PHE    80      54.830  71.640  81.640  0.00  0.00           C  
ATOM   2678  CB  PHE    80      44.280  28.090  81.680  0.00  0.00           C  
ATOM   2679  CG  PHE    80      54.780  71.680  80.070  0.00  0.00           C  
ATOM   2680  CG  PHE    80      44.520  27.880  80.240  0.00  0.00           C  
ATOM   2681  CD1 PHE    80      56.000  71.480  79.310  0.00  0.00           C  
ATOM   2682  CD1 PHE    80      45.760  27.420  79.810  0.00  0.00           C  
ATOM   2683  CD2 PHE    80      53.560  71.880  79.400  0.00  0.00           C  
ATOM   2684  CD2 PHE    80      43.490  28.030  79.330  0.00  0.00           C  
ATOM   2685  CE1 PHE    80      55.940  71.490  77.890  0.00  0.00           C  
ATOM   2686  CE1 PHE    80      45.990  27.220  78.430  0.00  0.00           C  
ATOM   2687  CE2 PHE    80      53.620  71.960  77.930  0.00  0.00           C  
ATOM   2688  CE2 PHE    80      43.710  27.960  77.960  0.00  0.00           C  
ATOM   2689  CZ  PHE    80      54.750  71.740  77.230  0.00  0.00           C  
ATOM   2690  CZ  PHE    80      44.980  27.530  77.470  0.00  0.00           C  
ATOM   2691  H   PHE    80      54.180  71.220  84.100  0.00  0.00           H  
ATOM   2692  H   PHE    80      44.940  28.540  83.910  0.00  0.00           H  
ATOM   2693  HA  PHE    80      53.250  70.130  81.850  0.00  0.00           H  
ATOM   2694  HA  PHE    80      45.860  29.660  81.720  0.00  0.00           H  
ATOM   2695  HB2 PHE    80      54.300  72.530  82.040  0.00  0.00           H  
ATOM   2696  HB2 PHE    80      44.810  27.340  82.310  0.00  0.00           H  
ATOM   2697  HB3 PHE    80      55.910  71.850  81.810  0.00  0.00           H  
ATOM   2698  HB3 PHE    80      43.190  28.150  81.880  0.00  0.00           H  
ATOM   2699  HD1 PHE    80      56.920  71.300  79.840  0.00  0.00           H  
ATOM   2700  HD1 PHE    80      46.570  27.190  80.490  0.00  0.00           H  
ATOM   2701  HD2 PHE    80      52.590  72.080  79.810  0.00  0.00           H  
ATOM   2702  HD2 PHE    80      42.500  28.220  79.710  0.00  0.00           H  
ATOM   2703  HE1 PHE    80      56.850  71.330  77.330  0.00  0.00           H  
ATOM   2704  HE1 PHE    80      46.950  26.880  78.060  0.00  0.00           H  
ATOM   2705  HE2 PHE    80      52.700  72.120  77.390  0.00  0.00           H  
ATOM   2706  HE2 PHE    80      42.960  28.140  77.210  0.00  0.00           H  
ATOM   2707  HZ  PHE    80      54.780  71.750  76.150  0.00  0.00           H  
ATOM   2708  HZ  PHE    80      45.210  27.500  76.410  0.00  0.00           H  
ATOM   2709  N   ALA    81      56.260  68.860  82.270  0.00  0.00           N  
ATOM   2710  N   ALA    81      42.980  31.000  82.290  0.00  0.00           N  
ATOM   2711  CA  ALA    81      57.020  67.630  81.930  0.00  0.00           C  
ATOM   2712  CA  ALA    81      42.030  32.070  81.960  0.00  0.00           C  
ATOM   2713  C   ALA    81      56.390  66.280  81.990  0.00  0.00           C  
ATOM   2714  C   ALA    81      42.770  33.430  82.060  0.00  0.00           C  
ATOM   2715  O   ALA    81      56.430  65.420  81.060  0.00  0.00           O  
ATOM   2716  O   ALA    81      42.620  34.300  81.190  0.00  0.00           O  
ATOM   2717  CB  ALA    81      58.320  67.460  82.760  0.00  0.00           C  
ATOM   2718  CB  ALA    81      40.810  32.110  82.820  0.00  0.00           C  
ATOM   2719  H   ALA    81      56.540  69.340  83.090  0.00  0.00           H  
ATOM   2720  H   ALA    81      42.630  30.480  83.070  0.00  0.00           H  
ATOM   2721  HA  ALA    81      57.280  67.720  80.890  0.00  0.00           H  
ATOM   2722  HA  ALA    81      41.700  31.870  80.960  0.00  0.00           H  
ATOM   2723  HB1 ALA    81      59.080  66.810  82.270  0.00  0.00           H  
ATOM   2724  HB1 ALA    81      40.540  31.030  82.890  0.00  0.00           H  
ATOM   2725  HB2 ALA    81      58.100  66.960  83.740  0.00  0.00           H  
ATOM   2726  HB2 ALA    81      39.940  32.650  82.380  0.00  0.00           H  
ATOM   2727  HB3 ALA    81      58.860  68.420  82.900  0.00  0.00           H  
ATOM   2728  HB3 ALA    81      41.090  32.320  83.870  0.00  0.00           H  
ATOM   2729  N   GLY    82      55.760  66.010  83.140  0.00  0.00           N  
ATOM   2730  N   GLY    82      43.600  33.610  83.190  0.00  0.00           N  
ATOM   2731  CA  GLY    82      54.980  64.860  83.530  0.00  0.00           C  
ATOM   2732  CA  GLY    82      44.380  34.830  83.310  0.00  0.00           C  
ATOM   2733  C   GLY    82      53.780  64.680  82.660  0.00  0.00           C  
ATOM   2734  C   GLY    82      45.500  34.830  82.350  0.00  0.00           C  
ATOM   2735  O   GLY    82      53.550  63.590  82.240  0.00  0.00           O  
ATOM   2736  O   GLY    82      45.910  35.880  81.830  0.00  0.00           O  
ATOM   2737  H   GLY    82      55.600  66.720  83.810  0.00  0.00           H  
ATOM   2738  H   GLY    82      43.640  33.010  83.980  0.00  0.00           H  
ATOM   2739  HA2 GLY    82      55.630  63.990  83.510  0.00  0.00           H  
ATOM   2740  HA2 GLY    82      43.720  35.660  83.140  0.00  0.00           H  
ATOM   2741  HA3 GLY    82      54.550  65.050  84.500  0.00  0.00           H  
ATOM   2742  HA3 GLY    82      44.940  34.880  84.230  0.00  0.00           H  
ATOM   2743  N   SER    83      53.210  65.840  82.270  0.00  0.00           N  
ATOM   2744  N   SER    83      46.090  33.680  82.050  0.00  0.00           N  
ATOM   2745  CA  SER    83      52.100  65.930  81.320  0.00  0.00           C  
ATOM   2746  CA  SER    83      47.290  33.670  81.200  0.00  0.00           C  
ATOM   2747  C   SER    83      52.560  65.570  79.910  0.00  0.00           C  
ATOM   2748  C   SER    83      46.840  33.990  79.760  0.00  0.00           C  
ATOM   2749  O   SER    83      51.940  64.920  79.090  0.00  0.00           O  
ATOM   2750  O   SER    83      47.530  34.650  79.000  0.00  0.00           O  
ATOM   2751  CB  SER    83      51.460  67.340  81.350  0.00  0.00           C  
ATOM   2752  CB  SER    83      48.060  32.350  81.260  0.00  0.00           C  
ATOM   2753  OG  SER    83      50.880  67.450  82.580  0.00  0.00           O  
ATOM   2754  OG  SER    83      48.460  31.970  82.580  0.00  0.00           O  
ATOM   2755  H   SER    83      53.600  66.690  82.590  0.00  0.00           H  
ATOM   2756  H   SER    83      45.800  32.790  82.400  0.00  0.00           H  
ATOM   2757  HA  SER    83      51.430  65.130  81.570  0.00  0.00           H  
ATOM   2758  HA  SER    83      48.040  34.380  81.520  0.00  0.00           H  
ATOM   2759  HB2 SER    83      52.190  68.160  81.150  0.00  0.00           H  
ATOM   2760  HB2 SER    83      47.290  31.610  80.930  0.00  0.00           H  
ATOM   2761  HB3 SER    83      50.730  67.310  80.520  0.00  0.00           H  
ATOM   2762  HB3 SER    83      48.870  32.380  80.500  0.00  0.00           H  
ATOM   2763  HG  SER    83      51.590  67.510  83.220  0.00  0.00           H  
ATOM   2764  HG  SER    83      47.660  31.960  83.100  0.00  0.00           H  
ATOM   2765  N   PHE    84      53.800  66.070  79.470  0.00  0.00           N  
ATOM   2766  N   PHE    84      45.670  33.450  79.310  0.00  0.00           N  
ATOM   2767  CA  PHE    84      54.320  65.900  78.140  0.00  0.00           C  
ATOM   2768  CA  PHE    84      45.100  33.710  77.970  0.00  0.00           C  
ATOM   2769  C   PHE    84      54.600  64.440  77.910  0.00  0.00           C  
ATOM   2770  C   PHE    84      44.730  35.110  77.880  0.00  0.00           C  
ATOM   2771  O   PHE    84      54.300  63.790  76.920  0.00  0.00           O  
ATOM   2772  O   PHE    84      45.020  35.650  76.800  0.00  0.00           O  
ATOM   2773  CB  PHE    84      55.450  66.740  77.890  0.00  0.00           C  
ATOM   2774  CB  PHE    84      43.990  32.700  77.750  0.00  0.00           C  
ATOM   2775  CG  PHE    84      55.930  66.810  76.450  0.00  0.00           C  
ATOM   2776  CG  PHE    84      43.380  32.570  76.290  0.00  0.00           C  
ATOM   2777  CD1 PHE    84      55.470  67.930  75.710  0.00  0.00           C  
ATOM   2778  CD1 PHE    84      42.560  33.560  75.620  0.00  0.00           C  
ATOM   2779  CD2 PHE    84      57.030  66.130  75.910  0.00  0.00           C  
ATOM   2780  CD2 PHE    84      43.710  31.460  75.470  0.00  0.00           C  
ATOM   2781  CE1 PHE    84      56.060  68.280  74.500  0.00  0.00           C  
ATOM   2782  CE1 PHE    84      42.280  33.520  74.270  0.00  0.00           C  
ATOM   2783  CE2 PHE    84      57.650  66.500  74.700  0.00  0.00           C  
ATOM   2784  CE2 PHE    84      43.360  31.360  74.120  0.00  0.00           C  
ATOM   2785  CZ  PHE    84      57.180  67.630  73.990  0.00  0.00           C  
ATOM   2786  CZ  PHE    84      42.660  32.430  73.480  0.00  0.00           C  
ATOM   2787  H   PHE    84      54.390  66.600  80.080  0.00  0.00           H  
ATOM   2788  H   PHE    84      45.190  32.800  79.900  0.00  0.00           H  
ATOM   2789  HA  PHE    84      53.550  66.100  77.410  0.00  0.00           H  
ATOM   2790  HA  PHE    84      45.830  33.630  77.180  0.00  0.00           H  
ATOM   2791  HB2 PHE    84      55.150  67.760  78.220  0.00  0.00           H  
ATOM   2792  HB2 PHE    84      44.420  31.700  77.980  0.00  0.00           H  
ATOM   2793  HB3 PHE    84      56.360  66.520  78.480  0.00  0.00           H  
ATOM   2794  HB3 PHE    84      43.080  32.820  78.380  0.00  0.00           H  
ATOM   2795  HD1 PHE    84      54.620  68.500  76.060  0.00  0.00           H  
ATOM   2796  HD1 PHE    84      42.340  34.470  76.150  0.00  0.00           H  
ATOM   2797  HD2 PHE    84      57.410  65.310  76.500  0.00  0.00           H  
ATOM   2798  HD2 PHE    84      44.380  30.710  75.890  0.00  0.00           H  
ATOM   2799  HE1 PHE    84      55.770  69.200  74.000  0.00  0.00           H  
ATOM   2800  HE1 PHE    84      41.860  34.430  73.870  0.00  0.00           H  
ATOM   2801  HE2 PHE    84      58.570  66.030  74.380  0.00  0.00           H  
ATOM   2802  HE2 PHE    84      43.700  30.550  73.480  0.00  0.00           H  
ATOM   2803  HZ  PHE    84      57.620  68.010  73.070  0.00  0.00           H  
ATOM   2804  HZ  PHE    84      42.500  32.490  72.420  0.00  0.00           H  
ATOM   2805  N   TYR    85      55.140  63.810  78.990  0.00  0.00           N  
ATOM   2806  N   TYR    85      44.100  35.690  78.910  0.00  0.00           N  
ATOM   2807  CA  TYR    85      55.360  62.450  79.070  0.00  0.00           C  
ATOM   2808  CA  TYR    85      43.880  37.110  79.000  0.00  0.00           C  
ATOM   2809  C   TYR    85      54.100  61.590  79.000  0.00  0.00           C  
ATOM   2810  C   TYR    85      45.170  37.970  78.890  0.00  0.00           C  
ATOM   2811  O   TYR    85      53.960  60.590  78.250  0.00  0.00           O  
ATOM   2812  O   TYR    85      45.240  39.010  78.210  0.00  0.00           O  
ATOM   2813  CB  TYR    85      56.180  62.190  80.320  0.00  0.00           C  
ATOM   2814  CB  TYR    85      43.180  37.470  80.400  0.00  0.00           C  
ATOM   2815  CG  TYR    85      56.810  60.780  80.380  0.00  0.00           C  
ATOM   2816  CG  TYR    85      42.680  38.900  80.390  0.00  0.00           C  
ATOM   2817  CD1 TYR    85      57.590  60.250  79.420  0.00  0.00           C  
ATOM   2818  CD1 TYR    85      41.920  39.400  79.370  0.00  0.00           C  
ATOM   2819  CD2 TYR    85      56.710  60.110  81.600  0.00  0.00           C  
ATOM   2820  CD2 TYR    85      42.660  39.600  81.620  0.00  0.00           C  
ATOM   2821  CE1 TYR    85      58.210  59.010  79.560  0.00  0.00           C  
ATOM   2822  CE1 TYR    85      41.200  40.650  79.450  0.00  0.00           C  
ATOM   2823  CE2 TYR    85      57.250  58.830  81.750  0.00  0.00           C  
ATOM   2824  CE2 TYR    85      41.940  40.810  81.790  0.00  0.00           C  
ATOM   2825  CZ  TYR    85      58.080  58.270  80.750  0.00  0.00           C  
ATOM   2826  CZ  TYR    85      41.290  41.290  80.690  0.00  0.00           C  
ATOM   2827  OH  TYR    85      58.820  57.140  81.010  0.00  0.00           O  
ATOM   2828  OH  TYR    85      40.520  42.400  80.910  0.00  0.00           O  
ATOM   2829  H   TYR    85      55.420  64.320  79.800  0.00  0.00           H  
ATOM   2830  H   TYR    85      43.800  35.180  79.710  0.00  0.00           H  
ATOM   2831  HA  TYR    85      55.860  62.110  78.170  0.00  0.00           H  
ATOM   2832  HA  TYR    85      43.210  37.310  78.190  0.00  0.00           H  
ATOM   2833  HB2 TYR    85      56.990  62.950  80.310  0.00  0.00           H  
ATOM   2834  HB2 TYR    85      42.360  36.740  80.550  0.00  0.00           H  
ATOM   2835  HB3 TYR    85      55.630  62.350  81.270  0.00  0.00           H  
ATOM   2836  HB3 TYR    85      43.880  37.350  81.260  0.00  0.00           H  
ATOM   2837  HD1 TYR    85      57.760  60.840  78.530  0.00  0.00           H  
ATOM   2838  HD1 TYR    85      41.790  38.830  78.460  0.00  0.00           H  
ATOM   2839  HD2 TYR    85      56.180  60.440  82.480  0.00  0.00           H  
ATOM   2840  HD2 TYR    85      43.020  39.070  82.490  0.00  0.00           H  
ATOM   2841  HE1 TYR    85      58.820  58.700  78.730  0.00  0.00           H  
ATOM   2842  HE1 TYR    85      40.580  40.950  78.620  0.00  0.00           H  
ATOM   2843  HE2 TYR    85      57.070  58.350  82.700  0.00  0.00           H  
ATOM   2844  HE2 TYR    85      42.030  41.280  82.760  0.00  0.00           H  
ATOM   2845  HH  TYR    85      58.870  57.130  81.970  0.00  0.00           H  
ATOM   2846  HH  TYR    85      40.460  42.370  81.870  0.00  0.00           H  
ATOM   2847  N   PHE    86      53.020  62.000  79.670  0.00  0.00           N  
ATOM   2848  N   PHE    86      46.190  37.600  79.650  0.00  0.00           N  
ATOM   2849  CA  PHE    86      51.700  61.530  79.480  0.00  0.00           C  
ATOM   2850  CA  PHE    86      47.540  38.180  79.660  0.00  0.00           C  
ATOM   2851  C   PHE    86      51.130  61.600  78.040  0.00  0.00           C  
ATOM   2852  C   PHE    86      48.190  38.160  78.250  0.00  0.00           C  
ATOM   2853  O   PHE    86      50.620  60.590  77.480  0.00  0.00           O  
ATOM   2854  O   PHE    86      48.640  39.190  77.760  0.00  0.00           O  
ATOM   2855  CB  PHE    86      50.740  62.160  80.580  0.00  0.00           C  
ATOM   2856  CB  PHE    86      48.470  37.530  80.720  0.00  0.00           C  
ATOM   2857  CG  PHE    86      49.380  61.440  80.470  0.00  0.00           C  
ATOM   2858  CG  PHE    86      49.830  38.190  80.660  0.00  0.00           C  
ATOM   2859  CD1 PHE    86      49.160  60.110  80.940  0.00  0.00           C  
ATOM   2860  CD1 PHE    86      50.020  39.510  81.060  0.00  0.00           C  
ATOM   2861  CD2 PHE    86      48.330  62.130  79.850  0.00  0.00           C  
ATOM   2862  CD2 PHE    86      50.890  37.550  80.010  0.00  0.00           C  
ATOM   2863  CE1 PHE    86      47.930  59.570  80.670  0.00  0.00           C  
ATOM   2864  CE1 PHE    86      51.210  40.140  80.980  0.00  0.00           C  
ATOM   2865  CE2 PHE    86      47.110  61.550  79.530  0.00  0.00           C  
ATOM   2866  CE2 PHE    86      52.150  38.180  79.910  0.00  0.00           C  
ATOM   2867  CZ  PHE    86      46.940  60.190  79.940  0.00  0.00           C  
ATOM   2868  CZ  PHE    86      52.300  39.480  80.390  0.00  0.00           C  
ATOM   2869  H   PHE    86      53.280  62.480  80.500  0.00  0.00           H  
ATOM   2870  H   PHE    86      46.060  36.810  80.230  0.00  0.00           H  
ATOM   2871  HA  PHE    86      51.740  60.460  79.600  0.00  0.00           H  
ATOM   2872  HA  PHE    86      47.390  39.190  80.030  0.00  0.00           H  
ATOM   2873  HB2 PHE    86      51.230  62.040  81.570  0.00  0.00           H  
ATOM   2874  HB2 PHE    86      48.160  37.830  81.740  0.00  0.00           H  
ATOM   2875  HB3 PHE    86      50.650  63.260  80.470  0.00  0.00           H  
ATOM   2876  HB3 PHE    86      48.590  36.430  80.590  0.00  0.00           H  
ATOM   2877  HD1 PHE    86      50.010  59.620  81.380  0.00  0.00           H  
ATOM   2878  HD1 PHE    86      49.150  40.030  81.450  0.00  0.00           H  
ATOM   2879  HD2 PHE    86      48.580  63.140  79.540  0.00  0.00           H  
ATOM   2880  HD2 PHE    86      50.720  36.510  79.780  0.00  0.00           H  
ATOM   2881  HE1 PHE    86      47.710  58.620  81.120  0.00  0.00           H  
ATOM   2882  HE1 PHE    86      51.300  41.170  81.280  0.00  0.00           H  
ATOM   2883  HE2 PHE    86      46.400  62.040  78.880  0.00  0.00           H  
ATOM   2884  HE2 PHE    86      52.950  37.820  79.270  0.00  0.00           H  
ATOM   2885  HZ  PHE    86      46.040  59.670  79.650  0.00  0.00           H  
ATOM   2886  HZ  PHE    86      53.270  39.940  80.270  0.00  0.00           H  
ATOM   2887  N   ALA    87      51.340  62.720  77.400  0.00  0.00           N  
ATOM   2888  N   ALA    87      48.000  37.010  77.520  0.00  0.00           N  
ATOM   2889  CA  ALA    87      50.870  63.040  76.100  0.00  0.00           C  
ATOM   2890  CA  ALA    87      48.520  36.800  76.200  0.00  0.00           C  
ATOM   2891  C   ALA    87      51.590  62.210  75.040  0.00  0.00           C  
ATOM   2892  C   ALA    87      47.850  37.690  75.090  0.00  0.00           C  
ATOM   2893  O   ALA    87      50.900  61.700  74.080  0.00  0.00           O  
ATOM   2894  O   ALA    87      48.540  38.260  74.260  0.00  0.00           O  
ATOM   2895  CB  ALA    87      51.110  64.550  75.880  0.00  0.00           C  
ATOM   2896  CB  ALA    87      48.490  35.360  75.720  0.00  0.00           C  
ATOM   2897  H   ALA    87      51.860  63.410  77.890  0.00  0.00           H  
ATOM   2898  H   ALA    87      47.650  36.180  77.950  0.00  0.00           H  
ATOM   2899  HA  ALA    87      49.820  62.840  76.030  0.00  0.00           H  
ATOM   2900  HA  ALA    87      49.540  37.150  76.240  0.00  0.00           H  
ATOM   2901  HB1 ALA    87      52.160  64.890  76.070  0.00  0.00           H  
ATOM   2902  HB1 ALA    87      47.470  34.920  75.750  0.00  0.00           H  
ATOM   2903  HB2 ALA    87      50.500  65.110  76.630  0.00  0.00           H  
ATOM   2904  HB2 ALA    87      49.040  34.770  76.480  0.00  0.00           H  
ATOM   2905  HB3 ALA    87      50.850  64.860  74.850  0.00  0.00           H  
ATOM   2906  HB3 ALA    87      48.900  35.150  74.710  0.00  0.00           H  
ATOM   2907  N   ILE    88      52.880  61.990  75.200  0.00  0.00           N  
ATOM   2908  N   ILE    88      46.490  37.870  75.200  0.00  0.00           N  
ATOM   2909  CA  ILE    88      53.680  60.960  74.390  0.00  0.00           C  
ATOM   2910  CA  ILE    88      45.810  38.900  74.450  0.00  0.00           C  
ATOM   2911  C   ILE    88      53.080  59.530  74.500  0.00  0.00           C  
ATOM   2912  C   ILE    88      46.360  40.350  74.740  0.00  0.00           C  
ATOM   2913  O   ILE    88      52.660  58.910  73.480  0.00  0.00           O  
ATOM   2914  O   ILE    88      46.640  40.990  73.770  0.00  0.00           O  
ATOM   2915  CB  ILE    88      55.220  60.960  74.670  0.00  0.00           C  
ATOM   2916  CB  ILE    88      44.330  38.900  74.570  0.00  0.00           C  
ATOM   2917  CG1 ILE    88      55.780  62.340  74.240  0.00  0.00           C  
ATOM   2918  CG1 ILE    88      43.710  37.580  74.320  0.00  0.00           C  
ATOM   2919  CG2 ILE    88      55.790  59.850  73.810  0.00  0.00           C  
ATOM   2920  CG2 ILE    88      43.710  40.000  73.570  0.00  0.00           C  
ATOM   2921  CD1 ILE    88      57.310  62.520  74.550  0.00  0.00           C  
ATOM   2922  CD1 ILE    88      42.170  37.500  74.590  0.00  0.00           C  
ATOM   2923  H   ILE    88      53.400  62.600  75.800  0.00  0.00           H  
ATOM   2924  H   ILE    88      46.000  37.420  75.940  0.00  0.00           H  
ATOM   2925  HA  ILE    88      53.600  61.290  73.360  0.00  0.00           H  
ATOM   2926  HA  ILE    88      46.000  38.680  73.410  0.00  0.00           H  
ATOM   2927  HB  ILE    88      55.440  60.850  75.760  0.00  0.00           H  
ATOM   2928  HB  ILE    88      44.120  39.240  75.610  0.00  0.00           H  
ATOM   2929 HG12 ILE    88      55.720  62.340  73.130  0.00  0.00           H  
ATOM   2930 HG12 ILE    88      43.870  37.150  73.310  0.00  0.00           H  
ATOM   2931 HG13 ILE    88      55.280  63.220  74.700  0.00  0.00           H  
ATOM   2932 HG13 ILE    88      44.140  36.840  75.020  0.00  0.00           H  
ATOM   2933 HG21 ILE    88      55.500  59.940  72.740  0.00  0.00           H  
ATOM   2934 HG21 ILE    88      44.020  39.740  72.540  0.00  0.00           H  
ATOM   2935 HG22 ILE    88      55.500  58.830  74.140  0.00  0.00           H  
ATOM   2936 HG22 ILE    88      44.110  41.020  73.730  0.00  0.00           H  
ATOM   2937 HG23 ILE    88      56.900  59.920  73.770  0.00  0.00           H  
ATOM   2938 HG23 ILE    88      42.620  40.030  73.760  0.00  0.00           H  
ATOM   2939 HD11 ILE    88      57.550  62.440  75.630  0.00  0.00           H  
ATOM   2940 HD11 ILE    88      41.660  38.470  74.410  0.00  0.00           H  
ATOM   2941 HD12 ILE    88      57.550  63.520  74.140  0.00  0.00           H  
ATOM   2942 HD12 ILE    88      42.050  37.130  75.630  0.00  0.00           H  
ATOM   2943 HD13 ILE    88      57.900  61.760  73.990  0.00  0.00           H  
ATOM   2944 HD13 ILE    88      41.820  36.780  73.820  0.00  0.00           H  
ATOM   2945  N   THR    89      52.980  59.100  75.780  0.00  0.00           N  
ATOM   2946  N   THR    89      46.580  40.780  75.970  0.00  0.00           N  
ATOM   2947  CA  THR    89      52.380  57.840  76.160  0.00  0.00           C  
ATOM   2948  CA  THR    89      47.240  42.080  76.200  0.00  0.00           C  
ATOM   2949  C   THR    89      50.920  57.610  75.730  0.00  0.00           C  
ATOM   2950  C   THR    89      48.600  42.180  75.540  0.00  0.00           C  
ATOM   2951  O   THR    89      50.580  56.460  75.570  0.00  0.00           O  
ATOM   2952  O   THR    89      48.840  43.170  74.820  0.00  0.00           O  
ATOM   2953  CB  THR    89      52.580  57.390  77.610  0.00  0.00           C  
ATOM   2954  CB  THR    89      47.440  42.490  77.670  0.00  0.00           C  
ATOM   2955  CG2 THR    89      54.130  57.230  77.970  0.00  0.00           C  
ATOM   2956  CG2 THR    89      46.140  42.290  78.420  0.00  0.00           C  
ATOM   2957  OG1 THR    89      52.050  58.220  78.560  0.00  0.00           O  
ATOM   2958  OG1 THR    89      48.530  41.960  78.400  0.00  0.00           O  
ATOM   2959  H   THR    89      53.130  59.750  76.530  0.00  0.00           H  
ATOM   2960  H   THR    89      46.260  40.190  76.700  0.00  0.00           H  
ATOM   2961  HA  THR    89      52.850  57.050  75.590  0.00  0.00           H  
ATOM   2962  HA  THR    89      46.730  42.900  75.720  0.00  0.00           H  
ATOM   2963  HB  THR    89      52.060  56.420  77.720  0.00  0.00           H  
ATOM   2964  HB  THR    89      47.600  43.590  77.590  0.00  0.00           H  
ATOM   2965  HG1 THR    89      52.560  59.040  78.540  0.00  0.00           H  
ATOM   2966  HG1 THR    89      48.300  41.050  78.620  0.00  0.00           H  
ATOM   2967 HG21 THR    89      54.230  57.390  79.070  0.00  0.00           H  
ATOM   2968 HG21 THR    89      45.300  42.680  77.800  0.00  0.00           H  
ATOM   2969 HG22 THR    89      54.750  57.980  77.440  0.00  0.00           H  
ATOM   2970 HG22 THR    89      46.180  42.890  79.360  0.00  0.00           H  
ATOM   2971 HG23 THR    89      54.510  56.210  77.750  0.00  0.00           H  
ATOM   2972 HG23 THR    89      46.000  41.230  78.720  0.00  0.00           H  
ATOM   2973  N   VAL    90      50.160  58.680  75.500  0.00  0.00           N  
ATOM   2974  N   VAL    90      49.480  41.170  75.620  0.00  0.00           N  
ATOM   2975  CA  VAL    90      48.800  58.660  74.830  0.00  0.00           C  
ATOM   2976  CA  VAL    90      50.790  41.240  75.050  0.00  0.00           C  
ATOM   2977  C   VAL    90      48.820  58.520  73.360  0.00  0.00           C  
ATOM   2978  C   VAL    90      50.740  41.320  73.470  0.00  0.00           C  
ATOM   2979  O   VAL    90      48.240  57.600  72.860  0.00  0.00           O  
ATOM   2980  O   VAL    90      51.460  42.090  72.810  0.00  0.00           O  
ATOM   2981  CB  VAL    90      47.900  59.950  75.090  0.00  0.00           C  
ATOM   2982  CB  VAL    90      51.530  40.030  75.530  0.00  0.00           C  
ATOM   2983  CG1 VAL    90      46.500  59.880  74.490  0.00  0.00           C  
ATOM   2984  CG1 VAL    90      52.890  39.820  74.820  0.00  0.00           C  
ATOM   2985  CG2 VAL    90      47.520  60.060  76.560  0.00  0.00           C  
ATOM   2986  CG2 VAL    90      51.910  40.310  77.040  0.00  0.00           C  
ATOM   2987  H   VAL    90      50.510  59.590  75.710  0.00  0.00           H  
ATOM   2988  H   VAL    90      49.280  40.340  76.150  0.00  0.00           H  
ATOM   2989  HA  VAL    90      48.220  57.840  75.230  0.00  0.00           H  
ATOM   2990  HA  VAL    90      51.320  42.110  75.420  0.00  0.00           H  
ATOM   2991  HB  VAL    90      48.420  60.840  74.670  0.00  0.00           H  
ATOM   2992  HB  VAL    90      50.920  39.100  75.540  0.00  0.00           H  
ATOM   2993 HG11 VAL    90      46.090  58.890  74.780  0.00  0.00           H  
ATOM   2994 HG11 VAL    90      53.400  38.950  75.270  0.00  0.00           H  
ATOM   2995 HG12 VAL    90      46.550  59.900  73.380  0.00  0.00           H  
ATOM   2996 HG12 VAL    90      53.580  40.680  74.960  0.00  0.00           H  
ATOM   2997 HG13 VAL    90      45.820  60.720  74.750  0.00  0.00           H  
ATOM   2998 HG13 VAL    90      52.650  39.610  73.750  0.00  0.00           H  
ATOM   2999 HG21 VAL    90      46.810  60.900  76.750  0.00  0.00           H  
ATOM   3000 HG21 VAL    90      52.620  39.530  77.420  0.00  0.00           H  
ATOM   3001 HG22 VAL    90      48.330  60.390  77.240  0.00  0.00           H  
ATOM   3002 HG22 VAL    90      51.050  40.330  77.740  0.00  0.00           H  
ATOM   3003 HG23 VAL    90      47.100  59.130  76.990  0.00  0.00           H  
ATOM   3004 HG23 VAL    90      52.520  41.230  77.150  0.00  0.00           H  
ATOM   3005  N   ILE    91      49.570  59.360  72.600  0.00  0.00           N  
ATOM   3006  N   ILE    91      49.890  40.420  72.870  0.00  0.00           N  
ATOM   3007  CA  ILE    91      49.570  59.260  71.130  0.00  0.00           C  
ATOM   3008  CA  ILE    91      49.960  40.380  71.390  0.00  0.00           C  
ATOM   3009  C   ILE    91      50.380  58.230  70.560  0.00  0.00           C  
ATOM   3010  C   ILE    91      49.180  41.520  70.690  0.00  0.00           C  
ATOM   3011  O   ILE    91      50.240  57.810  69.410  0.00  0.00           O  
ATOM   3012  O   ILE    91      49.530  41.910  69.600  0.00  0.00           O  
ATOM   3013  CB  ILE    91      49.980  60.610  70.470  0.00  0.00           C  
ATOM   3014  CB  ILE    91      49.850  38.960  70.800  0.00  0.00           C  
ATOM   3015  CG1 ILE    91      51.430  61.020  70.730  0.00  0.00           C  
ATOM   3016  CG1 ILE    91      48.390  38.360  70.840  0.00  0.00           C  
ATOM   3017  CG2 ILE    91      49.030  61.690  70.890  0.00  0.00           C  
ATOM   3018  CG2 ILE    91      50.870  38.100  71.560  0.00  0.00           C  
ATOM   3019  CD1 ILE    91      51.680  62.450  70.260  0.00  0.00           C  
ATOM   3020  CD1 ILE    91      48.320  37.030  70.110  0.00  0.00           C  
ATOM   3021  H   ILE    91      49.990  60.190  72.970  0.00  0.00           H  
ATOM   3022  H   ILE    91      49.370  39.740  73.380  0.00  0.00           H  
ATOM   3023  HA  ILE    91      48.580  59.170  70.710  0.00  0.00           H  
ATOM   3024  HA  ILE    91      51.000  40.470  71.120  0.00  0.00           H  
ATOM   3025  HB  ILE    91      49.900  60.470  69.370  0.00  0.00           H  
ATOM   3026  HB  ILE    91      50.220  38.950  69.750  0.00  0.00           H  
ATOM   3027 HG12 ILE    91      51.500  60.970  71.830  0.00  0.00           H  
ATOM   3028 HG12 ILE    91      48.120  38.160  71.900  0.00  0.00           H  
ATOM   3029 HG13 ILE    91      52.220  60.390  70.250  0.00  0.00           H  
ATOM   3030 HG13 ILE    91      47.800  39.170  70.350  0.00  0.00           H  
ATOM   3031 HG21 ILE    91      49.040  62.040  71.950  0.00  0.00           H  
ATOM   3032 HG21 ILE    91      50.560  37.890  72.600  0.00  0.00           H  
ATOM   3033 HG22 ILE    91      48.020  61.250  70.740  0.00  0.00           H  
ATOM   3034 HG22 ILE    91      51.880  38.570  71.500  0.00  0.00           H  
ATOM   3035 HG23 ILE    91      49.180  62.580  70.250  0.00  0.00           H  
ATOM   3036 HG23 ILE    91      51.100  37.150  71.020  0.00  0.00           H  
ATOM   3037 HD11 ILE    91      51.350  62.620  69.210  0.00  0.00           H  
ATOM   3038 HD11 ILE    91      49.030  36.370  70.650  0.00  0.00           H  
ATOM   3039 HD12 ILE    91      52.770  62.640  70.120  0.00  0.00           H  
ATOM   3040 HD12 ILE    91      48.810  37.080  69.120  0.00  0.00           H  
ATOM   3041 HD13 ILE    91      51.290  63.230  70.950  0.00  0.00           H  
ATOM   3042 HD13 ILE    91      47.300  36.580  70.090  0.00  0.00           H  
ATOM   3043  N   THR    92      51.360  57.700  71.280  0.00  0.00           N  
ATOM   3044  N   THR    92      48.060  41.880  71.380  0.00  0.00           N  
ATOM   3045  CA  THR    92      52.120  56.560  70.770  0.00  0.00           C  
ATOM   3046  CA  THR    92      47.310  42.960  70.870  0.00  0.00           C  
ATOM   3047  C   THR    92      51.630  55.200  71.260  0.00  0.00           C  
ATOM   3048  C   THR    92      47.850  44.310  71.270  0.00  0.00           C  
ATOM   3049  O   THR    92      52.210  54.190  70.970  0.00  0.00           O  
ATOM   3050  O   THR    92      47.240  45.300  70.860  0.00  0.00           O  
ATOM   3051  CB  THR    92      53.620  56.700  71.150  0.00  0.00           C  
ATOM   3052  CB  THR    92      45.790  43.000  71.210  0.00  0.00           C  
ATOM   3053  CG2 THR    92      54.170  57.930  70.480  0.00  0.00           C  
ATOM   3054  CG2 THR    92      45.080  41.780  70.670  0.00  0.00           C  
ATOM   3055  OG1 THR    92      53.860  56.760  72.540  0.00  0.00           O  
ATOM   3056  OG1 THR    92      45.610  43.060  72.620  0.00  0.00           O  
ATOM   3057  H   THR    92      51.610  58.060  72.180  0.00  0.00           H  
ATOM   3058  H   THR    92      47.870  41.480  72.270  0.00  0.00           H  
ATOM   3059  HA  THR    92      52.040  56.440  69.700  0.00  0.00           H  
ATOM   3060  HA  THR    92      47.310  42.890  69.790  0.00  0.00           H  
ATOM   3061  HB  THR    92      54.100  55.850  70.620  0.00  0.00           H  
ATOM   3062  HB  THR    92      45.390  43.890  70.690  0.00  0.00           H  
ATOM   3063  HG1 THR    92      53.590  57.660  72.730  0.00  0.00           H  
ATOM   3064  HG1 THR    92      46.030  42.310  73.040  0.00  0.00           H  
ATOM   3065 HG21 THR    92      53.980  57.780  69.390  0.00  0.00           H  
ATOM   3066 HG21 THR    92      45.390  40.830  71.150  0.00  0.00           H  
ATOM   3067 HG22 THR    92      55.260  58.110  70.570  0.00  0.00           H  
ATOM   3068 HG22 THR    92      45.250  41.720  69.580  0.00  0.00           H  
ATOM   3069 HG23 THR    92      53.640  58.810  70.890  0.00  0.00           H  
ATOM   3070 HG23 THR    92      43.980  41.880  70.600  0.00  0.00           H  
ATOM   3071  N   THR    93      50.520  55.090  71.950  0.00  0.00           N  
ATOM   3072  N   THR    93      48.910  44.410  72.140  0.00  0.00           N  
ATOM   3073  CA  THR    93      49.960  53.940  72.630  0.00  0.00           C  
ATOM   3074  CA  THR    93      49.560  45.640  72.600  0.00  0.00           C  
ATOM   3075  C   THR    93      50.750  53.260  73.760  0.00  0.00           C  
ATOM   3076  C   THR    93      48.740  46.540  73.520  0.00  0.00           C  
ATOM   3077  O   THR    93      50.350  52.250  74.310  0.00  0.00           O  
ATOM   3078  O   THR    93      49.070  47.750  73.620  0.00  0.00           O  
ATOM   3079  CB  THR    93      49.180  52.880  71.770  0.00  0.00           C  
ATOM   3080  CB  THR    93      50.460  46.330  71.490  0.00  0.00           C  
ATOM   3081  CG2 THR    93      48.210  53.580  70.800  0.00  0.00           C  
ATOM   3082  CG2 THR    93      49.790  46.830  70.250  0.00  0.00           C  
ATOM   3083  OG1 THR    93      50.100  52.180  70.950  0.00  0.00           O  
ATOM   3084  OG1 THR    93      51.220  47.380  72.090  0.00  0.00           O  
ATOM   3085  H   THR    93      50.030  55.940  72.120  0.00  0.00           H  
ATOM   3086  H   THR    93      49.190  43.680  72.750  0.00  0.00           H  
ATOM   3087  HA  THR    93      49.160  54.440  73.160  0.00  0.00           H  
ATOM   3088  HA  THR    93      50.180  45.310  73.420  0.00  0.00           H  
ATOM   3089  HB  THR    93      48.640  52.110  72.360  0.00  0.00           H  
ATOM   3090  HB  THR    93      51.210  45.560  71.240  0.00  0.00           H  
ATOM   3091  HG1 THR    93      50.890  52.740  70.980  0.00  0.00           H  
ATOM   3092  HG1 THR    93      50.620  47.960  72.570  0.00  0.00           H  
ATOM   3093 HG21 THR    93      47.360  54.060  71.320  0.00  0.00           H  
ATOM   3094 HG21 THR    93      49.350  46.010  69.650  0.00  0.00           H  
ATOM   3095 HG22 THR    93      47.710  52.830  70.150  0.00  0.00           H  
ATOM   3096 HG22 THR    93      50.490  47.300  69.530  0.00  0.00           H  
ATOM   3097 HG23 THR    93      48.720  54.310  70.140  0.00  0.00           H  
ATOM   3098 HG23 THR    93      49.120  47.670  70.520  0.00  0.00           H  
ATOM   3099  N   ILE    94      51.900  53.890  74.170  0.00  0.00           N  
ATOM   3100  N   ILE    94      47.690  45.980  74.220  0.00  0.00           N  
ATOM   3101  CA  ILE    94      52.770  53.250  75.170  0.00  0.00           C  
ATOM   3102  CA  ILE    94      46.910  46.700  75.220  0.00  0.00           C  
ATOM   3103  C   ILE    94      52.070  52.950  76.490  0.00  0.00           C  
ATOM   3104  C   ILE    94      47.600  46.820  76.540  0.00  0.00           C  
ATOM   3105  O   ILE    94      52.140  51.950  77.160  0.00  0.00           O  
ATOM   3106  O   ILE    94      47.310  47.700  77.330  0.00  0.00           O  
ATOM   3107  CB  ILE    94      54.220  53.920  75.380  0.00  0.00           C  
ATOM   3108  CB  ILE    94      45.470  46.020  75.400  0.00  0.00           C  
ATOM   3109  CG1 ILE    94      55.010  54.050  74.010  0.00  0.00           C  
ATOM   3110  CG1 ILE    94      44.770  45.910  74.060  0.00  0.00           C  
ATOM   3111  CG2 ILE    94      55.010  53.240  76.560  0.00  0.00           C  
ATOM   3112  CG2 ILE    94      44.590  46.740  76.510  0.00  0.00           C  
ATOM   3113  CD1 ILE    94      56.130  54.990  74.280  0.00  0.00           C  
ATOM   3114  CD1 ILE    94      43.430  45.140  74.060  0.00  0.00           C  
ATOM   3115  H   ILE    94      52.290  54.730  73.790  0.00  0.00           H  
ATOM   3116  H   ILE    94      47.420  45.090  73.860  0.00  0.00           H  
ATOM   3117  HA  ILE    94      52.970  52.270  74.750  0.00  0.00           H  
ATOM   3118  HA  ILE    94      46.740  47.710  74.900  0.00  0.00           H  
ATOM   3119  HB  ILE    94      54.030  54.950  75.760  0.00  0.00           H  
ATOM   3120  HB  ILE    94      45.660  44.960  75.670  0.00  0.00           H  
ATOM   3121 HG12 ILE    94      55.400  53.080  73.620  0.00  0.00           H  
ATOM   3122 HG12 ILE    94      44.470  46.910  73.670  0.00  0.00           H  
ATOM   3123 HG13 ILE    94      54.290  54.510  73.300  0.00  0.00           H  
ATOM   3124 HG13 ILE    94      45.360  45.450  73.240  0.00  0.00           H  
ATOM   3125 HG21 ILE    94      55.460  52.300  76.200  0.00  0.00           H  
ATOM   3126 HG21 ILE    94      43.630  46.200  76.650  0.00  0.00           H  
ATOM   3127 HG22 ILE    94      54.460  53.010  77.500  0.00  0.00           H  
ATOM   3128 HG22 ILE    94      44.390  47.810  76.270  0.00  0.00           H  
ATOM   3129 HG23 ILE    94      55.860  53.920  76.790  0.00  0.00           H  
ATOM   3130 HG23 ILE    94      45.190  46.610  77.430  0.00  0.00           H  
ATOM   3131 HD11 ILE    94      56.740  54.700  75.160  0.00  0.00           H  
ATOM   3132 HD11 ILE    94      42.740  45.690  74.730  0.00  0.00           H  
ATOM   3133 HD12 ILE    94      55.750  56.020  74.440  0.00  0.00           H  
ATOM   3134 HD12 ILE    94      43.450  44.130  74.530  0.00  0.00           H  
ATOM   3135 HD13 ILE    94      56.680  55.060  73.320  0.00  0.00           H  
ATOM   3136 HD13 ILE    94      42.990  45.130  73.040  0.00  0.00           H  
ATOM   3137  N   GLY    95      51.230  53.930  76.940  0.00  0.00           N  
ATOM   3138  N   GLY    95      48.530  45.910  76.870  0.00  0.00           N  
ATOM   3139  CA  GLY    95      50.210  53.710  77.890  0.00  0.00           C  
ATOM   3140  CA  GLY    95      49.560  45.850  77.900  0.00  0.00           C  
ATOM   3141  C   GLY    95      50.380  53.100  79.280  0.00  0.00           C  
ATOM   3142  C   GLY    95      49.200  46.550  79.240  0.00  0.00           C  
ATOM   3143  O   GLY    95      49.550  52.360  79.850  0.00  0.00           O  
ATOM   3144  O   GLY    95      49.930  47.350  79.770  0.00  0.00           O  
ATOM   3145  H   GLY    95      51.120  54.740  76.370  0.00  0.00           H  
ATOM   3146  H   GLY    95      48.730  45.250  76.140  0.00  0.00           H  
ATOM   3147  HA2 GLY    95      49.880  54.720  78.100  0.00  0.00           H  
ATOM   3148  HA2 GLY    95      49.700  44.800  78.130  0.00  0.00           H  
ATOM   3149  HA3 GLY    95      49.410  53.170  77.410  0.00  0.00           H  
ATOM   3150  HA3 GLY    95      50.460  46.340  77.570  0.00  0.00           H  
ATOM   3151  N   TYR    96      51.550  53.410  79.950  0.00  0.00           N  
ATOM   3152  N   TYR    96      48.080  46.140  79.850  0.00  0.00           N  
ATOM   3153  CA  TYR    96      52.030  52.890  81.250  0.00  0.00           C  
ATOM   3154  CA  TYR    96      47.500  46.650  81.100  0.00  0.00           C  
ATOM   3155  C   TYR    96      50.960  53.000  82.340  0.00  0.00           C  
ATOM   3156  C   TYR    96      48.420  46.730  82.350  0.00  0.00           C  
ATOM   3157  O   TYR    96      50.630  52.050  83.020  0.00  0.00           O  
ATOM   3158  O   TYR    96      48.470  47.760  83.000  0.00  0.00           O  
ATOM   3159  CB  TYR    96      53.220  53.600  81.820  0.00  0.00           C  
ATOM   3160  CB  TYR    96      46.300  45.770  81.600  0.00  0.00           C  
ATOM   3161  CG  TYR    96      54.430  53.470  80.910  0.00  0.00           C  
ATOM   3162  CG  TYR    96      45.110  45.870  80.810  0.00  0.00           C  
ATOM   3163  CD1 TYR    96      55.040  52.230  80.600  0.00  0.00           C  
ATOM   3164  CD1 TYR    96      44.620  47.130  80.360  0.00  0.00           C  
ATOM   3165  CD2 TYR    96      55.070  54.700  80.570  0.00  0.00           C  
ATOM   3166  CD2 TYR    96      44.370  44.720  80.610  0.00  0.00           C  
ATOM   3167  CE1 TYR    96      56.320  52.220  79.960  0.00  0.00           C  
ATOM   3168  CE1 TYR    96      43.450  47.130  79.570  0.00  0.00           C  
ATOM   3169  CE2 TYR    96      56.330  54.650  79.910  0.00  0.00           C  
ATOM   3170  CE2 TYR    96      43.210  44.760  79.810  0.00  0.00           C  
ATOM   3171  CZ  TYR    96      56.920  53.420  79.480  0.00  0.00           C  
ATOM   3172  CZ  TYR    96      42.720  45.930  79.330  0.00  0.00           C  
ATOM   3173  OH  TYR    96      58.130  53.400  78.780  0.00  0.00           O  
ATOM   3174  OH  TYR    96      41.390  45.950  78.820  0.00  0.00           O  
ATOM   3175  H   TYR    96      52.150  53.910  79.330  0.00  0.00           H  
ATOM   3176  H   TYR    96      47.570  45.510  79.270  0.00  0.00           H  
ATOM   3177  HA  TYR    96      52.330  51.870  81.070  0.00  0.00           H  
ATOM   3178  HA  TYR    96      47.400  47.700  80.890  0.00  0.00           H  
ATOM   3179  HB2 TYR    96      52.970  54.670  81.950  0.00  0.00           H  
ATOM   3180  HB2 TYR    96      46.610  44.710  81.680  0.00  0.00           H  
ATOM   3181  HB3 TYR    96      53.570  53.240  82.820  0.00  0.00           H  
ATOM   3182  HB3 TYR    96      45.950  46.170  82.580  0.00  0.00           H  
ATOM   3183  HD1 TYR    96      54.700  51.250  80.900  0.00  0.00           H  
ATOM   3184  HD1 TYR    96      45.090  48.090  80.480  0.00  0.00           H  
ATOM   3185  HD2 TYR    96      54.500  55.560  80.900  0.00  0.00           H  
ATOM   3186  HD2 TYR    96      44.700  43.790  81.040  0.00  0.00           H  
ATOM   3187  HE1 TYR    96      56.800  51.300  79.670  0.00  0.00           H  
ATOM   3188  HE1 TYR    96      43.160  48.120  79.240  0.00  0.00           H  
ATOM   3189  HE2 TYR    96      56.810  55.590  79.690  0.00  0.00           H  
ATOM   3190  HE2 TYR    96      42.690  43.830  79.690  0.00  0.00           H  
ATOM   3191  HH  TYR    96      58.310  52.490  78.530  0.00  0.00           H  
ATOM   3192  HH  TYR    96      41.200  46.850  78.550  0.00  0.00           H  
ATOM   3193  N   GLY    97      50.370  54.170  82.490  0.00  0.00           N  
ATOM   3194  N   GLY    97      49.150  45.640  82.690  0.00  0.00           N  
ATOM   3195  CA  GLY    97      49.280  54.440  83.390  0.00  0.00           C  
ATOM   3196  CA  GLY    97      50.120  45.630  83.780  0.00  0.00           C  
ATOM   3197  C   GLY    97      49.660  54.680  84.740  0.00  0.00           C  
ATOM   3198  C   GLY    97      49.480  45.380  85.130  0.00  0.00           C  
ATOM   3199  O   GLY    97      48.910  54.670  85.740  0.00  0.00           O  
ATOM   3200  O   GLY    97      50.170  45.460  86.150  0.00  0.00           O  
ATOM   3201  H   GLY    97      50.720  54.980  82.020  0.00  0.00           H  
ATOM   3202  H   GLY    97      48.960  44.790  82.210  0.00  0.00           H  
ATOM   3203  HA2 GLY    97      48.670  55.280  83.080  0.00  0.00           H  
ATOM   3204  HA2 GLY    97      50.780  44.810  83.540  0.00  0.00           H  
ATOM   3205  HA3 GLY    97      48.620  53.580  83.430  0.00  0.00           H  
ATOM   3206  HA3 GLY    97      50.780  46.470  83.900  0.00  0.00           H  
ATOM   3207  N   HIS    98      50.970  54.990  84.990  0.00  0.00           N  
ATOM   3208  N   HIS    98      48.270  44.880  85.100  0.00  0.00           N  
ATOM   3209  CA  HIS    98      51.530  55.300  86.310  0.00  0.00           C  
ATOM   3210  CA  HIS    98      47.660  44.360  86.340  0.00  0.00           C  
ATOM   3211  C   HIS    98      50.860  56.560  86.800  0.00  0.00           C  
ATOM   3212  C   HIS    98      48.350  43.090  86.870  0.00  0.00           C  
ATOM   3213  O   HIS    98      50.440  56.680  87.930  0.00  0.00           O  
ATOM   3214  O   HIS    98      48.770  43.020  88.000  0.00  0.00           O  
ATOM   3215  CB  HIS    98      53.070  55.340  86.320  0.00  0.00           C  
ATOM   3216  CB  HIS    98      46.110  43.990  86.180  0.00  0.00           C  
ATOM   3217  CG  HIS    98      53.700  56.410  85.490  0.00  0.00           C  
ATOM   3218  CG  HIS    98      45.600  42.810  85.330  0.00  0.00           C  
ATOM   3219  CD2 HIS    98      53.980  56.470  84.160  0.00  0.00           C  
ATOM   3220  CD2 HIS    98      45.230  42.740  84.050  0.00  0.00           C  
ATOM   3221  ND1 HIS    98      54.080  57.650  85.930  0.00  0.00           N  
ATOM   3222  ND1 HIS    98      45.400  41.550  85.850  0.00  0.00           N  
ATOM   3223  CE1 HIS    98      54.580  58.400  84.900  0.00  0.00           C  
ATOM   3224  CE1 HIS    98      44.850  40.800  84.930  0.00  0.00           C  
ATOM   3225  NE2 HIS    98      54.530  57.690  83.750  0.00  0.00           N  
ATOM   3226  NE2 HIS    98      44.720  41.470  83.810  0.00  0.00           N  
ATOM   3227  H   HIS    98      51.540  55.000  84.170  0.00  0.00           H  
ATOM   3228  H   HIS    98      47.810  44.810  84.210  0.00  0.00           H  
ATOM   3229  HA  HIS    98      51.300  54.460  86.940  0.00  0.00           H  
ATOM   3230  HA  HIS    98      47.800  45.110  87.110  0.00  0.00           H  
ATOM   3231  HB2 HIS    98      53.370  55.540  87.370  0.00  0.00           H  
ATOM   3232  HB2 HIS    98      45.650  43.910  87.190  0.00  0.00           H  
ATOM   3233  HB3 HIS    98      53.510  54.340  86.130  0.00  0.00           H  
ATOM   3234  HB3 HIS    98      45.780  44.930  85.700  0.00  0.00           H  
ATOM   3235  HD1 HIS    98      54.020  58.100  86.820  0.00  0.00           H  
ATOM   3236  HD1 HIS    98      45.430  41.260  86.810  0.00  0.00           H  
ATOM   3237  HD2 HIS    98      53.990  55.680  83.420  0.00  0.00           H  
ATOM   3238  HD2 HIS    98      45.150  43.440  83.230  0.00  0.00           H  
ATOM   3239  HE1 HIS    98      55.100  59.350  84.970  0.00  0.00           H  
ATOM   3240  HE1 HIS    98      44.610  39.750  85.070  0.00  0.00           H  
ATOM   3241  N   ALA    99      50.650  57.520  85.850  0.00  0.00           N  
ATOM   3242  N   ALA    99      48.640  42.110  85.980  0.00  0.00           N  
ATOM   3243  CA  ALA    99      49.620  58.570  86.050  0.00  0.00           C  
ATOM   3244  CA  ALA    99      49.600  41.080  86.200  0.00  0.00           C  
ATOM   3245  C   ALA    99      48.590  58.530  84.910  0.00  0.00           C  
ATOM   3246  C   ALA    99      50.650  41.280  85.150  0.00  0.00           C  
ATOM   3247  O   ALA    99      48.890  58.500  83.750  0.00  0.00           O  
ATOM   3248  O   ALA    99      50.410  41.530  83.990  0.00  0.00           O  
ATOM   3249  CB  ALA    99      50.360  59.900  86.070  0.00  0.00           C  
ATOM   3250  CB  ALA    99      49.010  39.650  86.070  0.00  0.00           C  
ATOM   3251  H   ALA    99      51.110  57.500  84.970  0.00  0.00           H  
ATOM   3252  H   ALA    99      48.370  42.160  85.020  0.00  0.00           H  
ATOM   3253  HA  ALA    99      49.170  58.470  87.030  0.00  0.00           H  
ATOM   3254  HA  ALA    99      50.010  41.180  87.200  0.00  0.00           H  
ATOM   3255  HB1 ALA    99      51.010  60.090  85.200  0.00  0.00           H  
ATOM   3256  HB1 ALA    99      48.960  39.270  85.030  0.00  0.00           H  
ATOM   3257  HB2 ALA    99      50.860  59.980  87.060  0.00  0.00           H  
ATOM   3258  HB2 ALA    99      48.050  39.560  86.630  0.00  0.00           H  
ATOM   3259  HB3 ALA    99      49.690  60.790  86.070  0.00  0.00           H  
ATOM   3260  HB3 ALA    99      49.550  38.810  86.550  0.00  0.00           H  
ATOM   3261  N   ALA   100      47.240  58.400  85.250  0.00  0.00           N  
ATOM   3262  N   ALA   100      51.940  41.200  85.500  0.00  0.00           N  
ATOM   3263  CA  ALA   100      46.250  58.390  84.260  0.00  0.00           C  
ATOM   3264  CA  ALA   100      53.010  41.260  84.490  0.00  0.00           C  
ATOM   3265  C   ALA   100      45.230  59.420  84.790  0.00  0.00           C  
ATOM   3266  C   ALA   100      54.200  40.360  85.070  0.00  0.00           C  
ATOM   3267  O   ALA   100      45.190  59.520  86.010  0.00  0.00           O  
ATOM   3268  O   ALA   100      54.320  40.300  86.310  0.00  0.00           O  
ATOM   3269  CB  ALA   100      45.700  56.980  84.180  0.00  0.00           C  
ATOM   3270  CB  ALA   100      53.580  42.700  84.220  0.00  0.00           C  
ATOM   3271  H   ALA   100      46.910  58.260  86.180  0.00  0.00           H  
ATOM   3272  H   ALA   100      52.220  40.830  86.380  0.00  0.00           H  
ATOM   3273  HA  ALA   100      46.750  58.720  83.360  0.00  0.00           H  
ATOM   3274  HA  ALA   100      52.630  40.840  83.570  0.00  0.00           H  
ATOM   3275  HB1 ALA   100      45.460  56.580  85.190  0.00  0.00           H  
ATOM   3276  HB1 ALA   100      52.730  43.350  83.910  0.00  0.00           H  
ATOM   3277  HB2 ALA   100      46.470  56.300  83.750  0.00  0.00           H  
ATOM   3278  HB2 ALA   100      54.190  42.810  83.290  0.00  0.00           H  
ATOM   3279  HB3 ALA   100      44.790  56.840  83.560  0.00  0.00           H  
ATOM   3280  HB3 ALA   100      54.150  43.080  85.090  0.00  0.00           H  
ATOM   3281  N   PRO   101      44.590  60.230  83.930  0.00  0.00           N  
ATOM   3282  N   PRO   101      54.950  39.610  84.130  0.00  0.00           N  
ATOM   3283  CA  PRO   101      43.700  61.310  84.350  0.00  0.00           C  
ATOM   3284  CA  PRO   101      55.930  38.610  84.480  0.00  0.00           C  
ATOM   3285  C   PRO   101      42.700  60.950  85.490  0.00  0.00           C  
ATOM   3286  C   PRO   101      56.880  38.990  85.630  0.00  0.00           C  
ATOM   3287  O   PRO   101      42.110  59.840  85.480  0.00  0.00           O  
ATOM   3288  O   PRO   101      57.500  40.000  85.700  0.00  0.00           O  
ATOM   3289  CB  PRO   101      43.080  61.810  83.010  0.00  0.00           C  
ATOM   3290  CB  PRO   101      56.790  38.520  83.180  0.00  0.00           C  
ATOM   3291  CG  PRO   101      44.200  61.420  81.980  0.00  0.00           C  
ATOM   3292  CG  PRO   101      55.670  38.500  82.130  0.00  0.00           C  
ATOM   3293  CD  PRO   101      44.660  60.030  82.440  0.00  0.00           C  
ATOM   3294  CD  PRO   101      54.680  39.560  82.700  0.00  0.00           C  
ATOM   3295  HA  PRO   101      44.240  62.120  84.820  0.00  0.00           H  
ATOM   3296  HA  PRO   101      55.360  37.710  84.690  0.00  0.00           H  
ATOM   3297  HB2 PRO   101      42.290  61.060  82.790  0.00  0.00           H  
ATOM   3298  HB2 PRO   101      57.480  39.390  83.230  0.00  0.00           H  
ATOM   3299  HB3 PRO   101      42.720  62.860  83.080  0.00  0.00           H  
ATOM   3300  HB3 PRO   101      57.470  37.650  83.160  0.00  0.00           H  
ATOM   3301  HG2 PRO   101      45.010  62.180  82.000  0.00  0.00           H  
ATOM   3302  HG2 PRO   101      55.090  37.560  82.120  0.00  0.00           H  
ATOM   3303  HG3 PRO   101      43.830  61.390  80.930  0.00  0.00           H  
ATOM   3304  HG3 PRO   101      55.980  38.710  81.090  0.00  0.00           H  
ATOM   3305  HD2 PRO   101      45.670  59.890  82.010  0.00  0.00           H  
ATOM   3306  HD2 PRO   101      53.660  39.190  82.450  0.00  0.00           H  
ATOM   3307  HD3 PRO   101      43.960  59.400  81.840  0.00  0.00           H  
ATOM   3308  HD3 PRO   101      54.820  40.590  82.300  0.00  0.00           H  
ATOM   3309  N   SER   102      42.400  61.820  86.500  0.00  0.00           N  
ATOM   3310  N   SER   102      56.990  38.030  86.510  0.00  0.00           N  
ATOM   3311  CA  SER   102      41.580  61.460  87.660  0.00  0.00           C  
ATOM   3312  CA  SER   102      57.840  38.090  87.750  0.00  0.00           C  
ATOM   3313  C   SER   102      40.290  62.310  87.550  0.00  0.00           C  
ATOM   3314  C   SER   102      59.190  37.350  87.500  0.00  0.00           C  
ATOM   3315  O   SER   102      39.250  61.920  88.040  0.00  0.00           O  
ATOM   3316  O   SER   102      60.220  37.840  87.940  0.00  0.00           O  
ATOM   3317  CB  SER   102      42.170  61.770  89.060  0.00  0.00           C  
ATOM   3318  CB  SER   102      57.070  37.480  89.020  0.00  0.00           C  
ATOM   3319  OG  SER   102      42.970  62.940  89.160  0.00  0.00           O  
ATOM   3320  OG  SER   102      56.860  36.110  88.920  0.00  0.00           O  
ATOM   3321  H   SER   102      42.830  62.720  86.430  0.00  0.00           H  
ATOM   3322  H   SER   102      56.580  37.120  86.560  0.00  0.00           H  
ATOM   3323  HA  SER   102      41.220  60.440  87.620  0.00  0.00           H  
ATOM   3324  HA  SER   102      58.040  39.130  87.970  0.00  0.00           H  
ATOM   3325  HB2 SER   102      41.490  61.720  89.940  0.00  0.00           H  
ATOM   3326  HB2 SER   102      57.680  37.820  89.880  0.00  0.00           H  
ATOM   3327  HB3 SER   102      42.880  60.910  89.050  0.00  0.00           H  
ATOM   3328  HB3 SER   102      56.100  37.980  89.250  0.00  0.00           H  
ATOM   3329  HG  SER   102      43.350  63.090  88.290  0.00  0.00           H  
ATOM   3330  HG  SER   102      56.240  36.110  88.180  0.00  0.00           H  
ATOM   3331  N   THR   103      40.410  63.530  87.010  0.00  0.00           N  
ATOM   3332  N   THR   103      59.160  36.270  86.740  0.00  0.00           N  
ATOM   3333  CA  THR   103      39.290  64.350  86.680  0.00  0.00           C  
ATOM   3334  CA  THR   103      60.410  35.470  86.490  0.00  0.00           C  
ATOM   3335  C   THR   103      38.340  63.680  85.590  0.00  0.00           C  
ATOM   3336  C   THR   103      61.230  35.870  85.300  0.00  0.00           C  
ATOM   3337  O   THR   103      38.740  63.000  84.670  0.00  0.00           O  
ATOM   3338  O   THR   103      60.680  36.350  84.250  0.00  0.00           O  
ATOM   3339  CB  THR   103      39.540  65.750  86.170  0.00  0.00           C  
ATOM   3340  CB  THR   103      60.170  33.940  86.390  0.00  0.00           C  
ATOM   3341  CG2 THR   103      40.000  66.560  87.430  0.00  0.00           C  
ATOM   3342  CG2 THR   103      59.650  33.430  87.730  0.00  0.00           C  
ATOM   3343  OG1 THR   103      40.560  65.680  85.190  0.00  0.00           O  
ATOM   3344  OG1 THR   103      59.260  33.490  85.450  0.00  0.00           O  
ATOM   3345  H   THR   103      41.330  63.770  86.690  0.00  0.00           H  
ATOM   3346  H   THR   103      58.330  35.820  86.410  0.00  0.00           H  
ATOM   3347  HA  THR   103      38.750  64.390  87.610  0.00  0.00           H  
ATOM   3348  HA  THR   103      61.140  35.690  87.260  0.00  0.00           H  
ATOM   3349  HB  THR   103      38.580  66.220  85.870  0.00  0.00           H  
ATOM   3350  HB  THR   103      61.120  33.420  86.130  0.00  0.00           H  
ATOM   3351  HG1 THR   103      41.410  65.540  85.600  0.00  0.00           H  
ATOM   3352  HG1 THR   103      58.410  33.870  85.700  0.00  0.00           H  
ATOM   3353 HG21 THR   103      39.260  66.650  88.260  0.00  0.00           H  
ATOM   3354 HG21 THR   103      59.690  32.320  87.650  0.00  0.00           H  
ATOM   3355 HG22 THR   103      40.310  67.580  87.120  0.00  0.00           H  
ATOM   3356 HG22 THR   103      58.590  33.740  87.900  0.00  0.00           H  
ATOM   3357 HG23 THR   103      40.850  66.060  87.940  0.00  0.00           H  
ATOM   3358 HG23 THR   103      60.250  33.820  88.580  0.00  0.00           H  
ATOM   3359  N   ASP   104      37.050  63.970  85.630  0.00  0.00           N  
ATOM   3360  N   ASP   104      62.590  35.700  85.340  0.00  0.00           N  
ATOM   3361  CA  ASP   104      36.030  63.560  84.680  0.00  0.00           C  
ATOM   3362  CA  ASP   104      63.510  35.970  84.240  0.00  0.00           C  
ATOM   3363  C   ASP   104      36.270  64.270  83.340  0.00  0.00           C  
ATOM   3364  C   ASP   104      63.200  35.210  83.000  0.00  0.00           C  
ATOM   3365  O   ASP   104      36.210  63.670  82.250  0.00  0.00           O  
ATOM   3366  O   ASP   104      63.110  35.780  81.940  0.00  0.00           O  
ATOM   3367  CB  ASP   104      34.660  63.740  85.190  0.00  0.00           C  
ATOM   3368  CB  ASP   104      64.970  35.690  84.690  0.00  0.00           C  
ATOM   3369  CG  ASP   104      34.330  62.830  86.360  0.00  0.00           C  
ATOM   3370  CG  ASP   104      65.480  36.320  85.980  0.00  0.00           C  
ATOM   3371  OD1 ASP   104      34.890  61.710  86.380  0.00  0.00           O  
ATOM   3372  OD1 ASP   104      66.700  36.170  86.330  0.00  0.00           O  
ATOM   3373  OD2 ASP   104      33.510  63.160  87.220  0.00  0.00           O1-
ATOM   3374  OD2 ASP   104      64.730  37.170  86.530  0.00  0.00           O1-
ATOM   3375  H   ASP   104      36.680  64.480  86.400  0.00  0.00           H  
ATOM   3376  H   ASP   104      63.070  35.330  86.140  0.00  0.00           H  
ATOM   3377  HA  ASP   104      36.330  62.550  84.430  0.00  0.00           H  
ATOM   3378  HA  ASP   104      63.440  37.020  84.010  0.00  0.00           H  
ATOM   3379  HB2 ASP   104      34.470  64.820  85.360  0.00  0.00           H  
ATOM   3380  HB2 ASP   104      65.120  34.590  84.720  0.00  0.00           H  
ATOM   3381  HB3 ASP   104      33.980  63.390  84.380  0.00  0.00           H  
ATOM   3382  HB3 ASP   104      65.690  36.010  83.910  0.00  0.00           H  
ATOM   3383  N   GLY   105      36.640  65.580  83.360  0.00  0.00           N  
ATOM   3384  N   GLY   105      62.810  33.920  83.140  0.00  0.00           N  
ATOM   3385  CA  GLY   105      37.300  66.430  82.280  0.00  0.00           C  
ATOM   3386  CA  GLY   105      62.330  33.120  82.040  0.00  0.00           C  
ATOM   3387  C   GLY   105      38.480  65.900  81.570  0.00  0.00           C  
ATOM   3388  C   GLY   105      61.080  33.660  81.390  0.00  0.00           C  
ATOM   3389  O   GLY   105      38.530  65.860  80.350  0.00  0.00           O  
ATOM   3390  O   GLY   105      60.900  33.660  80.200  0.00  0.00           O  
ATOM   3391  H   GLY   105      36.560  66.160  84.160  0.00  0.00           H  
ATOM   3392  H   GLY   105      62.950  33.480  84.020  0.00  0.00           H  
ATOM   3393  HA2 GLY   105      36.540  66.700  81.550  0.00  0.00           H  
ATOM   3394  HA2 GLY   105      63.090  32.960  81.290  0.00  0.00           H  
ATOM   3395  HA3 GLY   105      37.700  67.270  82.830  0.00  0.00           H  
ATOM   3396  HA3 GLY   105      61.980  32.170  82.430  0.00  0.00           H  
ATOM   3397  N   GLY   106      39.440  65.430  82.370  0.00  0.00           N  
ATOM   3398  N   GLY   106      60.160  34.150  82.240  0.00  0.00           N  
ATOM   3399  CA  GLY   106      40.690  64.770  82.010  0.00  0.00           C  
ATOM   3400  CA  GLY   106      58.970  34.810  81.800  0.00  0.00           C  
ATOM   3401  C   GLY   106      40.500  63.540  81.190  0.00  0.00           C  
ATOM   3402  C   GLY   106      59.240  35.970  80.980  0.00  0.00           C  
ATOM   3403  O   GLY   106      41.200  63.280  80.180  0.00  0.00           O  
ATOM   3404  O   GLY   106      58.650  36.080  79.930  0.00  0.00           O  
ATOM   3405  H   GLY   106      39.350  65.620  83.350  0.00  0.00           H  
ATOM   3406  H   GLY   106      60.250  34.180  83.230  0.00  0.00           H  
ATOM   3407  HA2 GLY   106      41.320  65.430  81.430  0.00  0.00           H  
ATOM   3408  HA2 GLY   106      58.450  34.040  81.240  0.00  0.00           H  
ATOM   3409  HA3 GLY   106      41.110  64.540  82.980  0.00  0.00           H  
ATOM   3410  HA3 GLY   106      58.440  35.060  82.710  0.00  0.00           H  
ATOM   3411  N   LYS   107      39.610  62.670  81.710  0.00  0.00           N  
ATOM   3412  N   LYS   107      60.010  36.950  81.470  0.00  0.00           N  
ATOM   3413  CA  LYS   107      39.260  61.370  80.960  0.00  0.00           C  
ATOM   3414  CA  LYS   107      60.360  38.150  80.770  0.00  0.00           C  
ATOM   3415  C   LYS   107      38.730  61.650  79.510  0.00  0.00           C  
ATOM   3416  C   LYS   107      60.990  37.780  79.440  0.00  0.00           C  
ATOM   3417  O   LYS   107      39.240  61.100  78.570  0.00  0.00           O  
ATOM   3418  O   LYS   107      60.470  38.210  78.400  0.00  0.00           O  
ATOM   3419  CB  LYS   107      38.320  60.500  81.870  0.00  0.00           C  
ATOM   3420  CB  LYS   107      61.260  39.020  81.740  0.00  0.00           C  
ATOM   3421  CG  LYS   107      39.000  59.860  83.150  0.00  0.00           C  
ATOM   3422  CG  LYS   107      60.470  39.460  83.030  0.00  0.00           C  
ATOM   3423  CD  LYS   107      38.200  59.060  84.140  0.00  0.00           C  
ATOM   3424  CD  LYS   107      61.240  40.320  84.060  0.00  0.00           C  
ATOM   3425  CE  LYS   107      39.190  58.500  85.190  0.00  0.00           C  
ATOM   3426  CE  LYS   107      60.400  40.860  85.250  0.00  0.00           C  
ATOM   3427  NZ  LYS   107      38.560  57.960  86.370  0.00  0.00           N1+
ATOM   3428  NZ  LYS   107      61.320  41.290  86.330  0.00  0.00           N1+
ATOM   3429  H   LYS   107      39.120  62.900  82.540  0.00  0.00           H  
ATOM   3430  H   LYS   107      60.400  36.760  82.370  0.00  0.00           H  
ATOM   3431  HA  LYS   107      40.230  60.910  80.860  0.00  0.00           H  
ATOM   3432  HA  LYS   107      59.410  38.620  80.560  0.00  0.00           H  
ATOM   3433  HB2 LYS   107      37.460  61.120  82.220  0.00  0.00           H  
ATOM   3434  HB2 LYS   107      62.110  38.430  82.160  0.00  0.00           H  
ATOM   3435  HB3 LYS   107      38.040  59.610  81.280  0.00  0.00           H  
ATOM   3436  HB3 LYS   107      61.680  39.890  81.180  0.00  0.00           H  
ATOM   3437  HG2 LYS   107      39.890  59.310  82.790  0.00  0.00           H  
ATOM   3438  HG2 LYS   107      59.550  39.990  82.700  0.00  0.00           H  
ATOM   3439  HG3 LYS   107      39.370  60.770  83.660  0.00  0.00           H  
ATOM   3440  HG3 LYS   107      60.080  38.550  83.530  0.00  0.00           H  
ATOM   3441  HD2 LYS   107      37.440  59.760  84.540  0.00  0.00           H  
ATOM   3442  HD2 LYS   107      62.040  39.700  84.530  0.00  0.00           H  
ATOM   3443  HD3 LYS   107      37.660  58.220  83.660  0.00  0.00           H  
ATOM   3444  HD3 LYS   107      61.610  41.120  83.390  0.00  0.00           H  
ATOM   3445  HE2 LYS   107      39.990  57.860  84.770  0.00  0.00           H  
ATOM   3446  HE2 LYS   107      59.760  41.720  84.960  0.00  0.00           H  
ATOM   3447  HE3 LYS   107      39.710  59.430  85.500  0.00  0.00           H  
ATOM   3448  HE3 LYS   107      59.820  39.990  85.640  0.00  0.00           H  
ATOM   3449  HZ1 LYS   107      37.840  57.260  86.090  0.00  0.00           H  
ATOM   3450  HZ1 LYS   107      61.770  40.380  86.570  0.00  0.00           H  
ATOM   3451  HZ2 LYS   107      38.150  58.690  86.980  0.00  0.00           H  
ATOM   3452  HZ2 LYS   107      60.870  41.800  87.120  0.00  0.00           H  
ATOM   3453  HZ3 LYS   107      39.110  57.260  86.910  0.00  0.00           H  
ATOM   3454  HZ3 LYS   107      61.920  41.970  85.820  0.00  0.00           H  
ATOM   3455  N   VAL   108      37.750  62.580  79.400  0.00  0.00           N  
ATOM   3456  N   VAL   108      61.970  36.850  79.430  0.00  0.00           N  
ATOM   3457  CA  VAL   108      37.220  63.010  78.120  0.00  0.00           C  
ATOM   3458  CA  VAL   108      62.570  36.380  78.220  0.00  0.00           C  
ATOM   3459  C   VAL   108      38.220  63.670  77.250  0.00  0.00           C  
ATOM   3460  C   VAL   108      61.510  35.800  77.250  0.00  0.00           C  
ATOM   3461  O   VAL   108      38.300  63.380  76.040  0.00  0.00           O  
ATOM   3462  O   VAL   108      61.510  36.120  76.030  0.00  0.00           O  
ATOM   3463  CB  VAL   108      35.940  63.800  78.330  0.00  0.00           C  
ATOM   3464  CB  VAL   108      63.680  35.320  78.560  0.00  0.00           C  
ATOM   3465  CG1 VAL   108      35.410  64.050  76.850  0.00  0.00           C  
ATOM   3466  CG1 VAL   108      64.000  34.360  77.300  0.00  0.00           C  
ATOM   3467  CG2 VAL   108      34.880  63.080  79.140  0.00  0.00           C  
ATOM   3468  CG2 VAL   108      64.960  36.090  79.020  0.00  0.00           C  
ATOM   3469  H   VAL   108      37.460  63.050  80.230  0.00  0.00           H  
ATOM   3470  H   VAL   108      62.340  36.410  80.250  0.00  0.00           H  
ATOM   3471  HA  VAL   108      36.970  62.120  77.570  0.00  0.00           H  
ATOM   3472  HA  VAL   108      63.090  37.190  77.720  0.00  0.00           H  
ATOM   3473  HB  VAL   108      36.130  64.780  78.830  0.00  0.00           H  
ATOM   3474  HB  VAL   108      63.390  34.720  79.450  0.00  0.00           H  
ATOM   3475 HG11 VAL   108      34.360  64.400  76.780  0.00  0.00           H  
ATOM   3476 HG11 VAL   108      63.910  34.920  76.350  0.00  0.00           H  
ATOM   3477 HG12 VAL   108      35.510  63.040  76.410  0.00  0.00           H  
ATOM   3478 HG12 VAL   108      63.430  33.410  77.320  0.00  0.00           H  
ATOM   3479 HG13 VAL   108      36.140  64.730  76.360  0.00  0.00           H  
ATOM   3480 HG13 VAL   108      65.080  34.100  77.350  0.00  0.00           H  
ATOM   3481 HG21 VAL   108      34.690  62.050  78.770  0.00  0.00           H  
ATOM   3482 HG21 VAL   108      64.830  36.630  79.980  0.00  0.00           H  
ATOM   3483 HG22 VAL   108      33.870  63.520  79.010  0.00  0.00           H  
ATOM   3484 HG22 VAL   108      65.210  36.900  78.300  0.00  0.00           H  
ATOM   3485 HG23 VAL   108      35.190  63.040  80.210  0.00  0.00           H  
ATOM   3486 HG23 VAL   108      65.780  35.360  79.150  0.00  0.00           H  
ATOM   3487  N   PHE   109      39.070  64.610  77.780  0.00  0.00           N  
ATOM   3488  N   PHE   109      60.580  34.830  77.660  0.00  0.00           N  
ATOM   3489  CA  PHE   109      40.110  65.200  76.990  0.00  0.00           C  
ATOM   3490  CA  PHE   109      59.540  34.220  76.820  0.00  0.00           C  
ATOM   3491  C   PHE   109      41.100  64.200  76.440  0.00  0.00           C  
ATOM   3492  C   PHE   109      58.570  35.260  76.300  0.00  0.00           C  
ATOM   3493  O   PHE   109      41.440  64.130  75.270  0.00  0.00           O  
ATOM   3494  O   PHE   109      58.090  35.170  75.190  0.00  0.00           O  
ATOM   3495  CB  PHE   109      40.840  66.450  77.580  0.00  0.00           C  
ATOM   3496  CB  PHE   109      58.900  33.000  77.480  0.00  0.00           C  
ATOM   3497  CG  PHE   109      41.960  67.060  76.780  0.00  0.00           C  
ATOM   3498  CG  PHE   109      57.780  32.480  76.590  0.00  0.00           C  
ATOM   3499  CD1 PHE   109      41.600  67.740  75.580  0.00  0.00           C  
ATOM   3500  CD1 PHE   109      58.020  31.680  75.430  0.00  0.00           C  
ATOM   3501  CD2 PHE   109      43.300  66.900  77.070  0.00  0.00           C  
ATOM   3502  CD2 PHE   109      56.420  32.720  76.960  0.00  0.00           C  
ATOM   3503  CE1 PHE   109      42.580  68.360  74.850  0.00  0.00           C  
ATOM   3504  CE1 PHE   109      56.980  31.160  74.670  0.00  0.00           C  
ATOM   3505  CE2 PHE   109      44.320  67.500  76.320  0.00  0.00           C  
ATOM   3506  CE2 PHE   109      55.430  32.290  76.180  0.00  0.00           C  
ATOM   3507  CZ  PHE   109      43.930  68.230  75.160  0.00  0.00           C  
ATOM   3508  CZ  PHE   109      55.670  31.500  75.060  0.00  0.00           C  
ATOM   3509  H   PHE   109      39.000  64.870  78.740  0.00  0.00           H  
ATOM   3510  H   PHE   109      60.480  34.630  78.630  0.00  0.00           H  
ATOM   3511  HA  PHE   109      39.600  65.570  76.110  0.00  0.00           H  
ATOM   3512  HA  PHE   109      60.080  33.800  75.990  0.00  0.00           H  
ATOM   3513  HB2 PHE   109      40.040  67.210  77.740  0.00  0.00           H  
ATOM   3514  HB2 PHE   109      59.650  32.190  77.600  0.00  0.00           H  
ATOM   3515  HB3 PHE   109      41.230  66.180  78.580  0.00  0.00           H  
ATOM   3516  HB3 PHE   109      58.440  33.250  78.460  0.00  0.00           H  
ATOM   3517  HD1 PHE   109      40.580  67.750  75.230  0.00  0.00           H  
ATOM   3518  HD1 PHE   109      59.050  31.430  75.240  0.00  0.00           H  
ATOM   3519  HD2 PHE   109      43.420  66.290  77.950  0.00  0.00           H  
ATOM   3520  HD2 PHE   109      56.160  33.210  77.880  0.00  0.00           H  
ATOM   3521  HE1 PHE   109      42.250  68.940  74.000  0.00  0.00           H  
ATOM   3522  HE1 PHE   109      57.130  30.400  73.930  0.00  0.00           H  
ATOM   3523  HE2 PHE   109      45.380  67.390  76.530  0.00  0.00           H  
ATOM   3524  HE2 PHE   109      54.410  32.560  76.360  0.00  0.00           H  
ATOM   3525  HZ  PHE   109      44.650  68.650  74.480  0.00  0.00           H  
ATOM   3526  HZ  PHE   109      54.930  31.070  74.410  0.00  0.00           H  
ATOM   3527  N   CYS   110      41.440  63.230  77.310  0.00  0.00           N  
ATOM   3528  N   CYS   110      58.150  36.240  77.160  0.00  0.00           N  
ATOM   3529  CA  CYS   110      42.230  62.160  76.780  0.00  0.00           C  
ATOM   3530  CA  CYS   110      57.270  37.380  76.960  0.00  0.00           C  
ATOM   3531  C   CYS   110      41.610  61.360  75.600  0.00  0.00           C  
ATOM   3532  C   CYS   110      57.730  38.220  75.810  0.00  0.00           C  
ATOM   3533  O   CYS   110      42.330  61.050  74.620  0.00  0.00           O  
ATOM   3534  O   CYS   110      56.940  38.580  74.910  0.00  0.00           O  
ATOM   3535  CB  CYS   110      42.600  61.000  77.810  0.00  0.00           C  
ATOM   3536  CB  CYS   110      57.010  38.370  78.270  0.00  0.00           C  
ATOM   3537  SG  CYS   110      43.890  59.870  77.130  0.00  0.00           S  
ATOM   3538  SG  CYS   110      55.700  39.610  78.020  0.00  0.00           S  
ATOM   3539  H   CYS   110      41.100  63.210  78.250  0.00  0.00           H  
ATOM   3540  H   CYS   110      58.610  36.320  78.050  0.00  0.00           H  
ATOM   3541  HA  CYS   110      43.190  62.540  76.490  0.00  0.00           H  
ATOM   3542  HA  CYS   110      56.290  37.020  76.690  0.00  0.00           H  
ATOM   3543  HB2 CYS   110      42.940  61.360  78.800  0.00  0.00           H  
ATOM   3544  HB2 CYS   110      56.740  37.770  79.170  0.00  0.00           H  
ATOM   3545  HB3 CYS   110      41.670  60.450  78.060  0.00  0.00           H  
ATOM   3546  HB3 CYS   110      58.000  38.830  78.490  0.00  0.00           H  
ATOM   3547  HG  CYS   110      43.310  59.650  75.960  0.00  0.00           H  
ATOM   3548  HG  CYS   110      54.770  38.720  78.320  0.00  0.00           H  
ATOM   3549  N   MET   111      40.310  61.050  75.730  0.00  0.00           N  
ATOM   3550  N   MET   111      59.020  38.700  75.840  0.00  0.00           N  
ATOM   3551  CA  MET   111      39.580  60.360  74.700  0.00  0.00           C  
ATOM   3552  CA  MET   111      59.530  39.490  74.730  0.00  0.00           C  
ATOM   3553  C   MET   111      39.530  61.170  73.320  0.00  0.00           C  
ATOM   3554  C   MET   111      59.550  38.710  73.380  0.00  0.00           C  
ATOM   3555  O   MET   111      39.780  60.630  72.250  0.00  0.00           O  
ATOM   3556  O   MET   111      59.350  39.250  72.290  0.00  0.00           O  
ATOM   3557  CB  MET   111      38.130  59.900  75.100  0.00  0.00           C  
ATOM   3558  CB  MET   111      60.900  40.070  75.000  0.00  0.00           C  
ATOM   3559  CG  MET   111      38.160  58.890  76.250  0.00  0.00           C  
ATOM   3560  CG  MET   111      61.150  40.950  76.210  0.00  0.00           C  
ATOM   3561  SD  MET   111      36.710  57.870  76.330  0.00  0.00           S  
ATOM   3562  SD  MET   111      62.830  41.550  76.480  0.00  0.00           S  
ATOM   3563  CE  MET   111      35.560  58.840  77.310  0.00  0.00           C  
ATOM   3564  CE  MET   111      63.360  40.040  77.330  0.00  0.00           C  
ATOM   3565  H   MET   111      39.730  61.300  76.500  0.00  0.00           H  
ATOM   3566  H   MET   111      59.640  38.500  76.600  0.00  0.00           H  
ATOM   3567  HA  MET   111      40.170  59.490  74.470  0.00  0.00           H  
ATOM   3568  HA  MET   111      58.890  40.360  74.630  0.00  0.00           H  
ATOM   3569  HB2 MET   111      37.420  60.730  75.310  0.00  0.00           H  
ATOM   3570  HB2 MET   111      61.680  39.300  75.120  0.00  0.00           H  
ATOM   3571  HB3 MET   111      37.820  59.310  74.210  0.00  0.00           H  
ATOM   3572  HB3 MET   111      61.310  40.730  74.200  0.00  0.00           H  
ATOM   3573  HG2 MET   111      39.040  58.230  76.110  0.00  0.00           H  
ATOM   3574  HG2 MET   111      60.370  41.740  76.240  0.00  0.00           H  
ATOM   3575  HG3 MET   111      38.450  59.440  77.170  0.00  0.00           H  
ATOM   3576  HG3 MET   111      60.890  40.300  77.070  0.00  0.00           H  
ATOM   3577  HE1 MET   111      35.470  59.880  76.930  0.00  0.00           H  
ATOM   3578  HE1 MET   111      63.480  39.170  76.640  0.00  0.00           H  
ATOM   3579  HE2 MET   111      35.920  58.860  78.360  0.00  0.00           H  
ATOM   3580  HE2 MET   111      62.720  39.760  78.190  0.00  0.00           H  
ATOM   3581  HE3 MET   111      34.550  58.370  77.310  0.00  0.00           H  
ATOM   3582  HE3 MET   111      64.300  40.350  77.820  0.00  0.00           H  
ATOM   3583  N   PHE   112      39.190  62.500  73.370  0.00  0.00           N  
ATOM   3584  N   PHE   112      60.000  37.460  73.450  0.00  0.00           N  
ATOM   3585  CA  PHE   112      39.350  63.370  72.220  0.00  0.00           C  
ATOM   3586  CA  PHE   112      60.100  36.590  72.290  0.00  0.00           C  
ATOM   3587  C   PHE   112      40.760  63.610  71.690  0.00  0.00           C  
ATOM   3588  C   PHE   112      58.750  36.370  71.680  0.00  0.00           C  
ATOM   3589  O   PHE   112      41.070  63.540  70.490  0.00  0.00           O  
ATOM   3590  O   PHE   112      58.490  36.520  70.500  0.00  0.00           O  
ATOM   3591  CB  PHE   112      38.520  64.630  72.550  0.00  0.00           C  
ATOM   3592  CB  PHE   112      60.650  35.260  72.800  0.00  0.00           C  
ATOM   3593  CG  PHE   112      38.590  65.680  71.510  0.00  0.00           C  
ATOM   3594  CG  PHE   112      60.680  34.170  71.730  0.00  0.00           C  
ATOM   3595  CD1 PHE   112      38.090  65.480  70.270  0.00  0.00           C  
ATOM   3596  CD1 PHE   112      61.490  34.220  70.590  0.00  0.00           C  
ATOM   3597  CD2 PHE   112      39.040  66.930  71.900  0.00  0.00           C  
ATOM   3598  CD2 PHE   112      60.110  32.940  72.130  0.00  0.00           C  
ATOM   3599  CE1 PHE   112      38.110  66.520  69.330  0.00  0.00           C  
ATOM   3600  CE1 PHE   112      61.630  33.040  69.770  0.00  0.00           C  
ATOM   3601  CE2 PHE   112      39.050  68.040  71.000  0.00  0.00           C  
ATOM   3602  CE2 PHE   112      60.150  31.830  71.250  0.00  0.00           C  
ATOM   3603  CZ  PHE   112      38.590  67.750  69.730  0.00  0.00           C  
ATOM   3604  CZ  PHE   112      60.930  31.900  70.110  0.00  0.00           C  
ATOM   3605  H   PHE   112      38.870  63.000  74.170  0.00  0.00           H  
ATOM   3606  H   PHE   112      60.350  37.110  74.320  0.00  0.00           H  
ATOM   3607  HA  PHE   112      38.810  62.840  71.450  0.00  0.00           H  
ATOM   3608  HA  PHE   112      60.690  37.070  71.530  0.00  0.00           H  
ATOM   3609  HB2 PHE   112      37.430  64.440  72.710  0.00  0.00           H  
ATOM   3610  HB2 PHE   112      61.710  35.500  73.000  0.00  0.00           H  
ATOM   3611  HB3 PHE   112      38.940  64.960  73.530  0.00  0.00           H  
ATOM   3612  HB3 PHE   112      60.190  34.900  73.750  0.00  0.00           H  
ATOM   3613  HD1 PHE   112      37.860  64.500  69.880  0.00  0.00           H  
ATOM   3614  HD1 PHE   112      62.120  35.060  70.370  0.00  0.00           H  
ATOM   3615  HD2 PHE   112      39.380  67.140  72.900  0.00  0.00           H  
ATOM   3616  HD2 PHE   112      59.540  32.960  73.040  0.00  0.00           H  
ATOM   3617  HE1 PHE   112      37.720  66.260  68.360  0.00  0.00           H  
ATOM   3618  HE1 PHE   112      62.340  33.170  68.970  0.00  0.00           H  
ATOM   3619  HE2 PHE   112      39.370  69.020  71.310  0.00  0.00           H  
ATOM   3620  HE2 PHE   112      59.680  30.900  71.530  0.00  0.00           H  
ATOM   3621  HZ  PHE   112      38.670  68.560  69.020  0.00  0.00           H  
ATOM   3622  HZ  PHE   112      61.040  31.000  69.520  0.00  0.00           H  
ATOM   3623  N   TYR   113      41.690  63.740  72.620  0.00  0.00           N  
ATOM   3624  N   TYR   113      57.730  36.030  72.450  0.00  0.00           N  
ATOM   3625  CA  TYR   113      43.170  63.950  72.300  0.00  0.00           C  
ATOM   3626  CA  TYR   113      56.350  35.910  72.100  0.00  0.00           C  
ATOM   3627  C   TYR   113      43.790  62.740  71.560  0.00  0.00           C  
ATOM   3628  C   TYR   113      55.650  37.200  71.550  0.00  0.00           C  
ATOM   3629  O   TYR   113      44.420  63.070  70.520  0.00  0.00           O  
ATOM   3630  O   TYR   113      54.740  37.160  70.680  0.00  0.00           O  
ATOM   3631  CB  TYR   113      43.910  64.330  73.640  0.00  0.00           C  
ATOM   3632  CB  TYR   113      55.610  35.440  73.340  0.00  0.00           C  
ATOM   3633  CG  TYR   113      45.390  64.720  73.350  0.00  0.00           C  
ATOM   3634  CG  TYR   113      54.130  35.090  73.200  0.00  0.00           C  
ATOM   3635  CD1 TYR   113      45.630  65.960  72.750  0.00  0.00           C  
ATOM   3636  CD1 TYR   113      53.700  33.880  72.660  0.00  0.00           C  
ATOM   3637  CD2 TYR   113      46.420  63.860  73.740  0.00  0.00           C  
ATOM   3638  CD2 TYR   113      53.170  36.030  73.700  0.00  0.00           C  
ATOM   3639  CE1 TYR   113      46.990  66.340  72.410  0.00  0.00           C  
ATOM   3640  CE1 TYR   113      52.380  33.560  72.590  0.00  0.00           C  
ATOM   3641  CE2 TYR   113      47.780  64.320  73.480  0.00  0.00           C  
ATOM   3642  CE2 TYR   113      51.800  35.720  73.640  0.00  0.00           C  
ATOM   3643  CZ  TYR   113      48.030  65.510  72.770  0.00  0.00           C  
ATOM   3644  CZ  TYR   113      51.460  34.490  73.100  0.00  0.00           C  
ATOM   3645  OH  TYR   113      49.380  65.850  72.510  0.00  0.00           O  
ATOM   3646  OH  TYR   113      50.050  34.160  72.960  0.00  0.00           O  
ATOM   3647  H   TYR   113      41.400  63.860  73.560  0.00  0.00           H  
ATOM   3648  H   TYR   113      57.950  35.760  73.380  0.00  0.00           H  
ATOM   3649  HA  TYR   113      43.200  64.750  71.580  0.00  0.00           H  
ATOM   3650  HA  TYR   113      56.260  35.170  71.320  0.00  0.00           H  
ATOM   3651  HB2 TYR   113      43.410  65.240  74.020  0.00  0.00           H  
ATOM   3652  HB2 TYR   113      56.090  34.500  73.680  0.00  0.00           H  
ATOM   3653  HB3 TYR   113      43.940  63.400  74.260  0.00  0.00           H  
ATOM   3654  HB3 TYR   113      55.680  36.200  74.150  0.00  0.00           H  
ATOM   3655  HD1 TYR   113      44.820  66.660  72.640  0.00  0.00           H  
ATOM   3656  HD1 TYR   113      54.430  33.190  72.250  0.00  0.00           H  
ATOM   3657  HD2 TYR   113      46.320  62.870  74.150  0.00  0.00           H  
ATOM   3658  HD2 TYR   113      53.450  36.980  74.150  0.00  0.00           H  
ATOM   3659  HE1 TYR   113      47.300  67.270  71.950  0.00  0.00           H  
ATOM   3660  HE1 TYR   113      52.070  32.580  72.240  0.00  0.00           H  
ATOM   3661  HE2 TYR   113      48.590  63.620  73.630  0.00  0.00           H  
ATOM   3662  HE2 TYR   113      51.030  36.430  73.910  0.00  0.00           H  
ATOM   3663  HH  TYR   113      49.310  66.640  71.970  0.00  0.00           H  
ATOM   3664  HH  TYR   113      50.060  33.450  72.300  0.00  0.00           H  
ATOM   3665  N   ALA   114      43.520  61.500  72.100  0.00  0.00           N  
ATOM   3666  N   ALA   114      55.980  38.430  72.090  0.00  0.00           N  
ATOM   3667  CA  ALA   114      43.880  60.240  71.510  0.00  0.00           C  
ATOM   3668  CA  ALA   114      55.650  39.700  71.450  0.00  0.00           C  
ATOM   3669  C   ALA   114      43.320  60.030  70.130  0.00  0.00           C  
ATOM   3670  C   ALA   114      56.200  39.890  70.120  0.00  0.00           C  
ATOM   3671  O   ALA   114      44.110  59.640  69.230  0.00  0.00           O  
ATOM   3672  O   ALA   114      55.540  40.430  69.320  0.00  0.00           O  
ATOM   3673  CB  ALA   114      43.610  59.050  72.390  0.00  0.00           C  
ATOM   3674  CB  ALA   114      55.920  40.870  72.440  0.00  0.00           C  
ATOM   3675  H   ALA   114      42.870  61.280  72.820  0.00  0.00           H  
ATOM   3676  H   ALA   114      56.630  38.410  72.850  0.00  0.00           H  
ATOM   3677  HA  ALA   114      44.930  60.370  71.290  0.00  0.00           H  
ATOM   3678  HA  ALA   114      54.610  39.650  71.190  0.00  0.00           H  
ATOM   3679  HB1 ALA   114      44.330  58.830  73.210  0.00  0.00           H  
ATOM   3680  HB1 ALA   114      55.120  40.680  73.190  0.00  0.00           H  
ATOM   3681  HB2 ALA   114      43.440  58.110  71.820  0.00  0.00           H  
ATOM   3682  HB2 ALA   114      55.710  41.850  71.950  0.00  0.00           H  
ATOM   3683  HB3 ALA   114      42.620  59.020  72.910  0.00  0.00           H  
ATOM   3684  HB3 ALA   114      56.970  40.750  72.790  0.00  0.00           H  
ATOM   3685  N   LEU   115      42.020  60.270  69.880  0.00  0.00           N  
ATOM   3686  N   LEU   115      57.490  39.590  69.850  0.00  0.00           N  
ATOM   3687  CA  LEU   115      41.240  60.030  68.670  0.00  0.00           C  
ATOM   3688  CA  LEU   115      58.150  39.940  68.620  0.00  0.00           C  
ATOM   3689  C   LEU   115      41.890  60.630  67.430  0.00  0.00           C  
ATOM   3690  C   LEU   115      57.470  39.230  67.350  0.00  0.00           C  
ATOM   3691  O   LEU   115      42.140  59.970  66.480  0.00  0.00           O  
ATOM   3692  O   LEU   115      57.390  39.810  66.250  0.00  0.00           O  
ATOM   3693  CB  LEU   115      39.710  60.540  68.860  0.00  0.00           C  
ATOM   3694  CB  LEU   115      59.700  39.610  68.660  0.00  0.00           C  
ATOM   3695  CG  LEU   115      38.730  60.670  67.630  0.00  0.00           C  
ATOM   3696  CG  LEU   115      60.630  40.080  67.470  0.00  0.00           C  
ATOM   3697  CD1 LEU   115      38.600  59.290  67.000  0.00  0.00           C  
ATOM   3698  CD1 LEU   115      60.600  41.630  67.360  0.00  0.00           C  
ATOM   3699  CD2 LEU   115      37.420  61.240  68.170  0.00  0.00           C  
ATOM   3700  CD2 LEU   115      62.110  39.580  67.520  0.00  0.00           C  
ATOM   3701  H   LEU   115      41.400  60.500  70.630  0.00  0.00           H  
ATOM   3702  H   LEU   115      58.000  39.030  70.500  0.00  0.00           H  
ATOM   3703  HA  LEU   115      41.300  58.970  68.490  0.00  0.00           H  
ATOM   3704  HA  LEU   115      58.140  41.010  68.520  0.00  0.00           H  
ATOM   3705  HB2 LEU   115      39.230  59.840  69.580  0.00  0.00           H  
ATOM   3706  HB2 LEU   115      60.150  39.990  69.600  0.00  0.00           H  
ATOM   3707  HB3 LEU   115      39.830  61.530  69.360  0.00  0.00           H  
ATOM   3708  HB3 LEU   115      59.770  38.500  68.750  0.00  0.00           H  
ATOM   3709  HG  LEU   115      39.180  61.400  66.920  0.00  0.00           H  
ATOM   3710  HG  LEU   115      60.130  39.610  66.590  0.00  0.00           H  
ATOM   3711 HD11 LEU   115      38.020  58.570  67.620  0.00  0.00           H  
ATOM   3712 HD11 LEU   115      61.200  41.960  66.490  0.00  0.00           H  
ATOM   3713 HD12 LEU   115      39.590  58.850  66.770  0.00  0.00           H  
ATOM   3714 HD12 LEU   115      61.090  41.930  68.310  0.00  0.00           H  
ATOM   3715 HD13 LEU   115      38.090  59.280  66.020  0.00  0.00           H  
ATOM   3716 HD13 LEU   115      59.560  42.010  67.280  0.00  0.00           H  
ATOM   3717 HD21 LEU   115      37.160  60.790  69.150  0.00  0.00           H  
ATOM   3718 HD21 LEU   115      62.670  39.900  66.610  0.00  0.00           H  
ATOM   3719 HD22 LEU   115      36.590  60.980  67.490  0.00  0.00           H  
ATOM   3720 HD22 LEU   115      62.050  38.470  67.500  0.00  0.00           H  
ATOM   3721 HD23 LEU   115      37.530  62.340  68.290  0.00  0.00           H  
ATOM   3722 HD23 LEU   115      62.660  39.900  68.430  0.00  0.00           H  
ATOM   3723  N   LEU   116      42.310  61.860  67.540  0.00  0.00           N  
ATOM   3724  N   LEU   116      56.980  38.010  67.560  0.00  0.00           N  
ATOM   3725  CA  LEU   116      43.070  62.540  66.560  0.00  0.00           C  
ATOM   3726  CA  LEU   116      56.280  37.350  66.500  0.00  0.00           C  
ATOM   3727  C   LEU   116      44.590  62.320  66.620  0.00  0.00           C  
ATOM   3728  C   LEU   116      54.800  37.430  66.720  0.00  0.00           C  
ATOM   3729  O   LEU   116      45.240  62.340  65.570  0.00  0.00           O  
ATOM   3730  O   LEU   116      54.050  37.330  65.730  0.00  0.00           O  
ATOM   3731  CB  LEU   116      42.930  64.090  66.610  0.00  0.00           C  
ATOM   3732  CB  LEU   116      56.610  35.830  66.600  0.00  0.00           C  
ATOM   3733  CG  LEU   116      41.640  64.490  65.970  0.00  0.00           C  
ATOM   3734  CG  LEU   116      58.040  35.460  66.040  0.00  0.00           C  
ATOM   3735  CD1 LEU   116      41.370  66.000  66.510  0.00  0.00           C  
ATOM   3736  CD1 LEU   116      58.480  34.090  66.540  0.00  0.00           C  
ATOM   3737  CD2 LEU   116      41.560  64.310  64.400  0.00  0.00           C  
ATOM   3738  CD2 LEU   116      57.950  35.390  64.480  0.00  0.00           C  
ATOM   3739  H   LEU   116      42.090  62.400  68.340  0.00  0.00           H  
ATOM   3740  H   LEU   116      57.180  37.540  68.420  0.00  0.00           H  
ATOM   3741  HA  LEU   116      42.790  62.260  65.560  0.00  0.00           H  
ATOM   3742  HA  LEU   116      56.380  37.810  65.530  0.00  0.00           H  
ATOM   3743  HB2 LEU   116      42.860  64.430  67.660  0.00  0.00           H  
ATOM   3744  HB2 LEU   116      56.610  35.520  67.670  0.00  0.00           H  
ATOM   3745  HB3 LEU   116      43.760  64.560  66.040  0.00  0.00           H  
ATOM   3746  HB3 LEU   116      55.950  35.060  66.140  0.00  0.00           H  
ATOM   3747  HG  LEU   116      40.870  63.800  66.390  0.00  0.00           H  
ATOM   3748  HG  LEU   116      58.820  36.200  66.330  0.00  0.00           H  
ATOM   3749 HD11 LEU   116      42.130  66.700  66.100  0.00  0.00           H  
ATOM   3750 HD11 LEU   116      58.710  34.070  67.630  0.00  0.00           H  
ATOM   3751 HD12 LEU   116      41.460  66.070  67.610  0.00  0.00           H  
ATOM   3752 HD12 LEU   116      59.400  33.890  65.950  0.00  0.00           H  
ATOM   3753 HD13 LEU   116      40.290  66.230  66.400  0.00  0.00           H  
ATOM   3754 HD13 LEU   116      57.720  33.300  66.340  0.00  0.00           H  
ATOM   3755 HD21 LEU   116      41.620  63.300  63.960  0.00  0.00           H  
ATOM   3756 HD21 LEU   116      57.230  34.580  64.220  0.00  0.00           H  
ATOM   3757 HD22 LEU   116      42.270  64.990  63.880  0.00  0.00           H  
ATOM   3758 HD22 LEU   116      58.940  35.230  64.010  0.00  0.00           H  
ATOM   3759 HD23 LEU   116      40.600  64.730  64.040  0.00  0.00           H  
ATOM   3760 HD23 LEU   116      57.440  36.320  64.120  0.00  0.00           H  
ATOM   3761  N   GLY   117      45.160  61.990  67.800  0.00  0.00           N  
ATOM   3762  N   GLY   117      54.260  37.650  67.900  0.00  0.00           N  
ATOM   3763  CA  GLY   117      46.550  61.910  68.170  0.00  0.00           C  
ATOM   3764  CA  GLY   117      52.850  37.900  68.140  0.00  0.00           C  
ATOM   3765  C   GLY   117      47.190  60.660  67.610  0.00  0.00           C  
ATOM   3766  C   GLY   117      52.340  39.220  67.670  0.00  0.00           C  
ATOM   3767  O   GLY   117      48.170  60.690  66.880  0.00  0.00           O  
ATOM   3768  O   GLY   117      51.320  39.210  66.980  0.00  0.00           O  
ATOM   3769  H   GLY   117      44.540  61.930  68.570  0.00  0.00           H  
ATOM   3770  H   GLY   117      54.870  37.810  68.680  0.00  0.00           H  
ATOM   3771  HA2 GLY   117      47.070  62.810  67.900  0.00  0.00           H  
ATOM   3772  HA2 GLY   117      52.230  37.100  67.770  0.00  0.00           H  
ATOM   3773  HA3 GLY   117      46.570  61.800  69.240  0.00  0.00           H  
ATOM   3774  HA3 GLY   117      52.780  38.010  69.210  0.00  0.00           H  
ATOM   3775  N   ILE   118      46.600  59.530  67.940  0.00  0.00           N  
ATOM   3776  N   ILE   118      53.050  40.350  67.920  0.00  0.00           N  
ATOM   3777  CA  ILE   118      47.120  58.190  67.550  0.00  0.00           C  
ATOM   3778  CA  ILE   118      52.620  41.660  67.470  0.00  0.00           C  
ATOM   3779  C   ILE   118      47.150  57.940  66.050  0.00  0.00           C  
ATOM   3780  C   ILE   118      52.410  41.790  65.910  0.00  0.00           C  
ATOM   3781  O   ILE   118      48.230  57.560  65.610  0.00  0.00           O  
ATOM   3782  O   ILE   118      51.270  42.030  65.480  0.00  0.00           O  
ATOM   3783  CB  ILE   118      46.400  57.110  68.360  0.00  0.00           C  
ATOM   3784  CB  ILE   118      53.490  42.810  68.040  0.00  0.00           C  
ATOM   3785  CG1 ILE   118      46.700  57.220  69.860  0.00  0.00           C  
ATOM   3786  CG1 ILE   118      53.220  42.910  69.520  0.00  0.00           C  
ATOM   3787  CG2 ILE   118      46.810  55.620  67.970  0.00  0.00           C  
ATOM   3788  CG2 ILE   118      53.150  44.080  67.260  0.00  0.00           C  
ATOM   3789  CD1 ILE   118      45.770  56.450  70.700  0.00  0.00           C  
ATOM   3790  CD1 ILE   118      54.210  43.860  70.380  0.00  0.00           C  
ATOM   3791  H   ILE   118      45.790  59.510  68.520  0.00  0.00           H  
ATOM   3792  H   ILE   118      53.880  40.400  68.460  0.00  0.00           H  
ATOM   3793  HA  ILE   118      48.160  58.150  67.810  0.00  0.00           H  
ATOM   3794  HA  ILE   118      51.630  41.820  67.860  0.00  0.00           H  
ATOM   3795  HB  ILE   118      45.330  57.280  68.110  0.00  0.00           H  
ATOM   3796  HB  ILE   118      54.580  42.700  67.850  0.00  0.00           H  
ATOM   3797 HG12 ILE   118      47.720  56.820  70.050  0.00  0.00           H  
ATOM   3798 HG12 ILE   118      52.180  43.290  69.550  0.00  0.00           H  
ATOM   3799 HG13 ILE   118      46.630  58.300  70.110  0.00  0.00           H  
ATOM   3800 HG13 ILE   118      53.100  41.930  70.030  0.00  0.00           H  
ATOM   3801 HG21 ILE   118      46.750  55.390  66.880  0.00  0.00           H  
ATOM   3802 HG21 ILE   118      53.620  44.970  67.720  0.00  0.00           H  
ATOM   3803 HG22 ILE   118      46.190  54.900  68.550  0.00  0.00           H  
ATOM   3804 HG22 ILE   118      52.050  44.160  67.170  0.00  0.00           H  
ATOM   3805 HG23 ILE   118      47.810  55.360  68.370  0.00  0.00           H  
ATOM   3806 HG23 ILE   118      53.590  43.980  66.240  0.00  0.00           H  
ATOM   3807 HD11 ILE   118      45.640  55.380  70.430  0.00  0.00           H  
ATOM   3808 HD11 ILE   118      55.210  43.370  70.410  0.00  0.00           H  
ATOM   3809 HD12 ILE   118      44.790  56.970  70.610  0.00  0.00           H  
ATOM   3810 HD12 ILE   118      53.810  44.020  71.400  0.00  0.00           H  
ATOM   3811 HD13 ILE   118      46.100  56.530  71.760  0.00  0.00           H  
ATOM   3812 HD13 ILE   118      54.230  44.820  69.820  0.00  0.00           H  
ATOM   3813  N   PRO   119      46.240  58.200  65.160  0.00  0.00           N  
ATOM   3814  N   PRO   119      53.250  41.320  64.970  0.00  0.00           N  
ATOM   3815  CA  PRO   119      46.570  58.070  63.720  0.00  0.00           C  
ATOM   3816  CA  PRO   119      52.980  41.280  63.560  0.00  0.00           C  
ATOM   3817  C   PRO   119      47.550  59.070  63.200  0.00  0.00           C  
ATOM   3818  C   PRO   119      51.970  40.240  63.160  0.00  0.00           C  
ATOM   3819  O   PRO   119      48.460  58.680  62.460  0.00  0.00           O  
ATOM   3820  O   PRO   119      51.120  40.570  62.340  0.00  0.00           O  
ATOM   3821  CB  PRO   119      45.150  58.310  63.110  0.00  0.00           C  
ATOM   3822  CB  PRO   119      54.400  40.950  62.960  0.00  0.00           C  
ATOM   3823  CG  PRO   119      44.390  59.170  64.190  0.00  0.00           C  
ATOM   3824  CG  PRO   119      55.310  40.430  64.100  0.00  0.00           C  
ATOM   3825  CD  PRO   119      44.850  58.450  65.390  0.00  0.00           C  
ATOM   3826  CD  PRO   119      54.660  41.080  65.320  0.00  0.00           C  
ATOM   3827  HA  PRO   119      46.950  57.080  63.500  0.00  0.00           H  
ATOM   3828  HA  PRO   119      52.550  42.240  63.300  0.00  0.00           H  
ATOM   3829  HB2 PRO   119      45.170  58.930  62.180  0.00  0.00           H  
ATOM   3830  HB2 PRO   119      54.430  40.200  62.150  0.00  0.00           H  
ATOM   3831  HB3 PRO   119      44.600  57.370  62.920  0.00  0.00           H  
ATOM   3832  HB3 PRO   119      54.830  41.910  62.600  0.00  0.00           H  
ATOM   3833  HG2 PRO   119      43.290  59.170  64.060  0.00  0.00           H  
ATOM   3834  HG2 PRO   119      56.340  40.800  63.920  0.00  0.00           H  
ATOM   3835  HG3 PRO   119      44.870  60.180  64.210  0.00  0.00           H  
ATOM   3836  HG3 PRO   119      55.250  39.330  64.120  0.00  0.00           H  
ATOM   3837  HD2 PRO   119      44.450  57.410  65.470  0.00  0.00           H  
ATOM   3838  HD2 PRO   119      55.120  42.080  65.370  0.00  0.00           H  
ATOM   3839  HD3 PRO   119      44.550  58.900  66.360  0.00  0.00           H  
ATOM   3840  HD3 PRO   119      54.840  40.490  66.240  0.00  0.00           H  
ATOM   3841  N   LEU   120      47.360  60.390  63.460  0.00  0.00           N  
ATOM   3842  N   LEU   120      51.940  39.080  63.810  0.00  0.00           N  
ATOM   3843  CA  LEU   120      48.370  61.320  63.060  0.00  0.00           C  
ATOM   3844  CA  LEU   120      50.850  38.140  63.500  0.00  0.00           C  
ATOM   3845  C   LEU   120      49.860  60.950  63.360  0.00  0.00           C  
ATOM   3846  C   LEU   120      49.430  38.740  63.780  0.00  0.00           C  
ATOM   3847  O   LEU   120      50.760  60.940  62.520  0.00  0.00           O  
ATOM   3848  O   LEU   120      48.530  38.760  62.920  0.00  0.00           O  
ATOM   3849  CB  LEU   120      48.090  62.730  63.630  0.00  0.00           C  
ATOM   3850  CB  LEU   120      50.910  36.870  64.410  0.00  0.00           C  
ATOM   3851  CG  LEU   120      49.150  63.820  63.460  0.00  0.00           C  
ATOM   3852  CG  LEU   120      49.720  35.940  64.500  0.00  0.00           C  
ATOM   3853  CD1 LEU   120      49.190  64.240  61.980  0.00  0.00           C  
ATOM   3854  CD1 LEU   120      49.400  35.170  63.200  0.00  0.00           C  
ATOM   3855  CD2 LEU   120      48.800  64.990  64.300  0.00  0.00           C  
ATOM   3856  CD2 LEU   120      50.120  34.920  65.610  0.00  0.00           C  
ATOM   3857  H   LEU   120      46.590  60.730  64.000  0.00  0.00           H  
ATOM   3858  H   LEU   120      52.640  38.950  64.510  0.00  0.00           H  
ATOM   3859  HA  LEU   120      48.280  61.290  61.980  0.00  0.00           H  
ATOM   3860  HA  LEU   120      50.810  37.740  62.500  0.00  0.00           H  
ATOM   3861  HB2 LEU   120      47.140  63.120  63.200  0.00  0.00           H  
ATOM   3862  HB2 LEU   120      51.710  36.190  64.040  0.00  0.00           H  
ATOM   3863  HB3 LEU   120      47.830  62.600  64.700  0.00  0.00           H  
ATOM   3864  HB3 LEU   120      51.220  37.200  65.420  0.00  0.00           H  
ATOM   3865  HG  LEU   120      50.140  63.470  63.820  0.00  0.00           H  
ATOM   3866  HG  LEU   120      48.810  36.460  64.880  0.00  0.00           H  
ATOM   3867 HD11 LEU   120      49.860  65.120  61.870  0.00  0.00           H  
ATOM   3868 HD11 LEU   120      50.260  34.560  62.860  0.00  0.00           H  
ATOM   3869 HD12 LEU   120      48.170  64.610  61.750  0.00  0.00           H  
ATOM   3870 HD12 LEU   120      49.240  36.020  62.500  0.00  0.00           H  
ATOM   3871 HD13 LEU   120      49.550  63.430  61.300  0.00  0.00           H  
ATOM   3872 HD13 LEU   120      48.550  34.460  63.210  0.00  0.00           H  
ATOM   3873 HD21 LEU   120      48.780  64.630  65.360  0.00  0.00           H  
ATOM   3874 HD21 LEU   120      51.010  34.380  65.220  0.00  0.00           H  
ATOM   3875 HD22 LEU   120      47.840  65.400  63.940  0.00  0.00           H  
ATOM   3876 HD22 LEU   120      49.280  34.210  65.750  0.00  0.00           H  
ATOM   3877 HD23 LEU   120      49.540  65.810  64.240  0.00  0.00           H  
ATOM   3878 HD23 LEU   120      50.360  35.450  66.560  0.00  0.00           H  
ATOM   3879  N   THR   121      50.080  60.500  64.550  0.00  0.00           N  
ATOM   3880  N   THR   121      49.200  39.260  65.000  0.00  0.00           N  
ATOM   3881  CA  THR   121      51.420  60.190  65.020  0.00  0.00           C  
ATOM   3882  CA  THR   121      47.920  39.960  65.380  0.00  0.00           C  
ATOM   3883  C   THR   121      52.020  58.890  64.400  0.00  0.00           C  
ATOM   3884  C   THR   121      47.710  41.220  64.520  0.00  0.00           C  
ATOM   3885  O   THR   121      53.200  58.780  64.130  0.00  0.00           O  
ATOM   3886  O   THR   121      46.580  41.430  64.170  0.00  0.00           O  
ATOM   3887  CB  THR   121      51.470  59.950  66.530  0.00  0.00           C  
ATOM   3888  CB  THR   121      47.970  40.340  66.860  0.00  0.00           C  
ATOM   3889  CG2 THR   121      52.870  59.720  67.060  0.00  0.00           C  
ATOM   3890  CG2 THR   121      46.650  40.720  67.370  0.00  0.00           C  
ATOM   3891  OG1 THR   121      51.130  61.210  67.140  0.00  0.00           O  
ATOM   3892  OG1 THR   121      48.480  39.240  67.550  0.00  0.00           O  
ATOM   3893  H   THR   121      49.260  60.490  65.110  0.00  0.00           H  
ATOM   3894  H   THR   121      49.930  39.360  65.670  0.00  0.00           H  
ATOM   3895  HA  THR   121      52.060  61.020  64.770  0.00  0.00           H  
ATOM   3896  HA  THR   121      47.100  39.290  65.150  0.00  0.00           H  
ATOM   3897  HB  THR   121      50.870  59.100  66.910  0.00  0.00           H  
ATOM   3898  HB  THR   121      48.690  41.170  67.010  0.00  0.00           H  
ATOM   3899  HG1 THR   121      50.180  61.200  67.300  0.00  0.00           H  
ATOM   3900  HG1 THR   121      49.420  39.380  67.620  0.00  0.00           H  
ATOM   3901 HG21 THR   121      53.290  58.720  66.810  0.00  0.00           H  
ATOM   3902 HG21 THR   121      46.740  40.780  68.470  0.00  0.00           H  
ATOM   3903 HG22 THR   121      52.920  59.900  68.150  0.00  0.00           H  
ATOM   3904 HG22 THR   121      45.890  39.960  67.110  0.00  0.00           H  
ATOM   3905 HG23 THR   121      53.590  60.450  66.640  0.00  0.00           H  
ATOM   3906 HG23 THR   121      46.390  41.700  66.920  0.00  0.00           H  
ATOM   3907  N   LEU   122      51.070  57.910  64.330  0.00  0.00           N  
ATOM   3908  N   LEU   122      48.660  42.120  64.300  0.00  0.00           N  
ATOM   3909  CA  LEU   122      51.280  56.710  63.540  0.00  0.00           C  
ATOM   3910  CA  LEU   122      48.420  43.270  63.430  0.00  0.00           C  
ATOM   3911  C   LEU   122      51.660  56.940  62.080  0.00  0.00           C  
ATOM   3912  C   LEU   122      47.910  42.940  62.020  0.00  0.00           C  
ATOM   3913  O   LEU   122      52.630  56.390  61.580  0.00  0.00           O  
ATOM   3914  O   LEU   122      46.900  43.420  61.470  0.00  0.00           O  
ATOM   3915  CB  LEU   122      50.070  55.730  63.720  0.00  0.00           C  
ATOM   3916  CB  LEU   122      49.560  44.390  63.310  0.00  0.00           C  
ATOM   3917  CG  LEU   122      50.140  54.330  62.930  0.00  0.00           C  
ATOM   3918  CG  LEU   122      49.930  45.220  64.610  0.00  0.00           C  
ATOM   3919  CD1 LEU   122      51.270  53.400  63.490  0.00  0.00           C  
ATOM   3920  CD1 LEU   122      51.080  46.160  64.270  0.00  0.00           C  
ATOM   3921  CD2 LEU   122      48.730  53.720  63.100  0.00  0.00           C  
ATOM   3922  CD2 LEU   122      48.660  46.020  65.220  0.00  0.00           C  
ATOM   3923  H   LEU   122      50.120  58.040  64.610  0.00  0.00           H  
ATOM   3924  H   LEU   122      49.590  41.980  64.620  0.00  0.00           H  
ATOM   3925  HA  LEU   122      52.110  56.130  63.910  0.00  0.00           H  
ATOM   3926  HA  LEU   122      47.560  43.750  63.870  0.00  0.00           H  
ATOM   3927  HB2 LEU   122      49.860  55.480  64.780  0.00  0.00           H  
ATOM   3928  HB2 LEU   122      50.500  43.930  62.930  0.00  0.00           H  
ATOM   3929  HB3 LEU   122      49.200  56.330  63.370  0.00  0.00           H  
ATOM   3930  HB3 LEU   122      49.160  45.190  62.670  0.00  0.00           H  
ATOM   3931  HG  LEU   122      50.360  54.640  61.880  0.00  0.00           H  
ATOM   3932  HG  LEU   122      50.280  44.560  65.430  0.00  0.00           H  
ATOM   3933 HD11 LEU   122      51.230  53.090  64.560  0.00  0.00           H  
ATOM   3934 HD11 LEU   122      52.050  45.620  64.160  0.00  0.00           H  
ATOM   3935 HD12 LEU   122      52.250  53.910  63.390  0.00  0.00           H  
ATOM   3936 HD12 LEU   122      51.350  46.800  65.140  0.00  0.00           H  
ATOM   3937 HD13 LEU   122      51.460  52.500  62.860  0.00  0.00           H  
ATOM   3938 HD13 LEU   122      50.810  46.790  63.400  0.00  0.00           H  
ATOM   3939 HD21 LEU   122      47.970  54.350  62.600  0.00  0.00           H  
ATOM   3940 HD21 LEU   122      48.190  46.690  64.470  0.00  0.00           H  
ATOM   3941 HD22 LEU   122      48.550  53.740  64.200  0.00  0.00           H  
ATOM   3942 HD22 LEU   122      48.920  46.600  66.130  0.00  0.00           H  
ATOM   3943 HD23 LEU   122      48.600  52.690  62.720  0.00  0.00           H  
ATOM   3944 HD23 LEU   122      47.910  45.320  65.630  0.00  0.00           H  
ATOM   3945  N   VAL   123      50.940  57.760  61.330  0.00  0.00           N  
ATOM   3946  N   VAL   123      48.620  42.020  61.400  0.00  0.00           N  
ATOM   3947  CA  VAL   123      51.360  58.040  59.940  0.00  0.00           C  
ATOM   3948  CA  VAL   123      48.230  41.410  60.090  0.00  0.00           C  
ATOM   3949  C   VAL   123      52.680  58.920  59.820  0.00  0.00           C  
ATOM   3950  C   VAL   123      46.840  40.800  60.110  0.00  0.00           C  
ATOM   3951  O   VAL   123      53.450  58.770  58.860  0.00  0.00           O  
ATOM   3952  O   VAL   123      46.140  40.920  59.140  0.00  0.00           O  
ATOM   3953  CB  VAL   123      50.130  58.740  59.310  0.00  0.00           C  
ATOM   3954  CB  VAL   123      49.380  40.610  59.480  0.00  0.00           C  
ATOM   3955  CG1 VAL   123      50.510  59.480  58.030  0.00  0.00           C  
ATOM   3956  CG1 VAL   123      48.930  39.750  58.260  0.00  0.00           C  
ATOM   3957  CG2 VAL   123      48.970  57.730  59.020  0.00  0.00           C  
ATOM   3958  CG2 VAL   123      50.440  41.640  59.150  0.00  0.00           C  
ATOM   3959  H   VAL   123      50.090  58.200  61.580  0.00  0.00           H  
ATOM   3960  H   VAL   123      49.360  41.550  61.870  0.00  0.00           H  
ATOM   3961  HA  VAL   123      51.540  57.080  59.490  0.00  0.00           H  
ATOM   3962  HA  VAL   123      48.120  42.270  59.440  0.00  0.00           H  
ATOM   3963  HB  VAL   123      49.670  59.440  60.030  0.00  0.00           H  
ATOM   3964  HB  VAL   123      49.870  39.980  60.260  0.00  0.00           H  
ATOM   3965 HG11 VAL   123      50.910  60.430  58.450  0.00  0.00           H  
ATOM   3966 HG11 VAL   123      49.690  39.080  57.810  0.00  0.00           H  
ATOM   3967 HG12 VAL   123      49.630  59.730  57.410  0.00  0.00           H  
ATOM   3968 HG12 VAL   123      48.530  40.400  57.440  0.00  0.00           H  
ATOM   3969 HG13 VAL   123      51.270  58.860  57.500  0.00  0.00           H  
ATOM   3970 HG13 VAL   123      48.130  39.020  58.520  0.00  0.00           H  
ATOM   3971 HG21 VAL   123      48.820  57.110  59.930  0.00  0.00           H  
ATOM   3972 HG21 VAL   123      51.030  42.070  59.980  0.00  0.00           H  
ATOM   3973 HG22 VAL   123      49.010  57.110  58.100  0.00  0.00           H  
ATOM   3974 HG22 VAL   123      50.020  42.460  58.530  0.00  0.00           H  
ATOM   3975 HG23 VAL   123      48.030  58.320  58.970  0.00  0.00           H  
ATOM   3976 HG23 VAL   123      51.230  41.090  58.600  0.00  0.00           H  
ATOM   3977  N   MET   124      52.940  59.700  60.870  0.00  0.00           N  
ATOM   3978  N   MET   124      46.460  40.100  61.180  0.00  0.00           N  
ATOM   3979  CA  MET   124      54.180  60.530  61.010  0.00  0.00           C  
ATOM   3980  CA  MET   124      45.120  39.570  61.400  0.00  0.00           C  
ATOM   3981  C   MET   124      55.350  59.680  61.160  0.00  0.00           C  
ATOM   3982  C   MET   124      44.010  40.610  61.480  0.00  0.00           C  
ATOM   3983  O   MET   124      56.260  59.750  60.420  0.00  0.00           O  
ATOM   3984  O   MET   124      43.040  40.540  60.730  0.00  0.00           O  
ATOM   3985  CB  MET   124      54.060  61.560  62.190  0.00  0.00           C  
ATOM   3986  CB  MET   124      45.090  38.710  62.690  0.00  0.00           C  
ATOM   3987  CG  MET   124      55.300  62.430  62.600  0.00  0.00           C  
ATOM   3988  CG  MET   124      43.790  37.940  63.040  0.00  0.00           C  
ATOM   3989  SD  MET   124      56.690  61.570  63.440  0.00  0.00           S  
ATOM   3990  SD  MET   124      42.550  38.840  64.040  0.00  0.00           S  
ATOM   3991  CE  MET   124      55.810  61.310  65.070  0.00  0.00           C  
ATOM   3992  CE  MET   124      43.360  38.700  65.740  0.00  0.00           C  
ATOM   3993  H   MET   124      52.280  59.730  61.610  0.00  0.00           H  
ATOM   3994  H   MET   124      47.200  40.000  61.840  0.00  0.00           H  
ATOM   3995  HA  MET   124      54.460  61.230  60.240  0.00  0.00           H  
ATOM   3996  HA  MET   124      44.860  38.980  60.540  0.00  0.00           H  
ATOM   3997  HB2 MET   124      53.260  62.290  61.990  0.00  0.00           H  
ATOM   3998  HB2 MET   124      45.920  37.980  62.590  0.00  0.00           H  
ATOM   3999  HB3 MET   124      53.800  61.010  63.130  0.00  0.00           H  
ATOM   4000  HB3 MET   124      45.190  39.440  63.520  0.00  0.00           H  
ATOM   4001  HG2 MET   124      55.590  63.070  61.740  0.00  0.00           H  
ATOM   4002  HG2 MET   124      43.370  37.690  62.040  0.00  0.00           H  
ATOM   4003  HG3 MET   124      55.010  63.230  63.320  0.00  0.00           H  
ATOM   4004  HG3 MET   124      44.130  36.930  63.360  0.00  0.00           H  
ATOM   4005  HE1 MET   124      56.510  61.400  65.930  0.00  0.00           H  
ATOM   4006  HE1 MET   124      43.100  37.660  66.050  0.00  0.00           H  
ATOM   4007  HE2 MET   124      55.380  60.280  65.130  0.00  0.00           H  
ATOM   4008  HE2 MET   124      42.990  39.450  66.470  0.00  0.00           H  
ATOM   4009  HE3 MET   124      54.940  61.950  65.310  0.00  0.00           H  
ATOM   4010  HE3 MET   124      44.460  38.870  65.710  0.00  0.00           H  
ATOM   4011  N   PHE   125      55.320  58.660  62.070  0.00  0.00           N  
ATOM   4012  N   PHE   125      44.140  41.660  62.310  0.00  0.00           N  
ATOM   4013  CA  PHE   125      56.380  57.660  62.120  0.00  0.00           C  
ATOM   4014  CA  PHE   125      43.250  42.830  62.300  0.00  0.00           C  
ATOM   4015  C   PHE   125      56.500  56.790  60.900  0.00  0.00           C  
ATOM   4016  C   PHE   125      43.220  43.510  60.990  0.00  0.00           C  
ATOM   4017  O   PHE   125      57.620  56.490  60.460  0.00  0.00           O  
ATOM   4018  O   PHE   125      42.120  43.850  60.530  0.00  0.00           O  
ATOM   4019  CB  PHE   125      56.120  56.700  63.370  0.00  0.00           C  
ATOM   4020  CB  PHE   125      43.500  43.880  63.410  0.00  0.00           C  
ATOM   4021  CG  PHE   125      56.210  57.310  64.710  0.00  0.00           C  
ATOM   4022  CG  PHE   125      43.280  43.360  64.760  0.00  0.00           C  
ATOM   4023  CD1 PHE   125      57.350  58.220  64.940  0.00  0.00           C  
ATOM   4024  CD1 PHE   125      42.090  42.700  65.090  0.00  0.00           C  
ATOM   4025  CD2 PHE   125      55.380  56.990  65.750  0.00  0.00           C  
ATOM   4026  CD2 PHE   125      44.270  43.560  65.730  0.00  0.00           C  
ATOM   4027  CE1 PHE   125      57.630  58.640  66.250  0.00  0.00           C  
ATOM   4028  CE1 PHE   125      42.090  42.020  66.340  0.00  0.00           C  
ATOM   4029  CE2 PHE   125      55.750  57.300  67.070  0.00  0.00           C  
ATOM   4030  CE2 PHE   125      44.070  43.180  67.060  0.00  0.00           C  
ATOM   4031  CZ  PHE   125      56.830  58.140  67.340  0.00  0.00           C  
ATOM   4032  CZ  PHE   125      43.110  42.230  67.310  0.00  0.00           C  
ATOM   4033  H   PHE   125      54.710  58.640  62.860  0.00  0.00           H  
ATOM   4034  H   PHE   125      44.870  41.810  62.970  0.00  0.00           H  
ATOM   4035  HA  PHE   125      57.280  58.250  62.240  0.00  0.00           H  
ATOM   4036  HA  PHE   125      42.280  42.390  62.440  0.00  0.00           H  
ATOM   4037  HB2 PHE   125      55.090  56.290  63.280  0.00  0.00           H  
ATOM   4038  HB2 PHE   125      44.500  44.330  63.260  0.00  0.00           H  
ATOM   4039  HB3 PHE   125      56.860  55.880  63.350  0.00  0.00           H  
ATOM   4040  HB3 PHE   125      42.670  44.610  63.330  0.00  0.00           H  
ATOM   4041  HD1 PHE   125      58.090  58.480  64.190  0.00  0.00           H  
ATOM   4042  HD1 PHE   125      41.250  42.640  64.410  0.00  0.00           H  
ATOM   4043  HD2 PHE   125      54.530  56.350  65.570  0.00  0.00           H  
ATOM   4044  HD2 PHE   125      44.980  44.310  65.430  0.00  0.00           H  
ATOM   4045  HE1 PHE   125      58.400  59.370  66.440  0.00  0.00           H  
ATOM   4046  HE1 PHE   125      41.130  41.620  66.630  0.00  0.00           H  
ATOM   4047  HE2 PHE   125      55.080  56.970  67.860  0.00  0.00           H  
ATOM   4048  HE2 PHE   125      44.930  43.310  67.690  0.00  0.00           H  
ATOM   4049  HZ  PHE   125      56.940  58.510  68.350  0.00  0.00           H  
ATOM   4050  HZ  PHE   125      43.110  41.820  68.310  0.00  0.00           H  
ATOM   4051  N   GLN   126      55.390  56.340  60.270  0.00  0.00           N  
ATOM   4052  N   GLN   126      44.350  43.720  60.220  0.00  0.00           N  
ATOM   4053  CA  GLN   126      55.420  55.620  58.990  0.00  0.00           C  
ATOM   4054  CA  GLN   126      44.230  44.320  58.900  0.00  0.00           C  
ATOM   4055  C   GLN   126      56.070  56.420  57.860  0.00  0.00           C  
ATOM   4056  C   GLN   126      43.580  43.470  57.910  0.00  0.00           C  
ATOM   4057  O   GLN   126      56.960  55.960  57.170  0.00  0.00           O  
ATOM   4058  O   GLN   126      42.830  43.820  56.970  0.00  0.00           O  
ATOM   4059  CB  GLN   126      54.050  55.290  58.400  0.00  0.00           C  
ATOM   4060  CB  GLN   126      45.510  44.900  58.380  0.00  0.00           C  
ATOM   4061  CG  GLN   126      53.140  54.260  59.220  0.00  0.00           C  
ATOM   4062  CG  GLN   126      46.090  46.030  59.350  0.00  0.00           C  
ATOM   4063  CD  GLN   126      53.730  52.850  59.190  0.00  0.00           C  
ATOM   4064  CD  GLN   126      45.180  47.310  59.410  0.00  0.00           C  
ATOM   4065  NE2 GLN   126      53.340  52.020  60.160  0.00  0.00           N  
ATOM   4066  NE2 GLN   126      44.400  47.510  60.500  0.00  0.00           N  
ATOM   4067  OE1 GLN   126      54.250  52.490  58.130  0.00  0.00           O  
ATOM   4068  OE1 GLN   126      45.230  48.140  58.470  0.00  0.00           O  
ATOM   4069  H   GLN   126      54.470  56.430  60.650  0.00  0.00           H  
ATOM   4070  H   GLN   126      45.260  43.560  60.580  0.00  0.00           H  
ATOM   4071  HA  GLN   126      55.970  54.710  59.170  0.00  0.00           H  
ATOM   4072  HA  GLN   126      43.580  45.170  58.950  0.00  0.00           H  
ATOM   4073  HB2 GLN   126      53.460  56.230  58.360  0.00  0.00           H  
ATOM   4074  HB2 GLN   126      46.310  44.130  58.330  0.00  0.00           H  
ATOM   4075  HB3 GLN   126      54.190  55.040  57.320  0.00  0.00           H  
ATOM   4076  HB3 GLN   126      45.480  45.320  57.350  0.00  0.00           H  
ATOM   4077  HG2 GLN   126      52.960  54.480  60.290  0.00  0.00           H  
ATOM   4078  HG2 GLN   126      46.250  45.650  60.380  0.00  0.00           H  
ATOM   4079  HG3 GLN   126      52.170  54.360  58.690  0.00  0.00           H  
ATOM   4080  HG3 GLN   126      47.030  46.350  58.850  0.00  0.00           H  
ATOM   4081 HE21 GLN   126      53.700  51.090  60.060  0.00  0.00           H  
ATOM   4082 HE21 GLN   126      43.770  48.270  60.400  0.00  0.00           H  
ATOM   4083 HE22 GLN   126      52.840  52.310  60.980  0.00  0.00           H  
ATOM   4084 HE22 GLN   126      44.540  46.850  61.240  0.00  0.00           H  
ATOM   4085  N   SER   127      55.710  57.640  57.720  0.00  0.00           N  
ATOM   4086  N   SER   127      43.840  42.160  57.970  0.00  0.00           N  
ATOM   4087  CA  SER   127      56.340  58.580  56.870  0.00  0.00           C  
ATOM   4088  CA  SER   127      43.310  41.110  57.070  0.00  0.00           C  
ATOM   4089  C   SER   127      57.790  58.840  57.130  0.00  0.00           C  
ATOM   4090  C   SER   127      41.810  40.940  57.320  0.00  0.00           C  
ATOM   4091  O   SER   127      58.630  58.940  56.200  0.00  0.00           O  
ATOM   4092  O   SER   127      40.990  40.870  56.380  0.00  0.00           O  
ATOM   4093  CB  SER   127      55.620  59.950  56.750  0.00  0.00           C  
ATOM   4094  CB  SER   127      43.820  39.680  57.180  0.00  0.00           C  
ATOM   4095  OG  SER   127      54.260  59.760  56.300  0.00  0.00           O  
ATOM   4096  OG  SER   127      45.230  39.750  56.840  0.00  0.00           O  
ATOM   4097  H   SER   127      54.990  58.110  58.220  0.00  0.00           H  
ATOM   4098  H   SER   127      44.530  41.810  58.610  0.00  0.00           H  
ATOM   4099  HA  SER   127      56.340  58.090  55.910  0.00  0.00           H  
ATOM   4100  HA  SER   127      43.430  41.440  56.050  0.00  0.00           H  
ATOM   4101  HB2 SER   127      55.670  60.480  57.720  0.00  0.00           H  
ATOM   4102  HB2 SER   127      43.800  39.170  58.170  0.00  0.00           H  
ATOM   4103  HB3 SER   127      56.010  60.590  55.930  0.00  0.00           H  
ATOM   4104  HB3 SER   127      43.280  39.110  56.390  0.00  0.00           H  
ATOM   4105  HG  SER   127      53.760  59.500  57.080  0.00  0.00           H  
ATOM   4106  HG  SER   127      45.600  40.140  57.630  0.00  0.00           H  
ATOM   4107  N   LEU   128      58.160  58.930  58.430  0.00  0.00           N  
ATOM   4108  N   LEU   128      41.340  40.710  58.610  0.00  0.00           N  
ATOM   4109  CA  LEU   128      59.520  59.190  58.880  0.00  0.00           C  
ATOM   4110  CA  LEU   128      39.990  40.480  58.950  0.00  0.00           C  
ATOM   4111  C   LEU   128      60.360  57.980  58.610  0.00  0.00           C  
ATOM   4112  C   LEU   128      39.100  41.700  58.660  0.00  0.00           C  
ATOM   4113  O   LEU   128      61.450  58.030  58.020  0.00  0.00           O  
ATOM   4114  O   LEU   128      38.010  41.600  58.130  0.00  0.00           O  
ATOM   4115  CB  LEU   128      59.650  59.800  60.250  0.00  0.00           C  
ATOM   4116  CB  LEU   128      39.800  39.970  60.420  0.00  0.00           C  
ATOM   4117  CG  LEU   128      61.060  60.310  60.670  0.00  0.00           C  
ATOM   4118  CG  LEU   128      38.400  39.330  60.640  0.00  0.00           C  
ATOM   4119  CD1 LEU   128      61.520  61.290  59.570  0.00  0.00           C  
ATOM   4120  CD1 LEU   128      38.320  37.940  59.970  0.00  0.00           C  
ATOM   4121  CD2 LEU   128      60.870  60.950  62.090  0.00  0.00           C  
ATOM   4122  CD2 LEU   128      38.160  39.060  62.090  0.00  0.00           C  
ATOM   4123  H   LEU   128      57.530  58.890  59.200  0.00  0.00           H  
ATOM   4124  H   LEU   128      41.970  40.780  59.380  0.00  0.00           H  
ATOM   4125  HA  LEU   128      59.860  59.960  58.200  0.00  0.00           H  
ATOM   4126  HA  LEU   128      39.650  39.720  58.260  0.00  0.00           H  
ATOM   4127  HB2 LEU   128      59.040  60.730  60.300  0.00  0.00           H  
ATOM   4128  HB2 LEU   128      40.480  39.120  60.630  0.00  0.00           H  
ATOM   4129  HB3 LEU   128      59.380  58.980  60.940  0.00  0.00           H  
ATOM   4130  HB3 LEU   128      39.920  40.730  61.220  0.00  0.00           H  
ATOM   4131  HG  LEU   128      61.780  59.470  60.650  0.00  0.00           H  
ATOM   4132  HG  LEU   128      37.630  40.050  60.300  0.00  0.00           H  
ATOM   4133 HD11 LEU   128      61.580  60.850  58.560  0.00  0.00           H  
ATOM   4134 HD11 LEU   128      37.320  37.560  60.260  0.00  0.00           H  
ATOM   4135 HD12 LEU   128      62.520  61.680  59.890  0.00  0.00           H  
ATOM   4136 HD12 LEU   128      39.100  37.330  60.470  0.00  0.00           H  
ATOM   4137 HD13 LEU   128      60.960  62.250  59.480  0.00  0.00           H  
ATOM   4138 HD13 LEU   128      38.460  38.020  58.870  0.00  0.00           H  
ATOM   4139 HD21 LEU   128      61.890  61.280  62.370  0.00  0.00           H  
ATOM   4140 HD21 LEU   128      37.920  40.020  62.610  0.00  0.00           H  
ATOM   4141 HD22 LEU   128      60.610  60.080  62.730  0.00  0.00           H  
ATOM   4142 HD22 LEU   128      39.110  38.660  62.510  0.00  0.00           H  
ATOM   4143 HD23 LEU   128      60.170  61.800  61.960  0.00  0.00           H  
ATOM   4144 HD23 LEU   128      37.310  38.360  62.210  0.00  0.00           H  
ATOM   4145  N   GLY   129      59.770  56.810  58.970  0.00  0.00           N  
ATOM   4146  N   GLY   129      39.640  42.870  58.960  0.00  0.00           N  
ATOM   4147  CA  GLY   129      60.470  55.580  58.890  0.00  0.00           C  
ATOM   4148  CA  GLY   129      38.940  44.200  58.870  0.00  0.00           C  
ATOM   4149  C   GLY   129      60.760  55.160  57.550  0.00  0.00           C  
ATOM   4150  C   GLY   129      38.860  44.630  57.450  0.00  0.00           C  
ATOM   4151  O   GLY   129      61.820  54.640  57.280  0.00  0.00           O  
ATOM   4152  O   GLY   129      37.790  45.170  57.050  0.00  0.00           O  
ATOM   4153  H   GLY   129      58.840  56.840  59.340  0.00  0.00           H  
ATOM   4154  H   GLY   129      40.530  42.750  59.400  0.00  0.00           H  
ATOM   4155  HA2 GLY   129      61.420  55.710  59.400  0.00  0.00           H  
ATOM   4156  HA2 GLY   129      37.950  44.060  59.280  0.00  0.00           H  
ATOM   4157  HA3 GLY   129      59.990  54.790  59.440  0.00  0.00           H  
ATOM   4158  HA3 GLY   129      39.490  44.890  59.490  0.00  0.00           H  
ATOM   4159  N   GLU   130      59.850  55.470  56.590  0.00  0.00           N  
ATOM   4160  N   GLU   130      39.880  44.410  56.610  0.00  0.00           N  
ATOM   4161  CA  GLU   130      60.040  55.370  55.120  0.00  0.00           C  
ATOM   4162  CA  GLU   130      39.610  44.420  55.160  0.00  0.00           C  
ATOM   4163  C   GLU   130      61.250  56.210  54.620  0.00  0.00           C  
ATOM   4164  C   GLU   130      38.360  43.550  54.640  0.00  0.00           C  
ATOM   4165  O   GLU   130      62.130  55.770  53.820  0.00  0.00           O  
ATOM   4166  O   GLU   130      37.570  44.000  53.820  0.00  0.00           O  
ATOM   4167  CB  GLU   130      58.720  55.670  54.440  0.00  0.00           C  
ATOM   4168  CB  GLU   130      40.940  44.040  54.400  0.00  0.00           C  
ATOM   4169  CG  GLU   130      58.840  56.090  52.950  0.00  0.00           C  
ATOM   4170  CG  GLU   130      40.860  43.640  52.940  0.00  0.00           C  
ATOM   4171  CD  GLU   130      59.440  55.040  52.020  0.00  0.00           C  
ATOM   4172  CD  GLU   130      40.500  44.730  51.970  0.00  0.00           C  
ATOM   4173  OE1 GLU   130      60.520  55.330  51.420  0.00  0.00           O  
ATOM   4174  OE1 GLU   130      40.290  44.490  50.770  0.00  0.00           O  
ATOM   4175  OE2 GLU   130      58.810  53.970  52.040  0.00  0.00           O1-
ATOM   4176  OE2 GLU   130      40.340  45.890  52.420  0.00  0.00           O1-
ATOM   4177  H   GLU   130      58.970  55.730  56.980  0.00  0.00           H  
ATOM   4178  H   GLU   130      40.810  44.240  56.900  0.00  0.00           H  
ATOM   4179  HA  GLU   130      60.310  54.350  54.940  0.00  0.00           H  
ATOM   4180  HA  GLU   130      39.350  45.430  54.880  0.00  0.00           H  
ATOM   4181  HB2 GLU   130      58.060  54.780  54.520  0.00  0.00           H  
ATOM   4182  HB2 GLU   130      41.720  44.820  54.560  0.00  0.00           H  
ATOM   4183  HB3 GLU   130      58.250  56.440  55.080  0.00  0.00           H  
ATOM   4184  HB3 GLU   130      41.150  43.060  54.870  0.00  0.00           H  
ATOM   4185  HG2 GLU   130      57.850  56.400  52.540  0.00  0.00           H  
ATOM   4186  HG2 GLU   130      41.860  43.280  52.640  0.00  0.00           H  
ATOM   4187  HG3 GLU   130      59.520  56.950  52.820  0.00  0.00           H  
ATOM   4188  HG3 GLU   130      40.160  42.770  52.870  0.00  0.00           H  
ATOM   4189  N   ARG   131      61.360  57.450  55.060  0.00  0.00           N  
ATOM   4190  N   ARG   131      38.170  42.310  55.150  0.00  0.00           N  
ATOM   4191  CA  ARG   131      62.550  58.150  54.820  0.00  0.00           C  
ATOM   4192  CA  ARG   131      37.030  41.460  54.750  0.00  0.00           C  
ATOM   4193  C   ARG   131      63.840  57.610  55.460  0.00  0.00           C  
ATOM   4194  C   ARG   131      35.680  41.860  55.340  0.00  0.00           C  
ATOM   4195  O   ARG   131      64.850  57.720  54.820  0.00  0.00           O  
ATOM   4196  O   ARG   131      34.650  41.610  54.730  0.00  0.00           O  
ATOM   4197  CB  ARG   131      62.340  59.610  55.110  0.00  0.00           C  
ATOM   4198  CB  ARG   131      37.250  39.960  54.850  0.00  0.00           C  
ATOM   4199  CG  ARG   131      61.190  60.280  54.380  0.00  0.00           C  
ATOM   4200  CG  ARG   131      38.450  39.380  54.040  0.00  0.00           C  
ATOM   4201  CD  ARG   131      61.170  59.970  52.850  0.00  0.00           C  
ATOM   4202  CD  ARG   131      38.500  39.730  52.490  0.00  0.00           C  
ATOM   4203  NE  ARG   131      62.360  60.600  52.240  0.00  0.00           N  
ATOM   4204  NE  ARG   131      37.510  38.860  51.700  0.00  0.00           N  
ATOM   4205  CZ  ARG   131      62.470  60.620  50.900  0.00  0.00           C  
ATOM   4206  CZ  ARG   131      37.300  39.070  50.430  0.00  0.00           C  
ATOM   4207  NH1 ARG   131      63.430  61.410  50.500  0.00  0.00           N1+
ATOM   4208  NH1 ARG   131      36.530  38.170  49.830  0.00  0.00           N1+
ATOM   4209  NH2 ARG   131      61.750  59.960  50.050  0.00  0.00           N  
ATOM   4210  NH2 ARG   131      37.760  40.090  49.810  0.00  0.00           N  
ATOM   4211  H   ARG   131      60.770  57.780  55.790  0.00  0.00           H  
ATOM   4212  H   ARG   131      38.810  41.960  55.830  0.00  0.00           H  
ATOM   4213  HA  ARG   131      62.750  58.060  53.760  0.00  0.00           H  
ATOM   4214  HA  ARG   131      36.790  41.780  53.750  0.00  0.00           H  
ATOM   4215  HB2 ARG   131      62.100  59.720  56.180  0.00  0.00           H  
ATOM   4216  HB2 ARG   131      37.460  39.660  55.900  0.00  0.00           H  
ATOM   4217  HB3 ARG   131      63.290  60.120  54.830  0.00  0.00           H  
ATOM   4218  HB3 ARG   131      36.320  39.410  54.610  0.00  0.00           H  
ATOM   4219  HG2 ARG   131      60.190  60.110  54.820  0.00  0.00           H  
ATOM   4220  HG2 ARG   131      39.460  39.690  54.400  0.00  0.00           H  
ATOM   4221  HG3 ARG   131      61.400  61.370  54.460  0.00  0.00           H  
ATOM   4222  HG3 ARG   131      38.530  38.300  54.270  0.00  0.00           H  
ATOM   4223  HD2 ARG   131      61.120  58.860  52.800  0.00  0.00           H  
ATOM   4224  HD2 ARG   131      38.270  40.820  52.460  0.00  0.00           H  
ATOM   4225  HD3 ARG   131      60.290  60.510  52.440  0.00  0.00           H  
ATOM   4226  HD3 ARG   131      39.550  39.610  52.150  0.00  0.00           H  
ATOM   4227  HE  ARG   131      63.070  61.080  52.750  0.00  0.00           H  
ATOM   4228  HE  ARG   131      37.210  37.940  51.970  0.00  0.00           H  
ATOM   4229 HH11 ARG   131      63.910  61.890  51.230  0.00  0.00           H  
ATOM   4230 HH11 ARG   131      35.970  37.500  50.310  0.00  0.00           H  
ATOM   4231 HH12 ARG   131      63.540  61.650  49.540  0.00  0.00           H  
ATOM   4232 HH12 ARG   131      36.460  38.200  48.830  0.00  0.00           H  
ATOM   4233 HH21 ARG   131      62.080  60.080  49.110  0.00  0.00           H  
ATOM   4234 HH21 ARG   131      37.710  40.170  48.820  0.00  0.00           H  
ATOM   4235 HH22 ARG   131      61.090  59.250  50.310  0.00  0.00           H  
ATOM   4236 HH22 ARG   131      38.360  40.690  50.350  0.00  0.00           H  
ATOM   4237  N   ILE   132      63.810  57.030  56.690  0.00  0.00           N  
ATOM   4238  N   ILE   132      35.670  42.520  56.490  0.00  0.00           N  
ATOM   4239  CA  ILE   132      64.970  56.320  57.290  0.00  0.00           C  
ATOM   4240  CA  ILE   132      34.540  43.230  57.090  0.00  0.00           C  
ATOM   4241  C   ILE   132      65.310  55.230  56.360  0.00  0.00           C  
ATOM   4242  C   ILE   132      34.100  44.470  56.310  0.00  0.00           C  
ATOM   4243  O   ILE   132      66.510  54.960  56.120  0.00  0.00           O  
ATOM   4244  O   ILE   132      32.950  44.600  55.910  0.00  0.00           O  
ATOM   4245  CB  ILE   132      64.660  55.830  58.710  0.00  0.00           C  
ATOM   4246  CB  ILE   132      34.630  43.500  58.550  0.00  0.00           C  
ATOM   4247  CG1 ILE   132      64.130  56.950  59.660  0.00  0.00           C  
ATOM   4248  CG1 ILE   132      34.810  42.180  59.340  0.00  0.00           C  
ATOM   4249  CG2 ILE   132      65.950  55.180  59.310  0.00  0.00           C  
ATOM   4250  CG2 ILE   132      33.390  44.330  59.060  0.00  0.00           C  
ATOM   4251  CD1 ILE   132      64.870  58.330  59.490  0.00  0.00           C  
ATOM   4252  CD1 ILE   132      33.730  41.080  59.110  0.00  0.00           C  
ATOM   4253  H   ILE   132      62.950  57.010  57.190  0.00  0.00           H  
ATOM   4254  H   ILE   132      36.530  42.480  56.990  0.00  0.00           H  
ATOM   4255  HA  ILE   132      65.750  57.070  57.220  0.00  0.00           H  
ATOM   4256  HA  ILE   132      33.660  42.620  56.900  0.00  0.00           H  
ATOM   4257  HB  ILE   132      63.910  55.010  58.760  0.00  0.00           H  
ATOM   4258  HB  ILE   132      35.510  44.130  58.790  0.00  0.00           H  
ATOM   4259 HG12 ILE   132      63.080  57.160  59.350  0.00  0.00           H  
ATOM   4260 HG12 ILE   132      35.860  41.830  59.230  0.00  0.00           H  
ATOM   4261 HG13 ILE   132      64.030  56.630  60.720  0.00  0.00           H  
ATOM   4262 HG13 ILE   132      34.660  42.480  60.400  0.00  0.00           H  
ATOM   4263 HG21 ILE   132      65.790  54.690  60.300  0.00  0.00           H  
ATOM   4264 HG21 ILE   132      33.310  44.290  60.170  0.00  0.00           H  
ATOM   4265 HG22 ILE   132      66.640  56.040  59.390  0.00  0.00           H  
ATOM   4266 HG22 ILE   132      32.430  43.880  58.700  0.00  0.00           H  
ATOM   4267 HG23 ILE   132      66.390  54.420  58.630  0.00  0.00           H  
ATOM   4268 HG23 ILE   132      33.360  45.400  58.770  0.00  0.00           H  
ATOM   4269 HD11 ILE   132      65.960  58.190  59.600  0.00  0.00           H  
ATOM   4270 HD11 ILE   132      32.820  41.600  59.480  0.00  0.00           H  
ATOM   4271 HD12 ILE   132      64.520  59.100  60.210  0.00  0.00           H  
ATOM   4272 HD12 ILE   132      33.950  40.190  59.740  0.00  0.00           H  
ATOM   4273 HD13 ILE   132      64.650  58.770  58.500  0.00  0.00           H  
ATOM   4274 HD13 ILE   132      33.690  40.760  58.050  0.00  0.00           H  
ATOM   4275  N   ASN   133      64.360  54.370  55.830  0.00  0.00           N  
ATOM   4276  N   ASN   133      35.150  45.300  55.830  0.00  0.00           N  
ATOM   4277  CA  ASN   133      64.730  53.280  54.900  0.00  0.00           C  
ATOM   4278  CA  ASN   133      34.850  46.410  54.910  0.00  0.00           C  
ATOM   4279  C   ASN   133      65.290  53.710  53.550  0.00  0.00           C  
ATOM   4280  C   ASN   133      34.350  45.920  53.610  0.00  0.00           C  
ATOM   4281  O   ASN   133      66.210  53.110  53.040  0.00  0.00           O  
ATOM   4282  O   ASN   133      33.320  46.460  53.120  0.00  0.00           O  
ATOM   4283  CB  ASN   133      63.500  52.370  54.580  0.00  0.00           C  
ATOM   4284  CB  ASN   133      36.060  47.310  54.720  0.00  0.00           C  
ATOM   4285  CG  ASN   133      63.070  51.480  55.730  0.00  0.00           C  
ATOM   4286  CG  ASN   133      36.460  48.090  56.000  0.00  0.00           C  
ATOM   4287  ND2 ASN   133      61.700  51.260  55.850  0.00  0.00           N  
ATOM   4288  ND2 ASN   133      37.710  48.620  55.970  0.00  0.00           N  
ATOM   4289  OD1 ASN   133      63.900  50.900  56.480  0.00  0.00           O  
ATOM   4290  OD1 ASN   133      35.720  48.250  56.990  0.00  0.00           O  
ATOM   4291  H   ASN   133      63.400  54.470  56.050  0.00  0.00           H  
ATOM   4292  H   ASN   133      36.090  45.230  56.150  0.00  0.00           H  
ATOM   4293  HA  ASN   133      65.560  52.710  55.290  0.00  0.00           H  
ATOM   4294  HA  ASN   133      34.070  47.030  55.320  0.00  0.00           H  
ATOM   4295  HB2 ASN   133      62.580  52.980  54.420  0.00  0.00           H  
ATOM   4296  HB2 ASN   133      36.920  46.650  54.480  0.00  0.00           H  
ATOM   4297  HB3 ASN   133      63.670  51.780  53.650  0.00  0.00           H  
ATOM   4298  HB3 ASN   133      35.930  48.080  53.920  0.00  0.00           H  
ATOM   4299 HD21 ASN   133      61.460  50.660  56.610  0.00  0.00           H  
ATOM   4300 HD21 ASN   133      38.050  49.010  56.820  0.00  0.00           H  
ATOM   4301 HD22 ASN   133      61.170  51.940  55.340  0.00  0.00           H  
ATOM   4302 HD22 ASN   133      38.170  48.750  55.090  0.00  0.00           H  
ATOM   4303  N   THR   134      64.760  54.820  52.910  0.00  0.00           N  
ATOM   4304  N   THR   134      34.980  44.890  53.040  0.00  0.00           N  
ATOM   4305  CA  THR   134      65.200  55.540  51.690  0.00  0.00           C  
ATOM   4306  CA  THR   134      34.470  44.190  51.850  0.00  0.00           C  
ATOM   4307  C   THR   134      66.610  56.120  51.890  0.00  0.00           C  
ATOM   4308  C   THR   134      33.050  43.560  52.020  0.00  0.00           C  
ATOM   4309  O   THR   134      67.550  55.940  51.150  0.00  0.00           O  
ATOM   4310  O   THR   134      32.190  43.640  51.110  0.00  0.00           O  
ATOM   4311  CB  THR   134      64.280  56.650  51.300  0.00  0.00           C  
ATOM   4312  CB  THR   134      35.330  43.010  51.450  0.00  0.00           C  
ATOM   4313  CG2 THR   134      64.800  57.710  50.160  0.00  0.00           C  
ATOM   4314  CG2 THR   134      35.030  42.540  50.040  0.00  0.00           C  
ATOM   4315  OG1 THR   134      63.120  56.120  50.710  0.00  0.00           O  
ATOM   4316  OG1 THR   134      36.710  43.310  51.460  0.00  0.00           O  
ATOM   4317  H   THR   134      63.910  55.170  53.300  0.00  0.00           H  
ATOM   4318  H   THR   134      35.800  44.540  53.490  0.00  0.00           H  
ATOM   4319  HA  THR   134      65.330  54.890  50.840  0.00  0.00           H  
ATOM   4320  HA  THR   134      34.390  44.890  51.040  0.00  0.00           H  
ATOM   4321  HB  THR   134      64.100  57.320  52.180  0.00  0.00           H  
ATOM   4322  HB  THR   134      35.240  42.130  52.110  0.00  0.00           H  
ATOM   4323  HG1 THR   134      62.410  56.130  51.360  0.00  0.00           H  
ATOM   4324  HG1 THR   134      36.970  43.410  52.380  0.00  0.00           H  
ATOM   4325 HG21 THR   134      63.940  58.370  49.910  0.00  0.00           H  
ATOM   4326 HG21 THR   134      33.960  42.250  49.930  0.00  0.00           H  
ATOM   4327 HG22 THR   134      65.110  57.180  49.240  0.00  0.00           H  
ATOM   4328 HG22 THR   134      35.690  41.700  49.740  0.00  0.00           H  
ATOM   4329 HG23 THR   134      65.660  58.340  50.460  0.00  0.00           H  
ATOM   4330 HG23 THR   134      35.330  43.430  49.460  0.00  0.00           H  
ATOM   4331  N   LEU   135      66.840  56.750  53.110  0.00  0.00           N  
ATOM   4332  N   LEU   135      32.740  42.880  53.180  0.00  0.00           N  
ATOM   4333  CA  LEU   135      68.200  57.240  53.560  0.00  0.00           C  
ATOM   4334  CA  LEU   135      31.420  42.430  53.550  0.00  0.00           C  
ATOM   4335  C   LEU   135      69.150  56.040  53.650  0.00  0.00           C  
ATOM   4336  C   LEU   135      30.400  43.560  53.560  0.00  0.00           C  
ATOM   4337  O   LEU   135      70.220  56.060  53.000  0.00  0.00           O  
ATOM   4338  O   LEU   135      29.430  43.410  52.830  0.00  0.00           O  
ATOM   4339  CB  LEU   135      68.010  57.990  54.890  0.00  0.00           C  
ATOM   4340  CB  LEU   135      31.510  41.690  54.920  0.00  0.00           C  
ATOM   4341  CG  LEU   135      69.270  58.520  55.610  0.00  0.00           C  
ATOM   4342  CG  LEU   135      30.230  41.240  55.620  0.00  0.00           C  
ATOM   4343  CD1 LEU   135      70.030  59.550  54.720  0.00  0.00           C  
ATOM   4344  CD1 LEU   135      29.410  40.360  54.740  0.00  0.00           C  
ATOM   4345  CD2 LEU   135      68.940  59.290  56.950  0.00  0.00           C  
ATOM   4346  CD2 LEU   135      30.500  40.430  56.880  0.00  0.00           C  
ATOM   4347  H   LEU   135      66.050  56.880  53.690  0.00  0.00           H  
ATOM   4348  H   LEU   135      33.480  42.650  53.810  0.00  0.00           H  
ATOM   4349  HA  LEU   135      68.640  57.890  52.820  0.00  0.00           H  
ATOM   4350  HA  LEU   135      31.020  41.720  52.840  0.00  0.00           H  
ATOM   4351  HB2 LEU   135      67.330  58.820  54.620  0.00  0.00           H  
ATOM   4352  HB2 LEU   135      32.060  40.770  54.620  0.00  0.00           H  
ATOM   4353  HB3 LEU   135      67.400  57.320  55.530  0.00  0.00           H  
ATOM   4354  HB3 LEU   135      32.200  42.240  55.590  0.00  0.00           H  
ATOM   4355  HG  LEU   135      70.000  57.710  55.800  0.00  0.00           H  
ATOM   4356  HG  LEU   135      29.540  42.050  55.940  0.00  0.00           H  
ATOM   4357 HD11 LEU   135      70.760  60.150  55.300  0.00  0.00           H  
ATOM   4358 HD11 LEU   135      29.990  39.460  54.450  0.00  0.00           H  
ATOM   4359 HD12 LEU   135      69.330  60.140  54.090  0.00  0.00           H  
ATOM   4360 HD12 LEU   135      29.130  40.970  53.860  0.00  0.00           H  
ATOM   4361 HD13 LEU   135      70.660  59.050  53.950  0.00  0.00           H  
ATOM   4362 HD13 LEU   135      28.480  39.990  55.210  0.00  0.00           H  
ATOM   4363 HD21 LEU   135      69.790  59.870  57.350  0.00  0.00           H  
ATOM   4364 HD21 LEU   135      31.150  41.070  57.510  0.00  0.00           H  
ATOM   4365 HD22 LEU   135      68.490  58.550  57.650  0.00  0.00           H  
ATOM   4366 HD22 LEU   135      31.170  39.560  56.670  0.00  0.00           H  
ATOM   4367 HD23 LEU   135      68.140  60.020  56.720  0.00  0.00           H  
ATOM   4368 HD23 LEU   135      29.560  40.110  57.370  0.00  0.00           H  
ATOM   4369  N   VAL   136      68.800  55.010  54.450  0.00  0.00           N  
ATOM   4370  N   VAL   136      30.710  44.660  54.360  0.00  0.00           N  
ATOM   4371  CA  VAL   136      69.630  53.810  54.610  0.00  0.00           C  
ATOM   4372  CA  VAL   136      29.850  45.860  54.340  0.00  0.00           C  
ATOM   4373  C   VAL   136      69.880  53.040  53.260  0.00  0.00           C  
ATOM   4374  C   VAL   136      29.730  46.480  52.970  0.00  0.00           C  
ATOM   4375  O   VAL   136      71.050  52.640  53.000  0.00  0.00           O  
ATOM   4376  O   VAL   136      28.580  46.790  52.530  0.00  0.00           O  
ATOM   4377  CB  VAL   136      69.070  52.990  55.800  0.00  0.00           C  
ATOM   4378  CB  VAL   136      30.230  46.770  55.450  0.00  0.00           C  
ATOM   4379  CG1 VAL   136      69.680  51.600  55.910  0.00  0.00           C  
ATOM   4380  CG1 VAL   136      29.440  48.070  55.260  0.00  0.00           C  
ATOM   4381  CG2 VAL   136      69.220  53.820  57.080  0.00  0.00           C  
ATOM   4382  CG2 VAL   136      29.740  46.060  56.730  0.00  0.00           C  
ATOM   4383  H   VAL   136      67.870  54.960  54.820  0.00  0.00           H  
ATOM   4384  H   VAL   136      31.550  44.670  54.900  0.00  0.00           H  
ATOM   4385  HA  VAL   136      70.590  54.190  54.900  0.00  0.00           H  
ATOM   4386  HA  VAL   136      28.850  45.550  54.600  0.00  0.00           H  
ATOM   4387  HB  VAL   136      68.000  52.830  55.550  0.00  0.00           H  
ATOM   4388  HB  VAL   136      31.330  46.940  55.550  0.00  0.00           H  
ATOM   4389 HG11 VAL   136      70.770  51.680  56.110  0.00  0.00           H  
ATOM   4390 HG11 VAL   136      28.400  48.020  54.880  0.00  0.00           H  
ATOM   4391 HG12 VAL   136      69.500  50.960  55.020  0.00  0.00           H  
ATOM   4392 HG12 VAL   136      30.020  48.570  54.440  0.00  0.00           H  
ATOM   4393 HG13 VAL   136      69.130  51.030  56.700  0.00  0.00           H  
ATOM   4394 HG13 VAL   136      29.620  48.800  56.070  0.00  0.00           H  
ATOM   4395 HG21 VAL   136      70.300  53.980  57.280  0.00  0.00           H  
ATOM   4396 HG21 VAL   136      30.200  45.050  56.790  0.00  0.00           H  
ATOM   4397 HG22 VAL   136      68.840  53.240  57.950  0.00  0.00           H  
ATOM   4398 HG22 VAL   136      28.640  45.900  56.820  0.00  0.00           H  
ATOM   4399 HG23 VAL   136      68.610  54.750  57.100  0.00  0.00           H  
ATOM   4400 HG23 VAL   136      30.130  46.720  57.540  0.00  0.00           H  
ATOM   4401  N   ARG   137      68.880  52.920  52.360  0.00  0.00           N  
ATOM   4402  N   ARG   137      30.770  46.510  52.070  0.00  0.00           N  
ATOM   4403  CA  ARG   137      69.150  52.210  51.090  0.00  0.00           C  
ATOM   4404  CA  ARG   137      30.640  46.830  50.660  0.00  0.00           C  
ATOM   4405  C   ARG   137      70.050  53.110  50.210  0.00  0.00           C  
ATOM   4406  C   ARG   137      29.690  46.060  49.880  0.00  0.00           C  
ATOM   4407  O   ARG   137      70.930  52.670  49.540  0.00  0.00           O  
ATOM   4408  O   ARG   137      28.760  46.590  49.240  0.00  0.00           O  
ATOM   4409  CB  ARG   137      67.780  51.860  50.390  0.00  0.00           C  
ATOM   4410  CB  ARG   137      32.080  46.720  50.050  0.00  0.00           C  
ATOM   4411  CG  ARG   137      67.850  50.630  49.410  0.00  0.00           C  
ATOM   4412  CG  ARG   137      33.010  47.940  50.250  0.00  0.00           C  
ATOM   4413  CD  ARG   137      66.520  50.260  48.740  0.00  0.00           C  
ATOM   4414  CD  ARG   137      34.160  48.060  49.260  0.00  0.00           C  
ATOM   4415  NE  ARG   137      66.840  49.080  47.820  0.00  0.00           N  
ATOM   4416  NE  ARG   137      34.900  49.330  49.430  0.00  0.00           N  
ATOM   4417  CZ  ARG   137      66.060  48.020  47.620  0.00  0.00           C  
ATOM   4418  CZ  ARG   137      34.460  50.470  48.910  0.00  0.00           C  
ATOM   4419  NH1 ARG   137      64.940  47.800  48.260  0.00  0.00           N1+
ATOM   4420  NH1 ARG   137      33.280  50.700  48.380  0.00  0.00           N1+
ATOM   4421  NH2 ARG   137      66.400  47.160  46.690  0.00  0.00           N  
ATOM   4422  NH2 ARG   137      35.240  51.510  48.820  0.00  0.00           N  
ATOM   4423  H   ARG   137      67.950  53.160  52.630  0.00  0.00           H  
ATOM   4424  H   ARG   137      31.710  46.410  52.370  0.00  0.00           H  
ATOM   4425  HA  ARG   137      69.680  51.280  51.240  0.00  0.00           H  
ATOM   4426  HA  ARG   137      30.280  47.850  50.690  0.00  0.00           H  
ATOM   4427  HB2 ARG   137      67.070  51.680  51.230  0.00  0.00           H  
ATOM   4428  HB2 ARG   137      32.610  45.830  50.460  0.00  0.00           H  
ATOM   4429  HB3 ARG   137      67.450  52.790  49.860  0.00  0.00           H  
ATOM   4430  HB3 ARG   137      31.950  46.540  48.960  0.00  0.00           H  
ATOM   4431  HG2 ARG   137      68.570  50.860  48.600  0.00  0.00           H  
ATOM   4432  HG2 ARG   137      32.340  48.790  50.020  0.00  0.00           H  
ATOM   4433  HG3 ARG   137      68.240  49.820  50.070  0.00  0.00           H  
ATOM   4434  HG3 ARG   137      33.250  48.050  51.330  0.00  0.00           H  
ATOM   4435  HD2 ARG   137      65.930  49.880  49.600  0.00  0.00           H  
ATOM   4436  HD2 ARG   137      34.960  47.320  49.450  0.00  0.00           H  
ATOM   4437  HD3 ARG   137      66.100  51.100  48.150  0.00  0.00           H  
ATOM   4438  HD3 ARG   137      33.820  47.890  48.220  0.00  0.00           H  
ATOM   4439  HE  ARG   137      67.590  49.230  47.170  0.00  0.00           H  
ATOM   4440  HE  ARG   137      35.880  49.270  49.600  0.00  0.00           H  
ATOM   4441 HH11 ARG   137      64.630  48.490  48.910  0.00  0.00           H  
ATOM   4442 HH11 ARG   137      32.630  49.950  48.330  0.00  0.00           H  
ATOM   4443 HH12 ARG   137      64.340  47.060  47.970  0.00  0.00           H  
ATOM   4444 HH12 ARG   137      33.140  51.470  47.760  0.00  0.00           H  
ATOM   4445 HH21 ARG   137      67.300  47.320  46.280  0.00  0.00           H  
ATOM   4446 HH21 ARG   137      36.110  51.560  49.310  0.00  0.00           H  
ATOM   4447 HH22 ARG   137      65.740  46.560  46.250  0.00  0.00           H  
ATOM   4448 HH22 ARG   137      34.900  52.300  48.310  0.00  0.00           H  
ATOM   4449  N   TYR   138      69.920  54.440  50.250  0.00  0.00           N  
ATOM   4450  N   TYR   138      29.820  44.710  50.020  0.00  0.00           N  
ATOM   4451  CA  TYR   138      70.850  55.310  49.540  0.00  0.00           C  
ATOM   4452  CA  TYR   138      28.900  43.710  49.450  0.00  0.00           C  
ATOM   4453  C   TYR   138      72.220  55.180  50.090  0.00  0.00           C  
ATOM   4454  C   TYR   138      27.440  44.010  49.930  0.00  0.00           C  
ATOM   4455  O   TYR   138      73.200  55.190  49.400  0.00  0.00           O  
ATOM   4456  O   TYR   138      26.500  44.170  49.190  0.00  0.00           O  
ATOM   4457  CB  TYR   138      70.410  56.750  49.540  0.00  0.00           C  
ATOM   4458  CB  TYR   138      29.420  42.240  49.720  0.00  0.00           C  
ATOM   4459  CG  TYR   138      71.480  57.820  49.180  0.00  0.00           C  
ATOM   4460  CG  TYR   138      28.640  41.280  48.780  0.00  0.00           C  
ATOM   4461  CD1 TYR   138      72.000  57.880  47.880  0.00  0.00           C  
ATOM   4462  CD1 TYR   138      27.340  40.860  49.110  0.00  0.00           C  
ATOM   4463  CD2 TYR   138      71.900  58.800  50.090  0.00  0.00           C  
ATOM   4464  CD2 TYR   138      29.140  40.990  47.540  0.00  0.00           C  
ATOM   4465  CE1 TYR   138      72.900  58.910  47.510  0.00  0.00           C  
ATOM   4466  CE1 TYR   138      26.660  40.110  48.210  0.00  0.00           C  
ATOM   4467  CE2 TYR   138      72.730  59.840  49.650  0.00  0.00           C  
ATOM   4468  CE2 TYR   138      28.400  40.360  46.540  0.00  0.00           C  
ATOM   4469  CZ  TYR   138      73.260  59.890  48.380  0.00  0.00           C  
ATOM   4470  CZ  TYR   138      27.170  39.910  46.900  0.00  0.00           C  
ATOM   4471  OH  TYR   138      74.130  61.000  48.130  0.00  0.00           O  
ATOM   4472  OH  TYR   138      26.450  39.200  45.920  0.00  0.00           O  
ATOM   4473  H   TYR   138      69.310  54.900  50.890  0.00  0.00           H  
ATOM   4474  H   TYR   138      30.630  44.320  50.460  0.00  0.00           H  
ATOM   4475  HA  TYR   138      70.910  55.070  48.490  0.00  0.00           H  
ATOM   4476  HA  TYR   138      28.900  43.800  48.370  0.00  0.00           H  
ATOM   4477  HB2 TYR   138      69.560  56.780  48.810  0.00  0.00           H  
ATOM   4478  HB2 TYR   138      30.480  42.220  49.400  0.00  0.00           H  
ATOM   4479  HB3 TYR   138      70.060  57.070  50.540  0.00  0.00           H  
ATOM   4480  HB3 TYR   138      29.380  41.950  50.790  0.00  0.00           H  
ATOM   4481  HD1 TYR   138      71.780  57.130  47.140  0.00  0.00           H  
ATOM   4482  HD1 TYR   138      26.890  40.970  50.090  0.00  0.00           H  
ATOM   4483  HD2 TYR   138      71.500  58.890  51.090  0.00  0.00           H  
ATOM   4484  HD2 TYR   138      30.140  41.340  47.320  0.00  0.00           H  
ATOM   4485  HE1 TYR   138      73.130  58.980  46.460  0.00  0.00           H  
ATOM   4486  HE1 TYR   138      25.670  39.730  48.410  0.00  0.00           H  
ATOM   4487  HE2 TYR   138      73.000  60.530  50.440  0.00  0.00           H  
ATOM   4488  HE2 TYR   138      28.670  40.350  45.490  0.00  0.00           H  
ATOM   4489  HH  TYR   138      74.740  60.700  47.450  0.00  0.00           H  
ATOM   4490  HH  TYR   138      25.750  38.710  46.360  0.00  0.00           H  
ATOM   4491  N   LEU   139      72.280  55.110  51.430  0.00  0.00           N  
ATOM   4492  N   LEU   139      27.310  44.080  51.280  0.00  0.00           N  
ATOM   4493  CA  LEU   139      73.520  54.990  52.260  0.00  0.00           C  
ATOM   4494  CA  LEU   139      26.070  44.210  51.920  0.00  0.00           C  
ATOM   4495  C   LEU   139      74.270  53.690  52.000  0.00  0.00           C  
ATOM   4496  C   LEU   139      25.300  45.470  51.570  0.00  0.00           C  
ATOM   4497  O   LEU   139      75.480  53.780  51.750  0.00  0.00           O  
ATOM   4498  O   LEU   139      24.110  45.550  51.320  0.00  0.00           O  
ATOM   4499  CB  LEU   139      73.190  55.170  53.740  0.00  0.00           C  
ATOM   4500  CB  LEU   139      26.430  44.190  53.440  0.00  0.00           C  
ATOM   4501  CG  LEU   139      74.330  55.050  54.730  0.00  0.00           C  
ATOM   4502  CG  LEU   139      25.150  44.370  54.350  0.00  0.00           C  
ATOM   4503  CD1 LEU   139      75.560  55.980  54.530  0.00  0.00           C  
ATOM   4504  CD1 LEU   139      24.140  43.310  53.990  0.00  0.00           C  
ATOM   4505  CD2 LEU   139      73.800  55.300  56.150  0.00  0.00           C  
ATOM   4506  CD2 LEU   139      25.730  44.170  55.820  0.00  0.00           C  
ATOM   4507  H   LEU   139      71.490  55.310  52.000  0.00  0.00           H  
ATOM   4508  H   LEU   139      28.170  44.050  51.790  0.00  0.00           H  
ATOM   4509  HA  LEU   139      74.260  55.750  52.080  0.00  0.00           H  
ATOM   4510  HA  LEU   139      25.450  43.360  51.700  0.00  0.00           H  
ATOM   4511  HB2 LEU   139      72.580  56.090  53.860  0.00  0.00           H  
ATOM   4512  HB2 LEU   139      26.820  43.170  53.650  0.00  0.00           H  
ATOM   4513  HB3 LEU   139      72.420  54.400  53.920  0.00  0.00           H  
ATOM   4514  HB3 LEU   139      27.210  44.930  53.690  0.00  0.00           H  
ATOM   4515  HG  LEU   139      74.610  53.970  54.770  0.00  0.00           H  
ATOM   4516  HG  LEU   139      24.810  45.410  54.150  0.00  0.00           H  
ATOM   4517 HD11 LEU   139      76.300  55.890  55.350  0.00  0.00           H  
ATOM   4518 HD11 LEU   139      23.730  43.330  52.960  0.00  0.00           H  
ATOM   4519 HD12 LEU   139      75.150  57.010  54.510  0.00  0.00           H  
ATOM   4520 HD12 LEU   139      23.270  43.330  54.680  0.00  0.00           H  
ATOM   4521 HD13 LEU   139      76.040  55.720  53.560  0.00  0.00           H  
ATOM   4522 HD13 LEU   139      24.580  42.320  54.220  0.00  0.00           H  
ATOM   4523 HD21 LEU   139      72.940  54.640  56.430  0.00  0.00           H  
ATOM   4524 HD21 LEU   139      25.030  44.280  56.680  0.00  0.00           H  
ATOM   4525 HD22 LEU   139      73.590  56.370  56.350  0.00  0.00           H  
ATOM   4526 HD22 LEU   139      26.360  45.080  55.840  0.00  0.00           H  
ATOM   4527 HD23 LEU   139      74.600  54.930  56.830  0.00  0.00           H  
ATOM   4528 HD23 LEU   139      26.370  43.270  55.990  0.00  0.00           H  
ATOM   4529  N   LEU   140      73.520  52.560  51.890  0.00  0.00           N  
ATOM   4530  N   LEU   140      26.020  46.620  51.550  0.00  0.00           N  
ATOM   4531  CA  LEU   140      74.010  51.230  51.440  0.00  0.00           C  
ATOM   4532  CA  LEU   140      25.410  47.880  51.220  0.00  0.00           C  
ATOM   4533  C   LEU   140      74.310  51.300  49.970  0.00  0.00           C  
ATOM   4534  C   LEU   140      25.090  47.960  49.780  0.00  0.00           C  
ATOM   4535  O   LEU   140      75.430  50.930  49.590  0.00  0.00           O  
ATOM   4536  O   LEU   140      24.040  48.470  49.350  0.00  0.00           O  
ATOM   4537  CB  LEU   140      72.870  50.190  51.710  0.00  0.00           C  
ATOM   4538  CB  LEU   140      26.350  49.010  51.590  0.00  0.00           C  
ATOM   4539  CG  LEU   140      72.810  49.770  53.200  0.00  0.00           C  
ATOM   4540  CG  LEU   140      25.730  50.460  51.670  0.00  0.00           C  
ATOM   4541  CD1 LEU   140      71.480  48.970  53.340  0.00  0.00           C  
ATOM   4542  CD1 LEU   140      24.670  50.600  52.760  0.00  0.00           C  
ATOM   4543  CD2 LEU   140      73.990  48.970  53.740  0.00  0.00           C  
ATOM   4544  CD2 LEU   140      26.880  51.460  51.940  0.00  0.00           C  
ATOM   4545  H   LEU   140      72.550  52.530  52.130  0.00  0.00           H  
ATOM   4546  H   LEU   140      26.980  46.640  51.810  0.00  0.00           H  
ATOM   4547  HA  LEU   140      74.890  50.850  51.940  0.00  0.00           H  
ATOM   4548  HA  LEU   140      24.440  47.920  51.690  0.00  0.00           H  
ATOM   4549  HB2 LEU   140      71.910  50.660  51.400  0.00  0.00           H  
ATOM   4550  HB2 LEU   140      26.780  48.770  52.590  0.00  0.00           H  
ATOM   4551  HB3 LEU   140      72.990  49.220  51.170  0.00  0.00           H  
ATOM   4552  HB3 LEU   140      27.260  48.980  50.950  0.00  0.00           H  
ATOM   4553  HG  LEU   140      72.740  50.650  53.870  0.00  0.00           H  
ATOM   4554  HG  LEU   140      25.230  50.670  50.700  0.00  0.00           H  
ATOM   4555 HD11 LEU   140      70.640  49.680  53.120  0.00  0.00           H  
ATOM   4556 HD11 LEU   140      23.770  50.000  52.480  0.00  0.00           H  
ATOM   4557 HD12 LEU   140      71.290  48.580  54.360  0.00  0.00           H  
ATOM   4558 HD12 LEU   140      24.390  51.670  52.880  0.00  0.00           H  
ATOM   4559 HD13 LEU   140      71.380  48.140  52.610  0.00  0.00           H  
ATOM   4560 HD13 LEU   140      25.020  50.250  53.750  0.00  0.00           H  
ATOM   4561 HD21 LEU   140      74.930  49.550  53.640  0.00  0.00           H  
ATOM   4562 HD21 LEU   140      27.360  51.730  50.980  0.00  0.00           H  
ATOM   4563 HD22 LEU   140      74.070  48.000  53.200  0.00  0.00           H  
ATOM   4564 HD22 LEU   140      27.560  50.870  52.590  0.00  0.00           H  
ATOM   4565 HD23 LEU   140      73.790  48.840  54.830  0.00  0.00           H  
ATOM   4566 HD23 LEU   140      26.450  52.420  52.290  0.00  0.00           H  
ATOM   4567  N   HIS   141      73.580  51.950  49.070  0.00  0.00           N  
ATOM   4568  N   HIS   141      25.900  47.340  48.940  0.00  0.00           N  
ATOM   4569  CA  HIS   141      74.010  52.090  47.680  0.00  0.00           C  
ATOM   4570  CA  HIS   141      25.640  47.070  47.480  0.00  0.00           C  
ATOM   4571  C   HIS   141      75.260  52.870  47.520  0.00  0.00           C  
ATOM   4572  C   HIS   141      24.320  46.290  47.190  0.00  0.00           C  
ATOM   4573  O   HIS   141      76.120  52.340  46.800  0.00  0.00           O  
ATOM   4574  O   HIS   141      23.480  46.700  46.420  0.00  0.00           O  
ATOM   4575  CB  HIS   141      72.860  52.650  46.750  0.00  0.00           C  
ATOM   4576  CB  HIS   141      26.860  46.370  46.810  0.00  0.00           C  
ATOM   4577  CG  HIS   141      73.120  52.760  45.230  0.00  0.00           C  
ATOM   4578  CG  HIS   141      26.650  45.480  45.680  0.00  0.00           C  
ATOM   4579  CD2 HIS   141      73.940  52.000  44.460  0.00  0.00           C  
ATOM   4580  CD2 HIS   141      26.830  44.150  45.610  0.00  0.00           C  
ATOM   4581  ND1 HIS   141      72.680  53.730  44.390  0.00  0.00           N  
ATOM   4582  ND1 HIS   141      26.050  45.860  44.470  0.00  0.00           N  
ATOM   4583  CE1 HIS   141      73.350  53.520  43.170  0.00  0.00           C  
ATOM   4584  CE1 HIS   141      25.960  44.730  43.710  0.00  0.00           C  
ATOM   4585  NE2 HIS   141      74.050  52.450  43.210  0.00  0.00           N  
ATOM   4586  NE2 HIS   141      26.380  43.700  44.330  0.00  0.00           N  
ATOM   4587  H   HIS   141      72.670  52.340  49.190  0.00  0.00           H  
ATOM   4588  H   HIS   141      26.770  46.970  49.270  0.00  0.00           H  
ATOM   4589  HA  HIS   141      74.250  51.070  47.400  0.00  0.00           H  
ATOM   4590  HA  HIS   141      25.540  48.010  46.950  0.00  0.00           H  
ATOM   4591  HB2 HIS   141      72.050  51.890  46.820  0.00  0.00           H  
ATOM   4592  HB2 HIS   141      27.630  47.140  46.620  0.00  0.00           H  
ATOM   4593  HB3 HIS   141      72.580  53.660  47.110  0.00  0.00           H  
ATOM   4594  HB3 HIS   141      27.180  45.630  47.580  0.00  0.00           H  
ATOM   4595  HD1 HIS   141      72.080  54.530  44.430  0.00  0.00           H  
ATOM   4596  HD1 HIS   141      26.050  46.780  44.070  0.00  0.00           H  
ATOM   4597  HD2 HIS   141      74.390  51.030  44.640  0.00  0.00           H  
ATOM   4598  HD2 HIS   141      26.990  43.410  46.380  0.00  0.00           H  
ATOM   4599  HE1 HIS   141      73.170  54.120  42.280  0.00  0.00           H  
ATOM   4600  HE1 HIS   141      25.610  44.680  42.680  0.00  0.00           H  
ATOM   4601  N   ARG   142      75.420  54.040  48.140  0.00  0.00           N  
ATOM   4602  N   ARG   142      24.120  45.200  47.890  0.00  0.00           N  
ATOM   4603  CA  ARG   142      76.680  54.720  48.050  0.00  0.00           C  
ATOM   4604  CA  ARG   142      22.840  44.510  47.950  0.00  0.00           C  
ATOM   4605  C   ARG   142      77.840  53.920  48.650  0.00  0.00           C  
ATOM   4606  C   ARG   142      21.640  45.370  48.440  0.00  0.00           C  
ATOM   4607  O   ARG   142      78.890  53.750  48.040  0.00  0.00           O  
ATOM   4608  O   ARG   142      20.690  45.470  47.700  0.00  0.00           O  
ATOM   4609  CB  ARG   142      76.580  56.030  48.770  0.00  0.00           C  
ATOM   4610  CB  ARG   142      22.920  43.140  48.670  0.00  0.00           C  
ATOM   4611  CG  ARG   142      75.710  57.100  48.150  0.00  0.00           C  
ATOM   4612  CG  ARG   142      24.000  42.080  48.190  0.00  0.00           C  
ATOM   4613  CD  ARG   142      75.880  57.200  46.620  0.00  0.00           C  
ATOM   4614  CD  ARG   142      24.320  42.010  46.700  0.00  0.00           C  
ATOM   4615  NE  ARG   142      77.300  57.550  46.290  0.00  0.00           N  
ATOM   4616  NE  ARG   142      23.020  41.720  46.040  0.00  0.00           N  
ATOM   4617  CZ  ARG   142      77.810  57.360  45.070  0.00  0.00           C  
ATOM   4618  CZ  ARG   142      22.730  42.140  44.780  0.00  0.00           C  
ATOM   4619  NH1 ARG   142      77.120  57.000  43.970  0.00  0.00           N1+
ATOM   4620  NH1 ARG   142      23.540  42.750  43.990  0.00  0.00           N1+
ATOM   4621  NH2 ARG   142      79.080  57.520  44.950  0.00  0.00           N  
ATOM   4622  NH2 ARG   142      21.480  42.130  44.440  0.00  0.00           N  
ATOM   4623  H   ARG   142      74.750  54.450  48.760  0.00  0.00           H  
ATOM   4624  H   ARG   142      24.790  44.860  48.540  0.00  0.00           H  
ATOM   4625  HA  ARG   142      77.000  54.930  47.030  0.00  0.00           H  
ATOM   4626  HA  ARG   142      22.630  44.490  46.890  0.00  0.00           H  
ATOM   4627  HB2 ARG   142      76.320  55.820  49.830  0.00  0.00           H  
ATOM   4628  HB2 ARG   142      23.010  43.240  49.780  0.00  0.00           H  
ATOM   4629  HB3 ARG   142      77.580  56.510  48.770  0.00  0.00           H  
ATOM   4630  HB3 ARG   142      21.940  42.630  48.580  0.00  0.00           H  
ATOM   4631  HG2 ARG   142      74.720  56.720  48.460  0.00  0.00           H  
ATOM   4632  HG2 ARG   142      24.960  42.270  48.720  0.00  0.00           H  
ATOM   4633  HG3 ARG   142      75.960  58.050  48.670  0.00  0.00           H  
ATOM   4634  HG3 ARG   142      23.680  41.100  48.610  0.00  0.00           H  
ATOM   4635  HD2 ARG   142      75.520  56.320  46.040  0.00  0.00           H  
ATOM   4636  HD2 ARG   142      24.850  42.950  46.430  0.00  0.00           H  
ATOM   4637  HD3 ARG   142      75.320  58.080  46.230  0.00  0.00           H  
ATOM   4638  HD3 ARG   142      25.010  41.180  46.440  0.00  0.00           H  
ATOM   4639  HE  ARG   142      77.900  57.910  47.000  0.00  0.00           H  
ATOM   4640  HE  ARG   142      22.320  41.150  46.470  0.00  0.00           H  
ATOM   4641 HH11 ARG   142      76.130  57.120  43.930  0.00  0.00           H  
ATOM   4642 HH11 ARG   142      24.520  42.660  44.150  0.00  0.00           H  
ATOM   4643 HH12 ARG   142      77.600  56.840  43.110  0.00  0.00           H  
ATOM   4644 HH12 ARG   142      23.270  42.830  43.030  0.00  0.00           H  
ATOM   4645 HH21 ARG   142      79.650  57.760  45.730  0.00  0.00           H  
ATOM   4646 HH21 ARG   142      21.160  42.420  43.540  0.00  0.00           H  
ATOM   4647 HH22 ARG   142      79.520  57.390  44.070  0.00  0.00           H  
ATOM   4648 HH22 ARG   142      20.920  41.380  44.790  0.00  0.00           H  
ATOM   4649  N   ALA   143      77.730  53.290  49.810  0.00  0.00           N  
ATOM   4650  N   ALA   143      21.740  46.100  49.530  0.00  0.00           N  
ATOM   4651  CA  ALA   143      78.790  52.420  50.390  0.00  0.00           C  
ATOM   4652  CA  ALA   143      20.690  46.890  50.050  0.00  0.00           C  
ATOM   4653  C   ALA   143      79.070  51.130  49.510  0.00  0.00           C  
ATOM   4654  C   ALA   143      20.360  48.020  49.040  0.00  0.00           C  
ATOM   4655  O   ALA   143      80.160  50.670  49.400  0.00  0.00           O  
ATOM   4656  O   ALA   143      19.220  48.170  48.560  0.00  0.00           O  
ATOM   4657  CB  ALA   143      78.390  52.290  51.880  0.00  0.00           C  
ATOM   4658  CB  ALA   143      21.180  47.470  51.350  0.00  0.00           C  
ATOM   4659  H   ALA   143      76.900  53.380  50.360  0.00  0.00           H  
ATOM   4660  H   ALA   143      22.590  45.940  50.020  0.00  0.00           H  
ATOM   4661  HA  ALA   143      79.700  53.000  50.290  0.00  0.00           H  
ATOM   4662  HA  ALA   143      19.820  46.250  50.120  0.00  0.00           H  
ATOM   4663  HB1 ALA   143      77.280  52.320  51.940  0.00  0.00           H  
ATOM   4664  HB1 ALA   143      21.370  46.660  52.090  0.00  0.00           H  
ATOM   4665  HB2 ALA   143      78.760  53.160  52.450  0.00  0.00           H  
ATOM   4666  HB2 ALA   143      20.290  48.000  51.750  0.00  0.00           H  
ATOM   4667  HB3 ALA   143      78.770  51.400  52.430  0.00  0.00           H  
ATOM   4668  HB3 ALA   143      22.010  48.170  51.110  0.00  0.00           H  
ATOM   4669  N   LYS   144      78.000  50.600  48.840  0.00  0.00           N  
ATOM   4670  N   LYS   144      21.420  48.680  48.460  0.00  0.00           N  
ATOM   4671  CA  LYS   144      78.120  49.530  47.930  0.00  0.00           C  
ATOM   4672  CA  LYS   144      21.390  49.770  47.500  0.00  0.00           C  
ATOM   4673  C   LYS   144      78.730  49.920  46.670  0.00  0.00           C  
ATOM   4674  C   LYS   144      20.980  49.230  46.200  0.00  0.00           C  
ATOM   4675  O   LYS   144      79.620  49.260  46.110  0.00  0.00           O  
ATOM   4676  O   LYS   144      20.250  49.910  45.490  0.00  0.00           O  
ATOM   4677  CB  LYS   144      76.770  48.780  47.740  0.00  0.00           C  
ATOM   4678  CB  LYS   144      22.690  50.630  47.410  0.00  0.00           C  
ATOM   4679  CG  LYS   144      76.270  47.870  48.910  0.00  0.00           C  
ATOM   4680  CG  LYS   144      23.220  51.270  48.700  0.00  0.00           C  
ATOM   4681  CD  LYS   144      77.250  46.750  49.360  0.00  0.00           C  
ATOM   4682  CD  LYS   144      22.730  52.720  48.990  0.00  0.00           C  
ATOM   4683  CE  LYS   144      77.650  45.740  48.270  0.00  0.00           C  
ATOM   4684  CE  LYS   144      23.280  53.730  48.020  0.00  0.00           C  
ATOM   4685  NZ  LYS   144      76.540  44.780  48.100  0.00  0.00           N1+
ATOM   4686  NZ  LYS   144      22.490  54.970  48.040  0.00  0.00           N1+
ATOM   4687  H   LYS   144      77.040  50.860  48.950  0.00  0.00           H  
ATOM   4688  H   LYS   144      22.370  48.540  48.760  0.00  0.00           H  
ATOM   4689  HA  LYS   144      78.850  48.830  48.300  0.00  0.00           H  
ATOM   4690  HA  LYS   144      20.620  50.480  47.780  0.00  0.00           H  
ATOM   4691  HB2 LYS   144      76.020  49.540  47.450  0.00  0.00           H  
ATOM   4692  HB2 LYS   144      23.410  49.900  46.990  0.00  0.00           H  
ATOM   4693  HB3 LYS   144      76.890  48.110  46.860  0.00  0.00           H  
ATOM   4694  HB3 LYS   144      22.390  51.460  46.730  0.00  0.00           H  
ATOM   4695  HG2 LYS   144      76.020  48.630  49.690  0.00  0.00           H  
ATOM   4696  HG2 LYS   144      22.960  50.630  49.570  0.00  0.00           H  
ATOM   4697  HG3 LYS   144      75.240  47.570  48.620  0.00  0.00           H  
ATOM   4698  HG3 LYS   144      24.330  51.210  48.710  0.00  0.00           H  
ATOM   4699  HD2 LYS   144      78.120  47.300  49.770  0.00  0.00           H  
ATOM   4700  HD2 LYS   144      21.640  52.750  48.800  0.00  0.00           H  
ATOM   4701  HD3 LYS   144      76.710  46.240  50.190  0.00  0.00           H  
ATOM   4702  HD3 LYS   144      22.980  53.060  50.020  0.00  0.00           H  
ATOM   4703  HE2 LYS   144      77.880  46.260  47.320  0.00  0.00           H  
ATOM   4704  HE2 LYS   144      24.280  54.040  48.390  0.00  0.00           H  
ATOM   4705  HE3 LYS   144      78.570  45.200  48.580  0.00  0.00           H  
ATOM   4706  HE3 LYS   144      23.490  53.350  47.000  0.00  0.00           H  
ATOM   4707  HZ1 LYS   144      76.900  43.840  48.360  0.00  0.00           H  
ATOM   4708  HZ1 LYS   144      22.960  55.700  47.470  0.00  0.00           H  
ATOM   4709  HZ2 LYS   144      76.130  44.860  47.150  0.00  0.00           H  
ATOM   4710  HZ2 LYS   144      22.320  55.300  49.010  0.00  0.00           H  
ATOM   4711  HZ3 LYS   144      75.800  44.950  48.820  0.00  0.00           H  
ATOM   4712  HZ3 LYS   144      21.570  54.900  47.550  0.00  0.00           H  
ATOM   4713  N   LYS   145      78.480  51.140  46.100  0.00  0.00           N  
ATOM   4714  N   LYS   145      21.370  48.020  45.810  0.00  0.00           N  
ATOM   4715  CA  LYS   145      79.260  51.670  45.020  0.00  0.00           C  
ATOM   4716  CA  LYS   145      20.810  47.390  44.560  0.00  0.00           C  
ATOM   4717  C   LYS   145      80.730  51.910  45.320  0.00  0.00           C  
ATOM   4718  C   LYS   145      19.270  47.190  44.690  0.00  0.00           C  
ATOM   4719  O   LYS   145      81.610  51.890  44.430  0.00  0.00           O  
ATOM   4720  O   LYS   145      18.570  47.370  43.700  0.00  0.00           O  
ATOM   4721  CB  LYS   145      78.640  53.000  44.440  0.00  0.00           C  
ATOM   4722  CB  LYS   145      21.400  45.990  44.140  0.00  0.00           C  
ATOM   4723  CG  LYS   145      77.380  52.790  43.670  0.00  0.00           C  
ATOM   4724  CG  LYS   145      22.740  46.040  43.440  0.00  0.00           C  
ATOM   4725  CD  LYS   145      77.740  52.260  42.250  0.00  0.00           C  
ATOM   4726  CD  LYS   145      22.830  46.760  42.050  0.00  0.00           C  
ATOM   4727  CE  LYS   145      76.560  51.970  41.380  0.00  0.00           C  
ATOM   4728  CE  LYS   145      21.880  46.090  41.030  0.00  0.00           C  
ATOM   4729  NZ  LYS   145      75.900  53.220  40.990  0.00  0.00           N1+
ATOM   4730  NZ  LYS   145      22.500  46.350  39.670  0.00  0.00           N1+
ATOM   4731  H   LYS   145      77.760  51.750  46.420  0.00  0.00           H  
ATOM   4732  H   LYS   145      22.070  47.560  46.360  0.00  0.00           H  
ATOM   4733  HA  LYS   145      79.250  50.880  44.290  0.00  0.00           H  
ATOM   4734  HA  LYS   145      20.960  48.000  43.680  0.00  0.00           H  
ATOM   4735  HB2 LYS   145      78.520  53.710  45.290  0.00  0.00           H  
ATOM   4736  HB2 LYS   145      21.490  45.330  45.030  0.00  0.00           H  
ATOM   4737  HB3 LYS   145      79.280  53.540  43.720  0.00  0.00           H  
ATOM   4738  HB3 LYS   145      20.720  45.460  43.440  0.00  0.00           H  
ATOM   4739  HG2 LYS   145      76.820  52.010  44.240  0.00  0.00           H  
ATOM   4740  HG2 LYS   145      23.480  46.550  44.100  0.00  0.00           H  
ATOM   4741  HG3 LYS   145      76.740  53.690  43.750  0.00  0.00           H  
ATOM   4742  HG3 LYS   145      23.110  45.010  43.260  0.00  0.00           H  
ATOM   4743  HD2 LYS   145      78.590  52.770  41.760  0.00  0.00           H  
ATOM   4744  HD2 LYS   145      22.640  47.850  42.090  0.00  0.00           H  
ATOM   4745  HD3 LYS   145      78.250  51.280  42.290  0.00  0.00           H  
ATOM   4746  HD3 LYS   145      23.880  46.660  41.700  0.00  0.00           H  
ATOM   4747  HE2 LYS   145      76.910  51.480  40.450  0.00  0.00           H  
ATOM   4748  HE2 LYS   145      21.910  44.990  41.190  0.00  0.00           H  
ATOM   4749  HE3 LYS   145      75.800  51.320  41.880  0.00  0.00           H  
ATOM   4750  HE3 LYS   145      20.870  46.540  41.060  0.00  0.00           H  
ATOM   4751  HZ1 LYS   145      75.180  53.460  41.700  0.00  0.00           H  
ATOM   4752  HZ1 LYS   145      23.450  45.930  39.730  0.00  0.00           H  
ATOM   4753  HZ2 LYS   145      75.350  53.070  40.120  0.00  0.00           H  
ATOM   4754  HZ2 LYS   145      22.450  47.380  39.620  0.00  0.00           H  
ATOM   4755  HZ3 LYS   145      76.540  54.010  40.790  0.00  0.00           H  
ATOM   4756  HZ3 LYS   145      22.020  45.860  38.880  0.00  0.00           H  
ATOM   4757  N   GLY   146      81.130  52.250  46.570  0.00  0.00           N  
ATOM   4758  N   GLY   146      18.730  46.900  45.890  0.00  0.00           N  
ATOM   4759  CA  GLY   146      82.550  52.520  46.840  0.00  0.00           C  
ATOM   4760  CA  GLY   146      17.370  46.850  46.270  0.00  0.00           C  
ATOM   4761  C   GLY   146      83.390  51.270  46.560  0.00  0.00           C  
ATOM   4762  C   GLY   146      16.530  48.080  46.140  0.00  0.00           C  
ATOM   4763  O   GLY   146      84.540  51.260  46.050  0.00  0.00           O  
ATOM   4764  O   GLY   146      15.340  47.890  45.790  0.00  0.00           O  
ATOM   4765  H   GLY   146      80.380  52.300  47.230  0.00  0.00           H  
ATOM   4766  H   GLY   146      19.330  46.830  46.690  0.00  0.00           H  
ATOM   4767  HA2 GLY   146      82.830  53.300  46.140  0.00  0.00           H  
ATOM   4768  HA2 GLY   146      16.820  46.070  45.760  0.00  0.00           H  
ATOM   4769  HA3 GLY   146      82.560  52.680  47.910  0.00  0.00           H  
ATOM   4770  HA3 GLY   146      17.340  46.630  47.320  0.00  0.00           H  
ATOM   4771  N   LEU   147      82.840  50.080  46.910  0.00  0.00           N  
ATOM   4772  N   LEU   147      17.090  49.300  46.270  0.00  0.00           N  
ATOM   4773  CA  LEU   147      83.660  48.870  46.630  0.00  0.00           C  
ATOM   4774  CA  LEU   147      16.420  50.560  46.090  0.00  0.00           C  
ATOM   4775  C   LEU   147      83.120  47.980  45.460  0.00  0.00           C  
ATOM   4776  C   LEU   147      16.990  51.350  44.890  0.00  0.00           C  
ATOM   4777  O   LEU   147      83.820  47.200  44.820  0.00  0.00           O  
ATOM   4778  O   LEU   147      16.520  52.400  44.500  0.00  0.00           O  
ATOM   4779  CB  LEU   147      83.650  47.960  47.910  0.00  0.00           C  
ATOM   4780  CB  LEU   147      16.530  51.480  47.380  0.00  0.00           C  
ATOM   4781  CG  LEU   147      82.350  47.360  48.360  0.00  0.00           C  
ATOM   4782  CG  LEU   147      16.240  50.930  48.810  0.00  0.00           C  
ATOM   4783  CD1 LEU   147      82.320  45.860  48.080  0.00  0.00           C  
ATOM   4784  CD1 LEU   147      16.160  52.060  49.890  0.00  0.00           C  
ATOM   4785  CD2 LEU   147      82.160  47.580  49.890  0.00  0.00           C  
ATOM   4786  CD2 LEU   147      14.930  50.080  48.840  0.00  0.00           C  
ATOM   4787  H   LEU   147      81.960  49.980  47.380  0.00  0.00           H  
ATOM   4788  H   LEU   147      18.050  49.350  46.530  0.00  0.00           H  
ATOM   4789  HA  LEU   147      84.680  48.960  46.300  0.00  0.00           H  
ATOM   4790  HA  LEU   147      15.370  50.380  45.930  0.00  0.00           H  
ATOM   4791  HB2 LEU   147      84.420  47.160  47.850  0.00  0.00           H  
ATOM   4792  HB2 LEU   147      17.520  51.970  47.440  0.00  0.00           H  
ATOM   4793  HB3 LEU   147      83.990  48.670  48.690  0.00  0.00           H  
ATOM   4794  HB3 LEU   147      15.750  52.270  47.270  0.00  0.00           H  
ATOM   4795  HG  LEU   147      81.540  47.950  47.880  0.00  0.00           H  
ATOM   4796  HG  LEU   147      17.020  50.210  49.130  0.00  0.00           H  
ATOM   4797 HD11 LEU   147      83.120  45.290  48.600  0.00  0.00           H  
ATOM   4798 HD11 LEU   147      17.200  52.410  50.020  0.00  0.00           H  
ATOM   4799 HD12 LEU   147      82.280  45.700  46.990  0.00  0.00           H  
ATOM   4800 HD12 LEU   147      15.860  51.700  50.900  0.00  0.00           H  
ATOM   4801 HD13 LEU   147      81.420  45.460  48.610  0.00  0.00           H  
ATOM   4802 HD13 LEU   147      15.520  52.900  49.550  0.00  0.00           H  
ATOM   4803 HD21 LEU   147      81.130  47.360  50.220  0.00  0.00           H  
ATOM   4804 HD21 LEU   147      14.870  49.680  49.870  0.00  0.00           H  
ATOM   4805 HD22 LEU   147      82.230  48.660  50.130  0.00  0.00           H  
ATOM   4806 HD22 LEU   147      14.890  49.190  48.170  0.00  0.00           H  
ATOM   4807 HD23 LEU   147      82.950  47.040  50.470  0.00  0.00           H  
ATOM   4808 HD23 LEU   147      14.010  50.640  48.570  0.00  0.00           H  
ATOM   4809  N   GLY   148      81.870  48.200  45.140  0.00  0.00           N  
ATOM   4810  N   GLY   148      18.060  50.840  44.250  0.00  0.00           N  
ATOM   4811  CA  GLY   148      81.030  47.760  44.060  0.00  0.00           C  
ATOM   4812  CA  GLY   148      19.010  51.370  43.240  0.00  0.00           C  
ATOM   4813  C   GLY   148      80.060  46.710  44.580  0.00  0.00           C  
ATOM   4814  C   GLY   148      19.870  52.450  43.890  0.00  0.00           C  
ATOM   4815  O   GLY   148      80.450  45.690  45.110  0.00  0.00           O  
ATOM   4816  O   GLY   148      19.410  53.220  44.730  0.00  0.00           O  
ATOM   4817  H   GLY   148      81.450  48.890  45.730  0.00  0.00           H  
ATOM   4818  H   GLY   148      18.320  49.950  44.630  0.00  0.00           H  
ATOM   4819  HA2 GLY   148      80.410  48.550  43.660  0.00  0.00           H  
ATOM   4820  HA2 GLY   148      19.640  50.640  42.750  0.00  0.00           H  
ATOM   4821  HA3 GLY   148      81.650  47.310  43.310  0.00  0.00           H  
ATOM   4822  HA3 GLY   148      18.480  51.910  42.460  0.00  0.00           H  
ATOM   4823  N   ALA   152      78.730  46.720  44.320  0.00  0.00           N  
ATOM   4824  N   ALA   152      21.240  52.630  43.600  0.00  0.00           N  
ATOM   4825  CA  ALA   152      77.950  47.740  43.680  0.00  0.00           C  
ATOM   4826  CA  ALA   152      22.260  51.790  42.940  0.00  0.00           C  
ATOM   4827  C   ALA   152      76.450  47.800  43.840  0.00  0.00           C  
ATOM   4828  C   ALA   152      23.650  51.650  43.690  0.00  0.00           C  
ATOM   4829  O   ALA   152      75.760  48.750  43.500  0.00  0.00           O  
ATOM   4830  O   ALA   152      23.920  50.600  44.270  0.00  0.00           O  
ATOM   4831  CB  ALA   152      78.180  47.690  42.150  0.00  0.00           C  
ATOM   4832  CB  ALA   152      22.660  52.350  41.590  0.00  0.00           C  
ATOM   4833  H   ALA   152      78.330  45.880  44.670  0.00  0.00           H  
ATOM   4834  H   ALA   152      21.660  53.280  44.240  0.00  0.00           H  
ATOM   4835  HA  ALA   152      78.170  48.740  44.030  0.00  0.00           H  
ATOM   4836  HA  ALA   152      21.970  50.770  42.700  0.00  0.00           H  
ATOM   4837  HB1 ALA   152      78.160  46.650  41.760  0.00  0.00           H  
ATOM   4838  HB1 ALA   152      21.800  52.320  40.890  0.00  0.00           H  
ATOM   4839  HB2 ALA   152      79.150  48.130  41.830  0.00  0.00           H  
ATOM   4840  HB2 ALA   152      23.460  51.800  41.050  0.00  0.00           H  
ATOM   4841  HB3 ALA   152      77.480  48.370  41.620  0.00  0.00           H  
ATOM   4842  HB3 ALA   152      22.900  53.420  41.780  0.00  0.00           H  
ATOM   4843  N   ASP   153      75.740  46.750  44.370  0.00  0.00           N  
ATOM   4844  N   ASP   153      24.540  52.690  43.780  0.00  0.00           N  
ATOM   4845  CA  ASP   153      74.290  46.630  44.360  0.00  0.00           C  
ATOM   4846  CA  ASP   153      25.970  52.540  44.070  0.00  0.00           C  
ATOM   4847  C   ASP   153      73.620  46.160  45.680  0.00  0.00           C  
ATOM   4848  C   ASP   153      26.470  53.240  45.350  0.00  0.00           C  
ATOM   4849  O   ASP   153      74.200  45.520  46.550  0.00  0.00           O  
ATOM   4850  O   ASP   153      25.770  53.970  46.020  0.00  0.00           O  
ATOM   4851  CB  ASP   153      73.820  45.880  43.070  0.00  0.00           C  
ATOM   4852  CB  ASP   153      26.740  53.040  42.830  0.00  0.00           C  
ATOM   4853  CG  ASP   153      72.360  45.920  42.760  0.00  0.00           C  
ATOM   4854  CG  ASP   153      28.120  52.450  42.650  0.00  0.00           C  
ATOM   4855  OD1 ASP   153      71.660  46.830  43.320  0.00  0.00           O  
ATOM   4856  OD1 ASP   153      28.670  52.660  41.550  0.00  0.00           O  
ATOM   4857  OD2 ASP   153      71.860  45.090  41.940  0.00  0.00           O1-
ATOM   4858  OD2 ASP   153      28.710  51.810  43.570  0.00  0.00           O1-
ATOM   4859  H   ASP   153      76.150  45.870  44.580  0.00  0.00           H  
ATOM   4860  H   ASP   153      24.350  53.530  43.280  0.00  0.00           H  
ATOM   4861  HA  ASP   153      73.960  47.650  44.250  0.00  0.00           H  
ATOM   4862  HA  ASP   153      26.150  51.480  44.200  0.00  0.00           H  
ATOM   4863  HB2 ASP   153      74.220  46.280  42.120  0.00  0.00           H  
ATOM   4864  HB2 ASP   153      26.190  52.790  41.900  0.00  0.00           H  
ATOM   4865  HB3 ASP   153      74.240  44.850  43.020  0.00  0.00           H  
ATOM   4866  HB3 ASP   153      26.940  54.130  42.870  0.00  0.00           H  
ATOM   4867  N   VAL   154      72.280  46.450  45.780  0.00  0.00           N  
ATOM   4868  N   VAL   154      27.640  52.760  45.900  0.00  0.00           N  
ATOM   4869  CA  VAL   154      71.430  46.560  47.010  0.00  0.00           C  
ATOM   4870  CA  VAL   154      28.300  52.830  47.180  0.00  0.00           C  
ATOM   4871  C   VAL   154      70.130  45.820  47.000  0.00  0.00           C  
ATOM   4872  C   VAL   154      29.450  53.790  47.030  0.00  0.00           C  
ATOM   4873  O   VAL   154      69.330  46.070  46.060  0.00  0.00           O  
ATOM   4874  O   VAL   154      30.210  53.680  46.110  0.00  0.00           O  
ATOM   4875  CB  VAL   154      71.140  48.090  47.440  0.00  0.00           C  
ATOM   4876  CB  VAL   154      28.840  51.480  47.670  0.00  0.00           C  
ATOM   4877  CG1 VAL   154      70.440  48.120  48.760  0.00  0.00           C  
ATOM   4878  CG1 VAL   154      29.600  51.640  48.970  0.00  0.00           C  
ATOM   4879  CG2 VAL   154      72.540  48.760  47.440  0.00  0.00           C  
ATOM   4880  CG2 VAL   154      27.600  50.510  47.900  0.00  0.00           C  
ATOM   4881  H   VAL   154      71.800  46.730  44.960  0.00  0.00           H  
ATOM   4882  H   VAL   154      28.210  52.340  45.190  0.00  0.00           H  
ATOM   4883  HA  VAL   154      71.960  46.030  47.790  0.00  0.00           H  
ATOM   4884  HA  VAL   154      27.620  53.250  47.910  0.00  0.00           H  
ATOM   4885  HB  VAL   154      70.420  48.510  46.700  0.00  0.00           H  
ATOM   4886  HB  VAL   154      29.510  51.040  46.910  0.00  0.00           H  
ATOM   4887 HG11 VAL   154      71.120  47.830  49.600  0.00  0.00           H  
ATOM   4888 HG11 VAL   154      30.660  51.970  48.850  0.00  0.00           H  
ATOM   4889 HG12 VAL   154      69.430  47.680  48.840  0.00  0.00           H  
ATOM   4890 HG12 VAL   154      29.730  50.610  49.360  0.00  0.00           H  
ATOM   4891 HG13 VAL   154      70.140  49.160  49.010  0.00  0.00           H  
ATOM   4892 HG13 VAL   154      29.090  52.210  49.780  0.00  0.00           H  
ATOM   4893 HG21 VAL   154      72.530  49.740  47.980  0.00  0.00           H  
ATOM   4894 HG21 VAL   154      27.020  50.420  46.960  0.00  0.00           H  
ATOM   4895 HG22 VAL   154      72.910  48.920  46.400  0.00  0.00           H  
ATOM   4896 HG22 VAL   154      26.870  50.860  48.660  0.00  0.00           H  
ATOM   4897 HG23 VAL   154      73.230  48.130  48.030  0.00  0.00           H  
ATOM   4898 HG23 VAL   154      27.930  49.470  48.100  0.00  0.00           H  
ATOM   4899  N   SER   155      69.950  44.920  47.970  0.00  0.00           N  
ATOM   4900  N   SER   155      29.700  54.660  47.960  0.00  0.00           N  
ATOM   4901  CA  SER   155      68.910  43.900  48.030  0.00  0.00           C  
ATOM   4902  CA  SER   155      30.770  55.680  48.010  0.00  0.00           C  
ATOM   4903  C   SER   155      68.000  44.020  49.270  0.00  0.00           C  
ATOM   4904  C   SER   155      31.630  55.510  49.310  0.00  0.00           C  
ATOM   4905  O   SER   155      68.320  44.720  50.190  0.00  0.00           O  
ATOM   4906  O   SER   155      31.310  54.840  50.290  0.00  0.00           O  
ATOM   4907  CB  SER   155      69.450  42.430  47.950  0.00  0.00           C  
ATOM   4908  CB  SER   155      30.220  57.150  47.900  0.00  0.00           C  
ATOM   4909  OG  SER   155      70.380  42.130  48.960  0.00  0.00           O  
ATOM   4910  OG  SER   155      29.810  57.610  49.230  0.00  0.00           O  
ATOM   4911  H   SER   155      70.750  44.780  48.550  0.00  0.00           H  
ATOM   4912  H   SER   155      29.030  54.720  48.700  0.00  0.00           H  
ATOM   4913  HA  SER   155      68.190  43.980  47.230  0.00  0.00           H  
ATOM   4914  HA  SER   155      31.320  55.550  47.090  0.00  0.00           H  
ATOM   4915  HB2 SER   155      68.580  41.750  48.050  0.00  0.00           H  
ATOM   4916  HB2 SER   155      31.080  57.720  47.490  0.00  0.00           H  
ATOM   4917  HB3 SER   155      69.870  42.290  46.940  0.00  0.00           H  
ATOM   4918  HB3 SER   155      29.460  57.180  47.100  0.00  0.00           H  
ATOM   4919  HG  SER   155      71.200  42.040  48.470  0.00  0.00           H  
ATOM   4920  HG  SER   155      29.280  58.410  49.220  0.00  0.00           H  
ATOM   4921  N   MET   156      66.760  43.480  49.270  0.00  0.00           N  
ATOM   4922  N   MET   156      32.810  56.200  49.330  0.00  0.00           N  
ATOM   4923  CA  MET   156      65.830  43.490  50.340  0.00  0.00           C  
ATOM   4924  CA  MET   156      33.640  56.310  50.480  0.00  0.00           C  
ATOM   4925  C   MET   156      66.260  42.790  51.510  0.00  0.00           C  
ATOM   4926  C   MET   156      33.100  57.020  51.760  0.00  0.00           C  
ATOM   4927  O   MET   156      65.980  43.220  52.630  0.00  0.00           O  
ATOM   4928  O   MET   156      33.250  56.530  52.900  0.00  0.00           O  
ATOM   4929  CB  MET   156      64.460  43.120  49.710  0.00  0.00           C  
ATOM   4930  CB  MET   156      34.980  57.070  49.930  0.00  0.00           C  
ATOM   4931  CG  MET   156      63.250  43.320  50.610  0.00  0.00           C  
ATOM   4932  CG  MET   156      36.080  57.300  51.070  0.00  0.00           C  
ATOM   4933  SD  MET   156      62.990  45.120  50.760  0.00  0.00           S  
ATOM   4934  SD  MET   156      36.740  55.610  51.540  0.00  0.00           S  
ATOM   4935  CE  MET   156      61.710  44.760  52.020  0.00  0.00           C  
ATOM   4936  CE  MET   156      37.740  56.190  52.920  0.00  0.00           C  
ATOM   4937  H   MET   156      66.540  43.090  48.370  0.00  0.00           H  
ATOM   4938  H   MET   156      33.030  56.780  48.550  0.00  0.00           H
[truncated: 273,954 more chars]
