# Supplementary material for: Structural determinants for GPCR-mediated inhibition of TASK K2P channels by diacylglycerol and its dysfunction in disease
Source: EMBO J. 2026 Feb 25;45(7):2400–12. doi: 10.1038/s44318-026-00710-6 (PMC13043741; doi:10.1038/s44318-026-00710-6)
Supplement: Supplementary file 8 — Source data Fig. 5 [file 44318_2026_710_MOESM8_ESM.zip › Figure 5/Panel B/5B.xlsx]

## Sheet: 5B
		Normalised Currents						GqPCR Inhibition
		TASK1		TASK3				TASK1		TASK3
		WT	T230V	WT	V230T			WT	T230V	WT	V230T
		1.39607	0.90444	0.96928	0.98718			0.30901	0.65334	0.96796	0.79334
		0.84749	1.07124	1.26352	1.50017			0.51636	0.94963	0.70574	0.55178
		1.16888	0.88951	0.91227	1.33185			0.3076	0.77182	0.89342	0.72024
		1.21539	0.64316	0.87369	1.15246			0.62488	0.70018	0.85008	0.67453
		0.92646	1.19762	1.01104	1.15858			-	1.04169	0.80395	0.76638
		0.86765	1.44722	1.16986	1.23401			0.37911	0.62366	0.77626	0.6251
		0.71894	0.73546	0.92824	1.1739			0.57288	0.65976	0.58242	0.78877
		1.19513	0.60191	1.0638	1.13421			0.59072	1.01745	0.71629	0.69789
		1.20729	1.52914	0.88204	1.07539			-	0.99465	0.8003	0.64313
		0.6135	1.3363	1.47428	1.00155			0.55532	-	0.72369	0.6959
		1.20042	0.97689	0.87835	0.55931			0.21652	-	0.75094	0.83551
		0.64279	0.93859	1.09324	1.13631			0.80234	-	0.8016	0.73542
		-	-	-	1.29975			0.24905	-	0.8242	0.60263
		-	-	-	0.83397			-	-	0.69062	0.84936
		1.14857	0.83668	-	-			-	-	0.64051	0.73502
		1.0977	1.11076	-	-			-	-	0.86117	0.67061
		0.99951	0.8092	-	-			-	-	0.91323	0.82418
		1.06633	0.7154	-	-			-	-	-	0.66323
		0.9821	1.01992	-	-			-	-	-	-
		1.1514	0.6503	-	-			-	-	-	-
		0.64171	0.91705	-	-			0.35904	-	0.9418	0.63618
		1.03953	0.92636	-	-			-	-	0.73714	0.61253
		0.94548	0.99309	-	-			0.56424	-	0.47227	0.67894
		0.7301	0.97974	-	-			-	-	0.67051	0.6323
		1.13026	0.91726	-	-			0.65272	-	0.90021	0.56536
		1.02147	1.0894	-	-			0.68969	-	0.72607	0.752
		0.93776	-	-	-			0.55162	-	0.68313	0.88498
		1.06581	-	-	-			-	-	0.85994	0.85961
		1.04227	-	-	-			-	-	0.6984	0.5592
								-	-	0.81534	0.61955
	n	27	24	12	14			0.65608	-	0.82185	0.69663
	MW	1	0.968193	1.0433	1.11276			-	-	0.92111	0.63848
	SD	0.200729	0.237835	0.183917	0.226978			-	-	0.66238	0.69457
	SE	0.0386302	0.0485479	0.0530923	0.0606624			-	-	0.67351	0.71777
	P	n.s. (0.610)		n.s. (0.398)		T-Test		-	-	0.62362	0.64003
								-	-	0.77822	0.5986
								-	-	0.7677	-
								-	-	0.81021	-
								-	-	0.6153	-
							n	17	9	36	34
							MW	0.505716	0.823576	0.763364	0.695875
							SD	0.170494	0.174644	0.11035	0.0894724
							SE	0.0413509	0.0582147	0.0183917	0.0153444
							P	3.98*10-4		0.006		T-Test
