# Supplementary material for: Structural determinants for GPCR-mediated inhibition of TASK K2P channels by diacylglycerol and its dysfunction in disease
Source: EMBO J. 2026 Feb 25;45(7):2400–12. doi: 10.1038/s44318-026-00710-6 (PMC13043741; doi:10.1038/s44318-026-00710-6)
Supplement: Supplementary file 8 — Source data Fig. 5 [file 44318_2026_710_MOESM8_ESM.zip › Figure 5/Panel D/5D.xlsx]

## Sheet: 5D
		TASK-1 WT
		c(DiC8) [µM]	Normalised curent	SE	n
		0.0001	0.99	0.01	17
		0.001	0.83	0.04	14
		0.01	0.63	0.05	15
		0.1	0.43	0.06	15
		1	0.23	0.04	16
		10	0.06	0.01	17
		TASK-1 T230V
		c(DiC8) [µM]	Normalised curent	SE	n
		0.0001	0.99	0	6
		0.001	0.98	0.01	6
		0.01	0.99	0	6
		0.1	0.96	0.01	6
		1	0.85	0.03	6
		10	0.42	0.06	6
		100	0.26	0.03	6
		TASK-3 WT
		c(DiC8) [µM]	Normalised curent	SE	n
		0.01	1	0	19
		0.1	0.8	0.04	16
		1	0.59	0.03	19
		10	0.16	0.01	19
		100	0.08	0.02	9
		TASK-3 V230T
		c(DiC8) [µM]	Normalised curent	SE	n
		0.0001	1	0	5
		0.001	1	0	3
		0.01	0.91	0.02	4
		0.1	0.61	0.04	4
		1	0.38	0.04	4
		10	0.09	0.01	4
		100	0.05	0.01	3
