# Supplementary material for: Structural determinants for GPCR-mediated inhibition of TASK K2P channels by diacylglycerol and its dysfunction in disease
Source: EMBO J. 2026 Feb 25;45(7):2400–12. doi: 10.1038/s44318-026-00710-6 (PMC13043741; doi:10.1038/s44318-026-00710-6)
Supplement: Supplementary file 8 — Source data Fig. 5 [file 44318_2026_710_MOESM8_ESM.zip › Figure 5/Panel F/5F.xlsx]

## Sheet: 5F
		TASK1		TASK3
		WT	T230V	WT	V230T
		0.001	5230	0.203	0.066
		0.017	4194	0.878	0.741
		0.287	2713	0.468	0.254
		0.188	2282	0.942	0.538
		0.011	22569	0.948	0.163
		0.008	1990	0.384	-
		0.007	-	0.575	-
		0.014	-	3272	-
		0.018	-	0.864	-
		0.005	-	1475	-
		0.031	-	2292	-
		1237	-	1011	-
		0.411	-	1907	-
		0.037	-	1042	-
		1102	-	2854	-
		0.323	-	0.616	-
		0.010	-	1297	-
		-	-	3498	-
		-	-	-	-
	n	17	6	18	5
	MW	0.218	6496	1363	0.352
	SD	0.382	7970	0.999	0.280
	SE	0.093	2301	0.235	0.125
	P	5.53*10-5		0.004		Wilcoxon Rank Test
