# Supplementary material for: Structural determinants for GPCR-mediated inhibition of TASK K2P channels by diacylglycerol and its dysfunction in disease
Source: EMBO J. 2026 Feb 25;45(7):2400–12. doi: 10.1038/s44318-026-00710-6 (PMC13043741; doi:10.1038/s44318-026-00710-6)
Supplement: Supplementary file 10 — Figure EV1 Source Data [file 44318_2026_710_MOESM10_ESM.zip]

Archive with 5 entries (2 files):
- Figure EV1/
- Figure EV1/Panel A/
- Figure EV1/Panel A/EV1A.svg
- Figure EV1/Panel B/
- Figure EV1/Panel B/EV1B.xlsx
