# Supplementary material for: Structural determinants for GPCR-mediated inhibition of TASK K2P channels by diacylglycerol and its dysfunction in disease
Source: EMBO J. 2026 Feb 25;45(7):2400–12. doi: 10.1038/s44318-026-00710-6 (PMC13043741; doi:10.1038/s44318-026-00710-6)
Supplement: Supplementary file 10 — Figure EV1 Source Data [file 44318_2026_710_MOESM10_ESM.zip › Figure EV1/Panel B/EV1B.xlsx]

## Sheet: EV1B1
		Normalised Currents														GqPCR Inhibition
		WT	I132W	V136E	V136F	V136W	L140D	T170A	T170V	T230A	T230V	T233V	V234L			WT	I132W	V136E	V136F	V136W	L140D	T170A	T170V	T230V	T233V	V234L
		1.39607		1.85072	1.85143	2.48397					0.90444		1.01789			0.30901	0.27564	0.92576	-	-	0.26531	-	0.34547	0.65334	0.45513	-
		0.84749		1.637	1.37522	2.02198					1.07124		1.69684			0.51636	0.80798	0.59797	0.79326	0.61294	0.58001	0.27838	0.39051	0.94963	0.85009	0.56116
		1.16888		1.18906	1.7845	1.8707					0.88951		1.81551			0.3076	0.53694	0.69351	1.01331	0.51042	-	0.36444	0.26438	0.77182	0.92928	0.63226
		1.21539		1.49933	1.82099	1.69391					0.64316		1.94952			0.62488	0.3515	0.79967	1.01358	0.67105	0.85923	0.38551	-	0.70018	0.86076	1.0053
		0.92646		1.23598	1.97702	1.76455					1.19762		1.20792			-	0.3573	0.60384	0.92581	0.74798	-	-	0.30321	1.04169	0.67809	0.6343
		0.86765		0.9321	1.69005	1.84237					1.44722		1.95272			0.37911	0.37218	-	1.04168	0.62955	0.75121	0.77248	0.30699	0.62366	0.57564	0.64579
		0.71894		1.85074	1.94833	2.18148					0.73546		1.26249			0.57288	0.27645	0.97002	0.97121	0.80408	0.81097	0.53074	0.4213	0.65976	0.77819	0.844
		1.19513		1.67807	2.27142	1.90475					0.60191		1.59207			0.59072	0.69869	0.8837	-	0.76405	0.84249	0.47788	0.32884	1.01745	-	0.65947
		1.20729		1.7013		2.22666					1.52914		1.36408			-	0.31156	0.90683	0.56112	0.73315	0.7491	0.35867	0.39972	0.99465	0.98789	0.92433
		0.6135		1.1587		2.07178					1.3363		1.2318			0.55532	-	0.47216	1.01595	0.52292	0.86359	-	0.39092	-	0.81387	0.89013
		1.20042		1.67796		1.69821					0.97689		1.25262			0.21652	-	0.6001	0.61424	0.8923	0.62389	-	0.65107	-	-	0.69696
		0.64279		1.54188		1.76967					0.93859		1.7882			0.80234	-	-	0.60277	0.83413	0.69703	0.41776	0.71018	-	-	0.67454
				1.69862		2.07567							1.91611			0.24905	-	0.79221	0.97681	0.55971	0.53353	0.38321	0.54609	-	-	-
													1.24655			-	-	0.87214	0.94306	0.57963	0.72307	-	0.48185	-	-	-
													1.37358			-	-	-	-	0.42169	0.64108	0.39137	0.43174	-	-	-
													0.83072			-	-	-	-	0.915	0.54523	0.31382	0.31857	-	-	-
													1.14194			-	-	-	0.97132	0.89823	0.68168	0.25094	0.35792	-	-	-
													1.5788			-	-	-	-	0.50875	0.577	-	0.30927	-	-	-
													1.80448			-	-	-	-	0.74223	-	-	0.52191	-	-
													0.97971			-	-	-	-	-	-	-	-	-	-	-
													1.51561			0.35904	0.60002	0.49616	0.56088	0.70771	0.62218	-	-	-	-	0.58134
																-	0.73818	0.77152	0.61908	0.86891	0.55028	-	-	-	-	0.54703
																0.56424	0.35993	0.58275	0.82452	0.85625	0.7636	-	-	-	-	0.94811
																-	0.45966	0.87361	0.5453	0.51077	0.63386	-	-	-	-	0.95073
																0.65272	0.49657	-	0.72838	0.78086	0.99572	-	-	-	-	0.78502
																0.68969	0.69201	0.76732	0.825	0.93371	0.77371	-	-	-	-	0.48947
																0.55162	0.64176	0.93232	0.94754	0.76245	0.67133	-	-	-	-	-
																-	0.66668	1.14503	0.81407	-	0.94846	-	-	-	-	-
																-	0.44266	0.4865	-	0.92441	-	-	-	-	-	-
																-	0.67336	0.84946	0.51528	-	0.6347	-	-	-	-	-
																0.65608	-	0.50186	0.70806	0.47133	0.72011	-	-	-	-	-
																-	-	0.6559	0.95029	0.7038	-	-	-	-	-	-
																-	-	1.15542	0.70999	0.72866	0.60201	-	-	-	-	-
																-	-	-	0.26168	0.99108	0.59153	-	-	-	-	-
																-	-	-	-	0.72337	0.5941	-	-	-	-	-
																-	-	-	-	-	0.67819	-	-	-	-	-
																-	-	-	-	-	0.88122	-	-	-	-	-
																-	-	-	-	-	0.59125	-	-	-	-	-
																-	-	-	-	-	0.95797	-	-	-	-	-
																-	-	-	-	-	0.71839	-	-	-	-	-
																0.37496	-	-	-	-	-	-	-	-	-	-
		1.14857		1.12443	1.1065	1.28827					0.83668		1.09027			0.22393	-	-	-	-	-	-	-	-	-	-
		1.0977		1.32711	1.29226	1.31512					1.11076		1.13299			0.70877	-	-	-	-	-	-	-	-	-	-
		0.99951		0.85899	1.24936	1.08297					0.8092		1.15032			0.42072	-	-	-	-	-	-	-	-	-	-
		1.06633		1.00234	1.31788	1.44283					0.7154		1.36561			0.44281	-	-	-	-	-	-	-	-	-	-
		0.9821		1.06566	1.6564	1.21642					1.01992		1.08934			0.65436	-	-	-	-	-	-	-	-	-	-
		1.1514		1.19976	1.3981	1.26884					0.6503		1.31041			0.62404	-	-	-	-	-	-	-	-	-	-
		0.64171		1.27029	1.20465	1.3043					0.91705		1.30069			0.35683	-	-	-	-	-	-	-	-	-	-
		1.03953		0.98436	1.13173	1.61431					0.92636		0.94028			0.71804	-	-	-	-	-	-	-	-	-	-
		0.94548		1.32277	1.21476	1.26937					0.99309		1.23202			0.24917	-	-	-	-	-	-	-	-	-	-
		0.7301		1.18776	1.34693						0.97974		1.27072			0.29242	-	-	-	-	-	-	-	-	-	-
		1.13026		1.10042	1.26166						0.91726		1.25312			0.43399	-	-	-	-	-	-	-	-	-	-
		1.02147		1.39272	1.46669						1.0894		1.36693			0.28695	-	-	-	-	-	-	-	-	-	-
		0.93776		1.17007									1.45073			0.73567	-	-	-	-	-	-	-	-	-	-
		1.06581														0.60878	-	-	-	-	-	-	-	-	-	-
		1.04227														0.49323	-	-	-	-	-	-	-	-	-	-
																0.37985	-	-	-	-	-	-	-	-	-	-
															n	34	19	24	26	31	34	12	18	9	9	17
															MW	0.488285	0.513635	0.76399	0.7867	0.719714	0.696266	0.410433	0.415552	0.823576	0.769882	0.733526
															SD	0.169744	0.172049	0.197311	0.204098	0.154927	0.146803	0.137803	0.123792	0.174644	0.171339	0.16359
															SE	0.0291109	0.0394708	0.040276	0.0400269	0.0278258	0.0251766	0.0397802	0.029178	0.0582147	0.0571129	0.0396763
		1.02049					1.02924
		0.79763					1.05503
		0.78771					1.25991
		1.36736					1.06341
		0.97568					1.05778
		1.05298					1.47252
		0.81714					1.01876
		1.09626					1.32453
		1.19101					1.47857
		1.10361					1.19461
		0.97069					1.16726
		1.45231					0.9844
		0.72869					1.57576
		0.81515					1.06382
		0.82328					0.98708
							1.10358
							0.96957
							1.37939
							1.32553
		0.6888					1.01322
		0.78195					2.0158
		0.82136					1.50511
		0.88598					1.88093
		0.90543					1.51087
		1.23106					1.32286
		1.51596					1.097
		0.7059					1.80676
		0.94818					1.66041
		0.99401					1.4742
		1.05348					1.17355
		1.17406
		1.29383
		1.06666								0.83394		1.87913
		0.96921								0.45004		1.49825
		1.30826								0.45267		1.32911
		1.04666								0.91791		1.41906
		1.11728								0.43839		1.66267
		0.92102								0.70058		1.53514
		0.72142								0.79014		1.19074
		0.75606								0.77577		1.16611
		0.94535								0.19185		1.20466
		0.95085								0.88332		1.54191
		1.12607								0.51351		1.15212
		1.08718								0.73622		1.17174
		0.98397								0.78205		1.20755
										0.4123
										0.73659
										0.53776
										0.72276
										0.65483
										0.83159
		0.87702								0.34412		1.55858
		0.64255								0.70597		1.6726
		1.34294								0.62148		1.80796
		1.31723								0.5399		2.37495
		0.90304								0.70461		1.60441
		1.4942								0.70208		1.6443
		0.70321								0.99491		0.60668
		1.16174								0.43081		2.02356
		0.90773								0.29715		1.2837
		1.07668								0.78885		1.45263
		1.02221								0.57116		1.83427
		1.0615								0.51444		1.42876
		1.38522								0.62779		1.67677
		0.60008								0.80234		1.54326
		0.52654								0.43669		1.96952
		0.97808								0.52672		1.32397
										0.72185
										0.59429
										0.83129
										1.20522
		0.81344	1.66545
		0.62693	1.66957
		0.76695	2.04232
		0.99223	1.59933
		1.03308	2.18642
		1.49091	2.24639
		0.53722	1.58353
		0.62467	1.46397
		1.38518	1.16766
		0.45949	2.07286
		1.05745	1.7872
		1.07607	1.82395
		1.46514
		1.67123
		1.40783	1.44493
		0.97105	1.81687
		1.11041	1.62312
		1.10933	0.90979
		0.8946	1.2224
		0.66033	1.36111
		0.56793	1.24911
		1.07767	1.23599
		0.58866	1.12898
		1.21102	1.39311
		0.67744	1.1299
		1.53532	1.17292
		1.16534	1.46116
		1.10894	0.91513
		1.18786	1.05715
		0.72629
		1.01397						0.6307
		1.26509						0.64021
		1.15065						0.96026
		0.90269						1.1841
		0.98816						1.12107
		1.09053						0.83797
		1.28424						0.89348
		1.12899						0.97229
		0.70301						0.80496
		1.04168						0.59154
		0.86205						0.86342
		1.34063						0.8962
		0.80782						0.77526
		1.0475						0.77703
		1.04555						0.97576
		0.63657						0.58783
		1.15834						0.63485
		0.53252						0.40474
								0.49749
								0.31685
								0.35659
								0.45629
		1.42353							1.14658
		1.13048							1.09827
		0.98922							1.28351
		0.71999							1.49743
		1.16628							1.10685
		1.03885							1.29899
		1.08156							1.17589
		1.48925							0.98081
		0.79231							1.13428
		1.11218							0.8962
		0.75197							0.80431
		0.6696							0.88149
		1.05233							0.9404
		0.97607							0.67067
		0.79842							0.99384
		0.506							1.02304
		0.88224							0.88081
		1.41971							1.3243
									0.85347
									1.33951
									0.58129
	n	150	27	26	20	22	30	22	21	39	24	29	34
	MW	1	1.49742	1.33301	1.51829	1.70037	1.29905	0.735404	1.04343	0.649331	0.968193	1.50911	1.36684
	SD	0.250019	0.374741	0.291623	0.331702	0.386735	0.287503	0.242562	0.232016	0.203557	0.237835	0.341376	0.299752
	SE	0.020414	0.0721189	0.0571919	0.0741709	0.0824521	0.0524907	0.0517145	0.0506301	0.0325952	0.0485479	0.0633919	0.051407
