# Supplementary material for: Structural determinants for GPCR-mediated inhibition of TASK K2P channels by diacylglycerol and its dysfunction in disease
Source: EMBO J. 2026 Feb 25;45(7):2400–12. doi: 10.1038/s44318-026-00710-6 (PMC13043741; doi:10.1038/s44318-026-00710-6)
Supplement: Supplementary file 11 — Figure EV2 Source Data [file 44318_2026_710_MOESM11_ESM.zip]

Archive with 7 entries (3 files):
- Figure EV2/
- Figure EV2/Panel A/
- Figure EV2/Panel A/EV2A.svg
- Figure EV2/Panel B/
- Figure EV2/Panel B/EV2B.xlsx
- Figure EV2/Panel C/
- Figure EV2/Panel C/EV2C.xlsx
