# Supplementary material for: Structural determinants for GPCR-mediated inhibition of TASK K2P channels by diacylglycerol and its dysfunction in disease
Source: EMBO J. 2026 Feb 25;45(7):2400–12. doi: 10.1038/s44318-026-00710-6 (PMC13043741; doi:10.1038/s44318-026-00710-6)
Supplement: Supplementary file 11 — Figure EV2 Source Data [file 44318_2026_710_MOESM11_ESM.zip › Figure EV2/Panel B/EV2B.xlsx]

## Sheet: EV2B
		TASK-1 WT
		c(DiC8) [µM]	Normalised curent	SE	n
		0.0001	0.99	0.01	17
		0.001	0.83	0.04	14
		0.01	0.63	0.05	15
		0.1	0.43	0.06	15
		1	0.23	0.04	16
		10	0.06	0.01	17
		TASK-1 V234L
		c(DiC8) [µM]	Normalised curent	SE	n
		0.0001	1	0	6
		0.001	0.99	0.01	6
		0.01	0.95	0.01	6
		0.1	0.91	0.02	6
		1	0.75	0.05	6
		10	0.43	0.09	5
		100	0.22	0.04	4
		WT	V234L
		0.001	1531
		0.017	25297
		0.287	12241
		0.188	1251
		0.011	2850
		0.008	4585
		0.007	-
		0.014	-
		0.018	-
		0.005	-
		0.031	-
		1237	-
		0.411	-
		0.037	-
		1102	-
		0.323	-
		0.010	-
	n	17	6
	MW	0.218	7959
	SD	0.382	9410
	SE	0.093	2716
	P	5.53*10-5		Wilcoxon Rank Test
