# Supplementary material for: Structural determinants for GPCR-mediated inhibition of TASK K2P channels by diacylglycerol and its dysfunction in disease
Source: EMBO J. 2026 Feb 25;45(7):2400–12. doi: 10.1038/s44318-026-00710-6 (PMC13043741; doi:10.1038/s44318-026-00710-6)
Supplement: Supplementary file 11 — Figure EV2 Source Data [file 44318_2026_710_MOESM11_ESM.zip › Figure EV2/Panel C/EV2C.xlsx]

## Sheet: EV2C
		WT	H98A	T230V	V234L
		0.1459	0.4901	0.06754	0.07631
		0.05722	0.69672	0.08119	0.09905
		0.05829	0.60088	0.26059	0.10194
		0.16592	0.65035	0.10953	0.10585
		0.06443	0.67863	0.08712	0.10347
		0.14529	0.62704	0.08372	0.14791
		0.0654	0.73819	0.10564	0.21728
		0.09482	0.71197	0.07608	0.19687
		0.08301	0.74433	0.22519	0.11311
		0.11602	0.77606	0.16116	0.09338
		0.14586	0.71564	0.19822	-
		0.07954	0.73345	0.10868	-
		0.0806	0.67765	-	-
		0.09697	0.62802	-	-
		0.10115	0.5823	-	-
		0.08541	0.71613	-	-
		0.298	0.61355	-	-
		0.0938	0.7313	-	-
		0.21832	0.60171	-	-
		0.28576	0.72162	-	-
		0.1098	0.68963	-	-
		-	0.64963	-	-
		-	0.48134	-	-
		-	0.50984	-	-
		-	0.71881	-	-
		-	0.54849	-	-
		-	0.59842	-	-
		-	0.56262	-	-
		-	0.555	-	-
		-	0.58958	-	-
		-	0.83354	-	-
		-	0.6709	-	-
	n	21	32	12	10
	MW	0.123405	0.651357	0.130388	0.125517
	SD	0.0687642	0.0854836	0.0649311	0.0468454
	SE	0.0150056	0.0151115	0.018744	0.0148138
